# Supplementary material for: Community detection framework based on 3D shape descriptors for tree species classification in point cloud data
Source: Sci Rep. 2026 Mar 4;16:12091. doi: 10.1038/s41598-026-42392-4 (PMC13076622; doi:10.1038/s41598-026-42392-4)
Supplement: Supplementary file 1 — Supplementary Information. [file 41598_2026_42392_MOESM1_ESM.zip]

Archive with 928 entries (890 files):
- features/
- features/DIB_Trees/
- features/DIB_Trees/3d_trees/
- features/DIB_Trees/3d_trees/s04/
- features/DIB_Trees/3d_trees/s04/tree_3_branches.las.xyz.feat.json
- features/DIB_Trees/3d_trees/s04/tree_5_branches.las.xyz.feat.json
- features/DIB_Trees/3d_trees/s04/tree_10_branches.las.xyz.feat.json
- features/DIB_Trees/3d_trees/s04/tree_1_branches.las.xyz.feat.json
- features/DIB_Trees/3d_trees/s04/tree_9_branches.las.xyz.feat.json
- features/DIB_Trees/3d_trees/s04/tree_4_branches.las.xyz.feat.json
- features/DIB_Trees/3d_trees/s04/tree_7_branches.las.xyz.feat.json
- features/DIB_Trees/3d_trees/s04/tree_6_branches.las.xyz.feat.json
- features/DIB_Trees/3d_trees/s04/tree_2_branches.las.xyz.feat.json
- features/DIB_Trees/3d_trees/s04/tree_8_branches.las.xyz.feat.json
- features/DIB_Trees/3d_trees/s08/
- features/DIB_Trees/3d_trees/s08/tree_3_branches.las.xyz.feat.json
- features/DIB_Trees/3d_trees/s08/tree_5_branches.las.xyz.feat.json
- features/DIB_Trees/3d_trees/s08/tree_10_branches.las.xyz.feat.json
- features/DIB_Trees/3d_trees/s08/tree_1_branches.las.xyz.feat.json
- features/DIB_Trees/3d_trees/s08/tree_9_branches.las.xyz.feat.json
- features/DIB_Trees/3d_trees/s08/tree_4_branches.las.xyz.feat.json
- features/DIB_Trees/3d_trees/s08/tree_7_branches.las.xyz.feat.json
- features/DIB_Trees/3d_trees/s08/tree_6_branches.las.xyz.feat.json
- features/DIB_Trees/3d_trees/s08/tree_2_branches.las.xyz.feat.json
- features/DIB_Trees/3d_trees/s08/tree_8_branches.las.xyz.feat.json
- features/DIB_Trees/3d_trees/s10/
- features/DIB_Trees/3d_trees/s10/tree_3_branches.las.xyz.feat.json
- features/DIB_Trees/3d_trees/s10/tree_5_branches.las.xyz.feat.json
- features/DIB_Trees/3d_trees/s10/tree_10_branches.las.xyz.feat.json
- features/DIB_Trees/3d_trees/s10/tree_1_branches.las.xyz.feat.json
- features/DIB_Trees/3d_trees/s10/tree_9_branches.las.xyz.feat.json
- features/DIB_Trees/3d_trees/s10/tree_4_branches.las.xyz.feat.json
- features/DIB_Trees/3d_trees/s10/tree_7_branches.las.xyz.feat.json
- features/DIB_Trees/3d_trees/s10/tree_6_branches.las.xyz.feat.json
- features/DIB_Trees/3d_trees/s10/tree_2_branches.las.xyz.feat.json
- features/DIB_Trees/3d_trees/s10/tree_8_branches.las.xyz.feat.json
- features/DIB_Trees/3d_trees/s03/
- features/DIB_Trees/3d_trees/s03/tree_3_branches.las.xyz.feat.json
- features/DIB_Trees/3d_trees/s03/tree_5_branches.las.xyz.feat.json
- features/DIB_Trees/3d_trees/s03/tree_10_branches.las.xyz.feat.json
- features/DIB_Trees/3d_trees/s03/tree_1_branches.las.xyz.feat.json
- features/DIB_Trees/3d_trees/s03/tree_9_branches.las.xyz.feat.json
- features/DIB_Trees/3d_trees/s03/tree_4_branches.las.xyz.feat.json
- features/DIB_Trees/3d_trees/s03/tree_7_branches.las.xyz.feat.json
- features/DIB_Trees/3d_trees/s03/tree_6_branches.las.xyz.feat.json
- features/DIB_Trees/3d_trees/s03/tree_2_branches.las.xyz.feat.json
- features/DIB_Trees/3d_trees/s03/tree_8_branches.las.xyz.feat.json
- features/DIB_Trees/3d_trees/s06/
- features/DIB_Trees/3d_trees/s06/tree_3_branches.las.xyz.feat.json
- features/DIB_Trees/3d_trees/s06/tree_5_branches.las.xyz.feat.json
- features/DIB_Trees/3d_trees/s06/tree_10_branches.las.xyz.feat.json
- features/DIB_Trees/3d_trees/s06/tree_1_branches.las.xyz.feat.json
- features/DIB_Trees/3d_trees/s06/tree_9_branches.las.xyz.feat.json
- features/DIB_Trees/3d_trees/s06/tree_4_branches.las.xyz.feat.json
- features/DIB_Trees/3d_trees/s06/tree_7_branches.las.xyz.feat.json
- features/DIB_Trees/3d_trees/s06/tree_6_branches.las.xyz.feat.json
- features/DIB_Trees/3d_trees/s06/tree_2_branches.las.xyz.feat.json
- features/DIB_Trees/3d_trees/s06/tree_8_branches.las.xyz.feat.json
- features/DIB_Trees/3d_trees/s09/
- features/DIB_Trees/3d_trees/s09/tree_3_branches.las.xyz.feat.json
- features/DIB_Trees/3d_trees/s09/tree_5_branches.las.xyz.feat.json
- features/DIB_Trees/3d_trees/s09/tree_10_branches.las.xyz.feat.json
- features/DIB_Trees/3d_trees/s09/tree_1_branches.las.xyz.feat.json
- features/DIB_Trees/3d_trees/s09/tree_9_branches.las.xyz.feat.json
- features/DIB_Trees/3d_trees/s09/tree_4_branches.las.xyz.feat.json
- features/DIB_Trees/3d_trees/s09/tree_7_branches.las.xyz.feat.json
- features/DIB_Trees/3d_trees/s09/tree_6_branches.las.xyz.feat.json
- features/DIB_Trees/3d_trees/s09/tree_2_branches.las.xyz.feat.json
- features/DIB_Trees/3d_trees/s09/tree_8_branches.las.xyz.feat.json
- features/DIB_Trees/3d_trees/s02/
- features/DIB_Trees/3d_trees/s02/tree_3_branches.las.xyz.feat.json
- features/DIB_Trees/3d_trees/s02/tree_5_branches.las.xyz.feat.json
- features/DIB_Trees/3d_trees/s02/tree_10_branches.las.xyz.feat.json
- features/DIB_Trees/3d_trees/s02/tree_1_branches.las.xyz.feat.json
- features/DIB_Trees/3d_trees/s02/tree_9_branches.las.xyz.feat.json
- features/DIB_Trees/3d_trees/s02/tree_4_branches.las.xyz.feat.json
- features/DIB_Trees/3d_trees/s02/tree_7_branches.las.xyz.feat.json
- features/DIB_Trees/3d_trees/s02/tree_6_branches.las.xyz.feat.json
- features/DIB_Trees/3d_trees/s02/tree_2_branches.las.xyz.feat.json
- features/DIB_Trees/3d_trees/s02/tree_8_branches.las.xyz.feat.json
- features/DIB_Trees/3d_trees/s05/
- features/DIB_Trees/3d_trees/s05/tree_3_branches.las.xyz.feat.json
- features/DIB_Trees/3d_trees/s05/tree_5_branches.las.xyz.feat.json
- features/DIB_Trees/3d_trees/s05/tree_10_branches.las.xyz.feat.json
- features/DIB_Trees/3d_trees/s05/tree_1_branches.las.xyz.feat.json
- features/DIB_Trees/3d_trees/s05/tree_9_branches.las.xyz.feat.json
- features/DIB_Trees/3d_trees/s05/tree_4_branches.las.xyz.feat.json
- features/DIB_Trees/3d_trees/s05/tree_7_branches.las.xyz.feat.json
- features/DIB_Trees/3d_trees/s05/tree_6_branches.las.xyz.feat.json
- features/DIB_Trees/3d_trees/s05/tree_2_branches.las.xyz.feat.json
- features/DIB_Trees/3d_trees/s05/tree_8_branches.las.xyz.feat.json
- features/DIB_Trees/3d_trees/s01/
- features/DIB_Trees/3d_trees/s01/tree_3_branches.las.xyz.feat.json
- features/DIB_Trees/3d_trees/s01/tree_5_branches.las.xyz.feat.json
- features/DIB_Trees/3d_trees/s01/tree_10_branches.las.xyz.feat.json
- features/DIB_Trees/3d_trees/s01/tree_1_branches.las.xyz.feat.json
- features/DIB_Trees/3d_trees/s01/tree_9_branches.las.xyz.feat.json
- features/DIB_Trees/3d_trees/s01/tree_4_branches.las.xyz.feat.json
- features/DIB_Trees/3d_trees/s01/tree_7_branches.las.xyz.feat.json
- features/DIB_Trees/3d_trees/s01/tree_6_branches.las.xyz.feat.json
- features/DIB_Trees/3d_trees/s01/tree_2_branches.las.xyz.feat.json
- features/DIB_Trees/3d_trees/s01/tree_8_branches.las.xyz.feat.json
- features/DIB_Trees/3d_trees/s07/
- features/DIB_Trees/3d_trees/s07/tree_3_branches.las.xyz.feat.json
- features/DIB_Trees/3d_trees/s07/tree_5_branches.las.xyz.feat.json
- features/DIB_Trees/3d_trees/s07/tree_10_branches.las.xyz.feat.json
- features/DIB_Trees/3d_trees/s07/tree_1_branches.las.xyz.feat.json
- features/DIB_Trees/3d_trees/s07/tree_9_branches.las.xyz.feat.json
- features/DIB_Trees/3d_trees/s07/tree_4_branches.las.xyz.feat.json
- features/DIB_Trees/3d_trees/s07/tree_7_branches.las.xyz.feat.json
- features/DIB_Trees/3d_trees/s07/tree_6_branches.las.xyz.feat.json
- features/DIB_Trees/3d_trees/s07/tree_2_branches.las.xyz.feat.json
- features/DIB_Trees/3d_trees/s07/tree_8_branches.las.xyz.feat.json
- features/German/
- features/German/Douglasie/
- features/German/Douglasie/31_69.txt.feat.json
- features/German/Douglasie/61_6.txt.feat.json
- features/German/Douglasie/32_36.txt.feat.json
- features/German/Douglasie/Tree2_Border.xyz.feat.json
- features/German/Douglasie/61_31.txt.feat.json
- features/German/Douglasie/64_71.txt.feat.json
- features/German/Douglasie/31_26.txt.feat.json
- features/German/Douglasie/Tree4_Border.xyz.feat.json
- features/German/Douglasie/61_73.txt.feat.json
- features/German/Douglasie/61_11.txt.feat.json
- features/German/Douglasie/62_115.txt.feat.json
- features/German/Douglasie/31_12.txt.feat.json
- features/German/Douglasie/31_59.txt.feat.json
- features/German/Douglasie/32_34.txt.feat.json
- features/German/Douglasie/31_92.txt.feat.json
- features/German/Douglasie/31_88.txt.feat.json
- features/German/Douglasie/31_41.txt.feat.json
- features/German/Douglasie/31_32.txt.feat.json
- features/German/Douglasie/61_46.txt.feat.json
- features/German/Douglasie/Tree12_Interior.xyz.feat.json
- features/German/Douglasie/Tree9_Border.xyz.feat.json
- features/German/Douglasie/62_130.txt.feat.json
- features/German/Douglasie/31_48.txt.feat.json
- features/German/Douglasie/61_10.txt.feat.json
- features/German/Douglasie/32_45.txt.feat.json
- features/German/Douglasie/Tree8_Interior.xyz.feat.json
- features/German/Douglasie/Tree19_Interior.xyz.feat.json
- features/German/Douglasie/62_31_1.txt.feat.json
- features/German/Douglasie/31_79.txt.feat.json
- features/German/Douglasie/31_65.txt.feat.json
- features/German/Douglasie/31_60.txt.feat.json
- features/German/Douglasie/Tree6_Border.xyz.feat.json
- features/German/Douglasie/61_45.txt.feat.json
- features/German/Douglasie/31_13.txt.feat.json
- features/German/Douglasie/31_52.txt.feat.json
- features/German/Douglasie/61_68.txt.feat.json
- features/German/Douglasie/31_11.txt.feat.json
- features/German/Douglasie/62_104.txt.feat.json
- features/German/Douglasie/61_5.txt.feat.json
- features/German/Douglasie/61_65.txt.feat.json
- features/German/Douglasie/31_74.txt.feat.json
- features/German/Douglasie/61_9.txt.feat.json
- features/German/Douglasie/61_85.txt.feat.json
- features/German/Douglasie/61_18.txt.feat.json
- features/German/Douglasie/31_38.txt.feat.json
- features/German/Douglasie/Tree12_Border.xyz.feat.json
- features/German/Douglasie/61_57.txt.feat.json
- features/German/Douglasie/Tree8_Border.xyz.feat.json
- features/German/Douglasie/61_72.txt.feat.json
- features/German/Douglasie/Tree1_Border.xyz.feat.json
- features/German/Douglasie/Tree13_Interior.xyz.feat.json
- features/German/Douglasie/31_70.txt.feat.json
- features/German/Douglasie/32_79.txt.feat.json
- features/German/Douglasie/62_89.txt.feat.json
- features/German/Douglasie/31_71.txt.feat.json
- features/German/Douglasie/31_61.txt.feat.json
- features/German/Douglasie/61_15.txt.feat.json
- features/German/Douglasie/31_46.txt.feat.json
- features/German/Douglasie/61_49.txt.feat.json
- features/German/Douglasie/31_45.txt.feat.json
- features/German/Douglasie/62_85.txt.feat.json
- features/German/Douglasie/61_3.txt.feat.json
- features/German/Douglasie/61_2.txt.feat.json
- features/German/Douglasie/61_8.txt.feat.json
- features/German/Douglasie/61_69.txt.feat.json
- features/German/Douglasie/61_84.txt.feat.json
- features/German/Douglasie/Tree9_Interior.xyz.feat.json
- features/German/Douglasie/Tree6_Interior.xyz.feat.json
- features/German/Douglasie/61_99.txt.feat.json
- features/German/Douglasie/Tree7_Interior.xyz.feat.json
- features/German/Douglasie/Tree7_Border.xyz.feat.json
- features/German/Douglasie/61_40.txt.feat.json
- features/German/Douglasie/31_44.txt.feat.json
- features/German/Douglasie/Tree17_Interior.xyz.feat.json
- features/German/Douglasie/61_54.txt.feat.json
- features/German/Douglasie/Tree16_Interior.xyz.feat.json
- features/German/Douglasie/62_93.txt.feat.json
- features/German/Douglasie/61_90.txt.feat.json
- features/German/Douglasie/31_25.txt.feat.json
- features/German/Douglasie/31_15.txt.feat.json
- features/German/Douglasie/61_26.txt.feat.json
- features/German/Douglasie/Tree14_Border.xyz.feat.json
- features/German/Douglasie/31_56.txt.feat.json
- features/German/Douglasie/31_30.txt.feat.json
- features/German/Douglasie/31_53.txt.feat.json
- features/German/Douglasie/61_98.txt.feat.json
- features/German/Douglasie/31_29.txt.feat.json
- features/German/Douglasie/32_3.txt.feat.json
- features/German/Douglasie/31_87.txt.feat.json
- features/German/Douglasie/Tree16_Border.xyz.feat.json
- features/German/Douglasie/31_73.txt.feat.json
- features/German/Douglasie/61_60.txt.feat.json
- features/German/Douglasie/Tree20_Interior.xyz.feat.json
- features/German/Douglasie/31_68.txt.feat.json
- features/German/Douglasie/61_17.txt.feat.json
- features/German/Douglasie/31_84.txt.feat.json
- features/German/Douglasie/61_64.txt.feat.json
- features/German/Douglasie/61_16.txt.feat.json
- features/German/Douglasie/61_28.txt.feat.json
- features/German/Douglasie/61_22.txt.feat.json
- features/German/Douglasie/Tree15_Border.xyz.feat.json
- features/German/Douglasie/63_60.txt.feat.json
- features/German/Douglasie/31_80.txt.feat.json
- features/German/Douglasie/61_33.txt.feat.json
- features/German/Douglasie/31_54.txt.feat.json
- features/German/Douglasie/32_37.txt.feat.json
- features/German/Douglasie/31_14.txt.feat.json
- features/German/Douglasie/31_78.txt.feat.json
- features/German/Douglasie/61_29.txt.feat.json
- features/German/Douglasie/31_35.txt.feat.json
- features/German/Douglasie/Tree2_Interior.xyz.feat.json
- features/German/Douglasie/61_97.txt.feat.json
- features/German/Douglasie/61_62.txt.feat.json
- features/German/Douglasie/61_66.txt.feat.json
- features/German/Douglasie/61_14.txt.feat.json
- features/German/Douglasie/Tree4_Interior.xyz.feat.json
- features/German/Douglasie/Tree11_Interior.xyz.feat.json
- features/German/Douglasie/61_88.txt.feat.json
- features/German/Douglasie/31_34.txt.feat.json
- features/German/Douglasie/Tree17_Border.xyz.feat.json
- features/German/Douglasie/31_27.txt.feat.json
- features/German/Douglasie/31_20.txt.feat.json
- features/German/Douglasie/62_33_1.txt.feat.json
- features/German/Douglasie/31_85.txt.feat.json
- features/German/Douglasie/31_40.txt.feat.json
- features/German/Douglasie/31_82.txt.feat.json
- features/German/Douglasie/61_12.txt.feat.json
- features/German/Douglasie/61_67.txt.feat.json
- features/German/Douglasie/61_23.txt.feat.json
- features/German/Douglasie/31_89.txt.feat.json
- features/German/Douglasie/Tree5_Interior.xyz.feat.json
- features/German/Douglasie/61_25.txt.feat.json
- features/German/Douglasie/Tree5_Border.xyz.feat.json
- features/German/Douglasie/63_3.txt.feat.json
- features/German/Douglasie/61_20.txt.feat.json
- features/German/Douglasie/32_47.txt.feat.json
- features/German/Douglasie/61_41.txt.feat.json
- features/German/Douglasie/Tree11_Border.xyz.feat.json
- features/German/Douglasie/61_42.txt.feat.json
- features/German/Douglasie/31_72.txt.feat.json
- features/German/Douglasie/62_153.txt.feat.json
- features/German/Douglasie/61_32.txt.feat.json
- features/German/Douglasie/31_81.txt.feat.json
- features/German/Douglasie/61_52.txt.feat.json
- features/German/Douglasie/31_21.txt.feat.json
- features/German/Douglasie/Tree3_Border.xyz.feat.json
- features/German/Douglasie/31_62.txt.feat.json
- features/German/Douglasie/Tree10_Border.xyz.feat.json
- features/German/Douglasie/61_30.txt.feat.json
- features/German/Douglasie/31_31.txt.feat.json
- features/German/Douglasie/61_96.txt.feat.json
- features/German/Douglasie/Tree1_Interior.xyz.feat.json
- features/German/Douglasie/61_37.txt.feat.json
- features/German/Douglasie/Tree18_Border.xyz.feat.json
- features/German/Douglasie/31_3.txt.feat.json
- features/German/Douglasie/61_63.txt.feat.json
- features/German/Douglasie/Tree14_Interior.xyz.feat.json
- features/German/Douglasie/61_34.txt.feat.json
- features/German/Douglasie/61_70.txt.feat.json
- features/German/Douglasie/61_35.txt.feat.json
- features/German/Douglasie/61_24.txt.feat.json
- features/German/Douglasie/32_84.txt.feat.json
- features/German/Douglasie/Tree18_Interior.xyz.feat.json
- features/German/Douglasie/31_83.txt.feat.json
- features/German/Douglasie/31_66.txt.feat.json
- features/German/Douglasie/62_37_15.txt.feat.json
- features/German/Douglasie/31_23.txt.feat.json
- features/German/Douglasie/Tree13_Border.xyz.feat.json
- features/German/Douglasie/Tree3_Interior.xyz.feat.json
- features/German/Douglasie/31_64.txt.feat.json
- features/German/Douglasie/61_56.txt.feat.json
- features/German/Douglasie/61_19.txt.feat.json
- features/German/Douglasie/31_86.txt.feat.json
- features/German/Douglasie/61_80.txt.feat.json
- features/German/Douglasie/62_70.txt.feat.json
- features/German/Douglasie/62_110.txt.feat.json
- features/German/Douglasie/61_83.txt.feat.json
- features/German/Douglasie/62_144.txt.feat.json
- features/German/Douglasie/32_69.txt.feat.json
- features/German/Douglasie/61_71.txt.feat.json
- features/German/Douglasie/62_146.txt.feat.json
- features/German/Douglasie/Tree10_Interior.xyz.feat.json
- features/German/Douglasie/Tree15_Interior.xyz.feat.json
- features/German/Fichte/
- features/German/Fichte/35_72.txt.feat.json
[truncated: 628 more entries]
