# Supplementary material for: Community detection framework based on 3D shape descriptors for tree species classification in point cloud data
Source: Sci Rep. 2026 Mar 4;16:12091. doi: 10.1038/s41598-026-42392-4 (PMC13076622; doi:10.1038/s41598-026-42392-4)
Supplement: Supplementary file 1 — Supplementary Information. [file 41598_2026_42392_MOESM1_ESM.zip › features/DIB_Trees/3d_trees/s04/tree_3_branches.las.xyz.feat.json]

{
  "type": "list",
  "attributes": {
    "names": {
      "type": "character",
      "attributes": {},
      "value": ["UnionRevolutionAndOrg", "IntersectionRevolutionAndOrg", "IOU_RevolutionAndOrg", "NumPointsPerSlice", "RadiousPerSliceZ", "IOUs_RevolutionAndOrgPerSlice", "PcaSDev", "NumPointsPerSliceFit", "RadiousPerSliceFit", "IOUs_RevolutionAndOrgPerSliceFit"]
    }
  },
  "value": [
    {
      "type": "integer",
      "attributes": {},
      "value": [13851]
    },
    {
      "type": "integer",
      "attributes": {},
      "value": [1636]
    },
    {
      "type": "double",
      "attributes": {},
      "value": [0.11811422]
    },
    {
      "type": "double",
      "attributes": {},
      "value": [0, 0, 0, 0, 0, 0, 0, 0, 0, 0, 0, 0, 0, 81, 121, 107, 126, 165, 173, 464, 945, 795, 485, 881, 912, 1092, 1595, 987, 1157, 1237, 1009, 611, 278, 187, 106, 81, 47, 17, 10, 1, 0, 0, 0, 0, 0, 0, 0, 0, 0, 0, 0, 0]
    },
    {
      "type": "double",
      "attributes": {},
      "value": [0, 0, 0, 0, 0, 0, 0, 0, 0, 0, 0, 0, 0, 0.61941892, 0.61517233, 4.33697128, 5.40069056, 5.65893507, 5.29811478, 6.48567057, 7.54089832, 7.51779127, 7.88638783, 7.78976345, 7.02139902, 7.46130037, 7.49186516, 7.70245123, 8.09362221, 7.33238888, 7.71951437, 6.99961615, 7.19171667, 5.91747284, 5.1064558, 4.7826066, 3.7925539, 3.6720705, 3.88942027, 1.8438673, 0, 0, 0, 0, 0, 0, 0, 0, 0, 0, 0, 0]
    },
    {
      "type": "double",
      "attributes": {},
      "value": [0, 0, 0, 0, 0, 0, 0, 0, 0, 0, 0, 0, 0, 0.3125, 0.3125, 0.03968254, 0.03125, 0.05621302, 0.06647399, 0.06873977, 0.08567932, 0.07425743, 0.06426156, 0.10593714, 0.13841808, 0.15306123, 0.21538462, 0.13414635, 0.16146994, 0.21744967, 0.19099757, 0.17899409, 0.1015299, 0.08113591, 0.05405406, 0.05031446, 0.05445544, 0.03092784, 0.01226994, 0.0212766, 0, 0, 0, 0, 0, 0, 0, 0, 0, 0, 0, 0]
    },
    {
      "type": "double",
      "attributes": {},
      "value": [3.16409523, 2.39863165, 2.11594758]
    },
    {
      "type": "list",
      "attributes": {
        "names": {
          "type": "character",
          "attributes": {},
          "value": ["coeffs", "error"]
        }
      },
      "value": [
        {
          "type": "double",
          "attributes": {},
          "value": [0.4605411, -0.40636939, 3.51858875, 5.9507759, -2.35251305, 0.54673816]
        },
        {
          "type": "double",
          "attributes": {},
          "value": [13.25721271]
        }
      ]
    },
    {
      "type": "list",
      "attributes": {
        "names": {
          "type": "character",
          "attributes": {},
          "value": ["coeffs", "error"]
        }
      },
      "value": [
        {
          "type": "double",
          "attributes": {},
          "value": [0.07106799, 5.96791727, 7.45529314, 8.60546501, 4.24224926, 2.3197984]
        },
        {
          "type": "double",
          "attributes": {},
          "value": [11.82220089]
        }
      ]
    },
    {
      "type": "list",
      "attributes": {
        "names": {
          "type": "character",
          "attributes": {},
          "value": ["coeffs", "error"]
        }
      },
      "value": [
        {
          "type": "double",
          "attributes": {},
          "value": [0.33458056, -0.03956561, 0.08564366, 0.27949279, -0.02612814, 0.02766772]
        },
        {
          "type": "double",
          "attributes": {},
          "value": [0.72926813]
        }
      ]
    }
  ]
}
