# Supplementary material for: Community detection framework based on 3D shape descriptors for tree species classification in point cloud data
Source: Sci Rep. 2026 Mar 4;16:12091. doi: 10.1038/s41598-026-42392-4 (PMC13076622; doi:10.1038/s41598-026-42392-4)
Supplement: Supplementary file 1 — Supplementary Information. [file 41598_2026_42392_MOESM1_ESM.zip › features/DIB_Trees/3d_trees/s04/tree_5_branches.las.xyz.feat.json]

{
  "type": "list",
  "attributes": {
    "names": {
      "type": "character",
      "attributes": {},
      "value": ["UnionRevolutionAndOrg", "IntersectionRevolutionAndOrg", "IOU_RevolutionAndOrg", "NumPointsPerSlice", "RadiousPerSliceZ", "IOUs_RevolutionAndOrgPerSlice", "PcaSDev", "NumPointsPerSliceFit", "RadiousPerSliceFit", "IOUs_RevolutionAndOrgPerSliceFit"]
    }
  },
  "value": [
    {
      "type": "integer",
      "attributes": {},
      "value": [13436]
    },
    {
      "type": "integer",
      "attributes": {},
      "value": [1688]
    },
    {
      "type": "double",
      "attributes": {},
      "value": [0.12563263]
    },
    {
      "type": "double",
      "attributes": {},
      "value": [0, 0, 0, 0, 0, 0, 0, 0, 0, 0, 0, 0, 0, 64, 102, 112, 124, 181, 253, 608, 729, 744, 916, 796, 1035, 956, 1338, 1358, 1338, 1067, 774, 471, 388, 168, 74, 58, 36, 22, 7, 1, 0, 0, 0, 0, 0, 0, 0, 0, 0, 0, 0, 0]
    },
    {
      "type": "double",
      "attributes": {},
      "value": [0, 0, 0, 0, 0, 0, 0, 0, 0, 0, 0, 0, 0, 0.57991868, 4.56941462, 5.30264235, 5.47188044, 5.38634539, 5.20220995, 6.5113821, 6.2273407, 8.18667698, 7.52829027, 7.461483, 6.98890686, 7.64005566, 7.79694653, 7.50576925, 7.482862, 7.56848574, 7.27158833, 6.97203875, 5.97642422, 6.18377066, 4.71708918, 4.03656197, 3.53050041, 3.87505484, 3.52834845, 3.47648668, 0, 0, 0, 0, 0, 0, 0, 0, 0, 0, 0, 0]
    },
    {
      "type": "double",
      "attributes": {},
      "value": [0, 0, 0, 0, 0, 0, 0, 0, 0, 0, 0, 0, 0, 0.33333334, 0.04545455, 0.02919708, 0.04458599, 0.05405406, 0.08544303, 0.07455429, 0.08007117, 0.07324841, 0.10877626, 0.10266159, 0.14410481, 0.11138923, 0.20574163, 0.22137405, 0.24455826, 0.19823232, 0.18896551, 0.14011799, 0.16110019, 0.07933579, 0.03571429, 0.05676856, 0.03846154, 0.02336449, 0.02840909, 0.01123596, 0, 0, 0, 0, 0, 0, 0, 0, 0, 0, 0, 0]
    },
    {
      "type": "double",
      "attributes": {},
      "value": [3.18551638, 2.43323594, 2.08628024]
    },
    {
      "type": "list",
      "attributes": {
        "names": {
          "type": "character",
          "attributes": {},
          "value": ["coeffs", "error"]
        }
      },
      "value": [
        {
          "type": "double",
          "attributes": {},
          "value": [0.41108344, -0.50432736, 4.05227174, 5.4598026, -2.29161115, 0.54258738]
        },
        {
          "type": "double",
          "attributes": {},
          "value": [10.96412694]
        }
      ]
    },
    {
      "type": "list",
      "attributes": {
        "names": {
          "type": "character",
          "attributes": {},
          "value": ["coeffs", "error"]
        }
      },
      "value": [
        {
          "type": "double",
          "attributes": {},
          "value": [1.65839335, 6.59534411, 6.41769549, 9.45683733, 2.64655649, 3.57699808]
        },
        {
          "type": "double",
          "attributes": {},
          "value": [11.13799824]
        }
      ]
    },
    {
      "type": "list",
      "attributes": {
        "names": {
          "type": "character",
          "attributes": {},
          "value": ["coeffs", "error"]
        }
      },
      "value": [
        {
          "type": "double",
          "attributes": {},
          "value": [0.24814243, -0.0610501, 0.10963241, 0.29728955, -0.03813476, 0.02709087]
        },
        {
          "type": "double",
          "attributes": {},
          "value": [0.7871944]
        }
      ]
    }
  ]
}
