# Supplementary material for: Community detection framework based on 3D shape descriptors for tree species classification in point cloud data
Source: Sci Rep. 2026 Mar 4;16:12091. doi: 10.1038/s41598-026-42392-4 (PMC13076622; doi:10.1038/s41598-026-42392-4)
Supplement: Supplementary file 1 — Supplementary Information. [file 41598_2026_42392_MOESM1_ESM.zip › features/DIB_Trees/3d_trees/s04/tree_10_branches.las.xyz.feat.json]

{
  "type": "list",
  "attributes": {
    "names": {
      "type": "character",
      "attributes": {},
      "value": ["UnionRevolutionAndOrg", "IntersectionRevolutionAndOrg", "IOU_RevolutionAndOrg", "NumPointsPerSlice", "RadiousPerSliceZ", "IOUs_RevolutionAndOrgPerSlice", "PcaSDev", "NumPointsPerSliceFit", "RadiousPerSliceFit", "IOUs_RevolutionAndOrgPerSliceFit"]
    }
  },
  "value": [
    {
      "type": "integer",
      "attributes": {},
      "value": [13329]
    },
    {
      "type": "integer",
      "attributes": {},
      "value": [1686]
    },
    {
      "type": "double",
      "attributes": {},
      "value": [0.12649111]
    },
    {
      "type": "double",
      "attributes": {},
      "value": [0, 0, 0, 0, 0, 0, 0, 0, 0, 0, 0, 62, 96, 113, 107, 157, 182, 326, 602, 928, 670, 828, 1041, 1020, 1221, 909, 1318, 1232, 1051, 761, 508, 238, 56, 59, 33, 12, 0, 0, 0, 0, 0, 0, 0, 0, 0, 0, 0, 0, 0]
    },
    {
      "type": "double",
      "attributes": {},
      "value": [0, 0, 0, 0, 0, 0, 0, 0, 0, 0, 0, 0.7454356, 0.746131, 5.40362835, 5.24970007, 5.96605873, 5.96333408, 6.09885311, 6.66986752, 7.14831257, 7.99698639, 7.53187084, 6.59357119, 7.06105137, 7.8094759, 7.31579161, 7.4996376, 7.49899721, 7.43224239, 7.38041449, 6.85984278, 6.50337648, 5.47633648, 5.39289665, 5.10959435, 3.33097339, 0, 0, 0, 0, 0, 0, 0, 0, 0, 0, 0, 0, 0]
    },
    {
      "type": "double",
      "attributes": {},
      "value": [0, 0, 0, 0, 0, 0, 0, 0, 0, 0, 0, 0.21052632, 0.21052632, 0.03048781, 0.02678571, 0.04210526, 0.0518018, 0.06163022, 0.0777605, 0.09264305, 0.06181015, 0.10572139, 0.17862839, 0.16147308, 0.15990454, 0.15825376, 0.23521683, 0.23307292, 0.20314547, 0.17989418, 0.16743472, 0.09230769, 0.05109489, 0.03376623, 0.03188406, 0.03125, 0, 0, 0, 0, 0, 0, 0, 0, 0, 0, 0, 0, 0]
    },
    {
      "type": "double",
      "attributes": {},
      "value": [3.16300421, 2.39533698, 2.10480601]
    },
    {
      "type": "list",
      "attributes": {
        "names": {
          "type": "character",
          "attributes": {},
          "value": ["coeffs", "error"]
        }
      },
      "value": [
        {
          "type": "double",
          "attributes": {},
          "value": [0.30324772, -0.04609742, 2.05721982, 6.66564185, -1.07629682, 0.13816745]
        },
        {
          "type": "double",
          "attributes": {},
          "value": [7.31877288]
        }
      ]
    },
    {
      "type": "list",
      "attributes": {
        "names": {
          "type": "character",
          "attributes": {},
          "value": ["coeffs", "error"]
        }
      },
      "value": [
        {
          "type": "double",
          "attributes": {},
          "value": [0.30337891, 6.52894324, 6.86050147, 8.06529761, 6.41525108, 3.59086879]
        },
        {
          "type": "double",
          "attributes": {},
          "value": [9.76453228]
        }
      ]
    },
    {
      "type": "list",
      "attributes": {
        "names": {
          "type": "character",
          "attributes": {},
          "value": ["coeffs", "error"]
        }
      },
      "value": [
        {
          "type": "double",
          "attributes": {},
          "value": [0.22097855, -0.0069359, 0.03223482, 0.33406821, 0.02700211, 0.02066858]
        },
        {
          "type": "double",
          "attributes": {},
          "value": [0.60039577]
        }
      ]
    }
  ]
}
