# Supplementary material for: Community detection framework based on 3D shape descriptors for tree species classification in point cloud data
Source: Sci Rep. 2026 Mar 4;16:12091. doi: 10.1038/s41598-026-42392-4 (PMC13076622; doi:10.1038/s41598-026-42392-4)
Supplement: Supplementary file 1 — Supplementary Information. [file 41598_2026_42392_MOESM1_ESM.zip › features/DIB_Trees/3d_trees/s04/tree_1_branches.las.xyz.feat.json]

{
  "type": "list",
  "attributes": {
    "names": {
      "type": "character",
      "attributes": {},
      "value": ["UnionRevolutionAndOrg", "IntersectionRevolutionAndOrg", "IOU_RevolutionAndOrg", "NumPointsPerSlice", "RadiousPerSliceZ", "IOUs_RevolutionAndOrgPerSlice", "PcaSDev", "NumPointsPerSliceFit", "RadiousPerSliceFit", "IOUs_RevolutionAndOrgPerSliceFit"]
    }
  },
  "value": [
    {
      "type": "integer",
      "attributes": {},
      "value": [13436]
    },
    {
      "type": "integer",
      "attributes": {},
      "value": [1623]
    },
    {
      "type": "double",
      "attributes": {},
      "value": [0.12079488]
    },
    {
      "type": "double",
      "attributes": {},
      "value": [0, 0, 0, 0, 0, 0, 0, 0, 0, 0, 0, 54, 102, 107, 114, 166, 255, 467, 884, 688, 824, 929, 1037, 919, 1223, 1427, 1231, 1013, 888, 456, 502, 160, 61, 31, 21, 1, 0, 0, 0, 0, 0, 0, 0, 0, 0, 0, 0, 0]
    },
    {
      "type": "double",
      "attributes": {},
      "value": [0, 0, 0, 0, 0, 0, 0, 0, 0, 0, 0, 0.63303763, 4.66231298, 4.54501915, 5.19037962, 5.67361403, 5.32179928, 6.79536772, 7.70734119, 7.66352701, 7.45665359, 7.79595757, 7.63067532, 7.37488556, 7.11856365, 7.58786011, 7.68002272, 7.80700731, 7.16204834, 7.1179738, 7.05573368, 6.38398314, 5.29364347, 4.14617014, 3.74309635, 2.87349057, 0, 0, 0, 0, 0, 0, 0, 0, 0, 0, 0, 0]
    },
    {
      "type": "double",
      "attributes": {},
      "value": [0, 0, 0, 0, 0, 0, 0, 0, 0, 0, 0, 0.29411766, 0.04545455, 0.04580153, 0.03056769, 0.04822335, 0.06837607, 0.06161137, 0.05771496, 0.07032181, 0.11460957, 0.11355736, 0.13865031, 0.13557047, 0.19280575, 0.20698577, 0.21598002, 0.19927971, 0.19831224, 0.11079545, 0.11815562, 0.07191781, 0.03466666, 0.03738318, 0.04255319, 0.01388889, 0, 0, 0, 0, 0, 0, 0, 0, 0, 0, 0, 0]
    },
    {
      "type": "double",
      "attributes": {},
      "value": [3.1971904, 2.42441058, 2.06618036]
    },
    {
      "type": "list",
      "attributes": {
        "names": {
          "type": "character",
          "attributes": {},
          "value": ["coeffs", "error"]
        }
      },
      "value": [
        {
          "type": "double",
          "attributes": {},
          "value": [0.25684989, -0.07165075, 2.68308468, 6.13699205, -1.48588346, 0.24132434]
        },
        {
          "type": "double",
          "attributes": {},
          "value": [6.69504945]
        }
      ]
    },
    {
      "type": "list",
      "attributes": {
        "names": {
          "type": "character",
          "attributes": {},
          "value": ["coeffs", "error"]
        }
      },
      "value": [
        {
          "type": "double",
          "attributes": {},
          "value": [1.58196861, 6.266078, 7.34308317, 8.23433195, 5.90294586, 2.629334]
        },
        {
          "type": "double",
          "attributes": {},
          "value": [9.07961543]
        }
      ]
    },
    {
      "type": "list",
      "attributes": {
        "names": {
          "type": "character",
          "attributes": {},
          "value": ["coeffs", "error"]
        }
      },
      "value": [
        {
          "type": "double",
          "attributes": {},
          "value": [0.2257963, -0.05622298, 0.080372, 0.2976544, -0.00255264, 0.02404403]
        },
        {
          "type": "double",
          "attributes": {},
          "value": [0.5685587]
        }
      ]
    }
  ]
}
