# Supplementary material for: Community detection framework based on 3D shape descriptors for tree species classification in point cloud data
Source: Sci Rep. 2026 Mar 4;16:12091. doi: 10.1038/s41598-026-42392-4 (PMC13076622; doi:10.1038/s41598-026-42392-4)
Supplement: Supplementary file 1 — Supplementary Information. [file 41598_2026_42392_MOESM1_ESM.zip › features/DIB_Trees/3d_trees/s04/tree_9_branches.las.xyz.feat.json]

{
  "type": "list",
  "attributes": {
    "names": {
      "type": "character",
      "attributes": {},
      "value": ["UnionRevolutionAndOrg", "IntersectionRevolutionAndOrg", "IOU_RevolutionAndOrg", "NumPointsPerSlice", "RadiousPerSliceZ", "IOUs_RevolutionAndOrgPerSlice", "PcaSDev", "NumPointsPerSliceFit", "RadiousPerSliceFit", "IOUs_RevolutionAndOrgPerSliceFit"]
    }
  },
  "value": [
    {
      "type": "integer",
      "attributes": {},
      "value": [13282]
    },
    {
      "type": "integer",
      "attributes": {},
      "value": [1670]
    },
    {
      "type": "double",
      "attributes": {},
      "value": [0.12573408]
    },
    {
      "type": "double",
      "attributes": {},
      "value": [0, 0, 0, 0, 0, 0, 0, 0, 0, 0, 0, 0, 0, 84, 89, 99, 128, 175, 290, 577, 1010, 678, 592, 771, 1200, 1355, 1223, 887, 1223, 1359, 915, 541, 227, 120, 98, 48, 21, 11, 9, 0, 0, 0, 0, 0, 0, 0, 0, 0, 0, 0, 0, 0]
    },
    {
      "type": "double",
      "attributes": {},
      "value": [0, 0, 0, 0, 0, 0, 0, 0, 0, 0, 0, 0, 0, 0.60132545, 0.60118765, 4.06558466, 5.03988218, 5.02219915, 6.0116992, 5.84709978, 7.33924437, 7.57512093, 7.96421146, 6.87477493, 7.72611952, 7.77387714, 7.41035128, 7.67277193, 7.5340085, 7.37661314, 6.74312735, 6.99606419, 6.16243982, 6.1772337, 5.35816479, 5.21763039, 4.70179605, 2.95628285, 3.41420507, 0, 0, 0, 0, 0, 0, 0, 0, 0, 0, 0, 0, 0]
    },
    {
      "type": "double",
      "attributes": {},
      "value": [0, 0, 0, 0, 0, 0, 0, 0, 0, 0, 0, 0, 0, 0.40000001, 0.40000001, 0.05932203, 0.05839416, 0.05483871, 0.05194805, 0.08481263, 0.09149484, 0.08445533, 0.06919643, 0.12089552, 0.14492753, 0.1777509, 0.19973545, 0.13375001, 0.20998719, 0.27260637, 0.22647528, 0.14956012, 0.10734463, 0.05555556, 0.04271357, 0.03485255, 0.02768166, 0.03418804, 0.01438849, 0, 0, 0, 0, 0, 0, 0, 0, 0, 0, 0, 0, 0]
    },
    {
      "type": "double",
      "attributes": {},
      "value": [3.14175104, 2.45785168, 2.0921914]
    },
    {
      "type": "list",
      "attributes": {
        "names": {
          "type": "character",
          "attributes": {},
          "value": ["coeffs", "error"]
        }
      },
      "value": [
        {
          "type": "double",
          "attributes": {},
          "value": [0.28693156, 0.00651822, 3.04082937, 6.50085708, -2.29947956, 0.47563512]
        },
        {
          "type": "double",
          "attributes": {},
          "value": [12.51144591]
        }
      ]
    },
    {
      "type": "list",
      "attributes": {
        "names": {
          "type": "character",
          "attributes": {},
          "value": ["coeffs", "error"]
        }
      },
      "value": [
        {
          "type": "double",
          "attributes": {},
          "value": [0.14784036, 5.2321766, 7.95089635, 7.74945302, 5.32197813, 3.03330089]
        },
        {
          "type": "double",
          "attributes": {},
          "value": [9.63119423]
        }
      ]
    },
    {
      "type": "list",
      "attributes": {
        "names": {
          "type": "character",
          "attributes": {},
          "value": ["coeffs", "error"]
        }
      },
      "value": [
        {
          "type": "double",
          "attributes": {},
          "value": [0.42891899, -0.03606245, 0.05435162, 0.34109789, -0.04443703, 0.0289297]
        },
        {
          "type": "double",
          "attributes": {},
          "value": [0.77182481]
        }
      ]
    }
  ]
}
