# Supplementary material for: Community detection framework based on 3D shape descriptors for tree species classification in point cloud data
Source: Sci Rep. 2026 Mar 4;16:12091. doi: 10.1038/s41598-026-42392-4 (PMC13076622; doi:10.1038/s41598-026-42392-4)
Supplement: Supplementary file 1 — Supplementary Information. [file 41598_2026_42392_MOESM1_ESM.zip › features/DIB_Trees/3d_trees/s04/tree_4_branches.las.xyz.feat.json]

{
  "type": "list",
  "attributes": {
    "names": {
      "type": "character",
      "attributes": {},
      "value": ["UnionRevolutionAndOrg", "IntersectionRevolutionAndOrg", "IOU_RevolutionAndOrg", "NumPointsPerSlice", "RadiousPerSliceZ", "IOUs_RevolutionAndOrgPerSlice", "PcaSDev", "NumPointsPerSliceFit", "RadiousPerSliceFit", "IOUs_RevolutionAndOrgPerSliceFit"]
    }
  },
  "value": [
    {
      "type": "integer",
      "attributes": {},
      "value": [13482]
    },
    {
      "type": "integer",
      "attributes": {},
      "value": [1699]
    },
    {
      "type": "double",
      "attributes": {},
      "value": [0.12601988]
    },
    {
      "type": "double",
      "attributes": {},
      "value": [0, 0, 0, 0, 0, 0, 0, 0, 0, 0, 0, 0, 0, 92, 105, 136, 140, 167, 306, 720, 840, 742, 751, 811, 982, 1229, 1214, 1061, 1158, 1087, 746, 565, 249, 125, 42, 35, 12, 3, 2, 0, 0, 0, 0, 0, 0, 0, 0, 0, 0, 0, 0]
    },
    {
      "type": "double",
      "attributes": {},
      "value": [0, 0, 0, 0, 0, 0, 0, 0, 0, 0, 0, 0, 0, 0.64162534, 0.65207863, 4.52772999, 5.57298374, 5.35983896, 6.34147024, 6.2840991, 7.06686735, 7.61043358, 7.730443, 7.23945189, 7.39399958, 7.4839015, 7.8326354, 7.70477247, 7.57266283, 7.44367933, 7.43030262, 7.55322027, 6.32944202, 5.86670637, 4.63595009, 3.80392027, 3.81987619, 3.85068011, 4.08147907, 0, 0, 0, 0, 0, 0, 0, 0, 0, 0, 0, 0]
    },
    {
      "type": "double",
      "attributes": {},
      "value": [0, 0, 0, 0, 0, 0, 0, 0, 0, 0, 0, 0, 0, 0.25, 0.29411766, 0.04597701, 0.03426791, 0.06764706, 0.04537522, 0.07426598, 0.09636872, 0.0821256, 0.09741784, 0.12117177, 0.16425756, 0.16839378, 0.1843044, 0.19878049, 0.20654912, 0.21660182, 0.17601043, 0.13670886, 0.11111111, 0.05894309, 0.03870968, 0.04390244, 0.02564103, 0.01680672, 0.00900901, 0, 0, 0, 0, 0, 0, 0, 0, 0, 0, 0, 0]
    },
    {
      "type": "double",
      "attributes": {},
      "value": [3.21662788, 2.40072118, 2.09909795]
    },
    {
      "type": "list",
      "attributes": {
        "names": {
          "type": "character",
          "attributes": {},
          "value": ["coeffs", "error"]
        }
      },
      "value": [
        {
          "type": "double",
          "attributes": {},
          "value": [0.35261359, 0.0088342, 3.39589936, 5.8740827, -2.12883059, 0.40442185]
        },
        {
          "type": "double",
          "attributes": {},
          "value": [8.79954056]
        }
      ]
    },
    {
      "type": "list",
      "attributes": {
        "names": {
          "type": "character",
          "attributes": {},
          "value": ["coeffs", "error"]
        }
      },
      "value": [
        {
          "type": "double",
          "attributes": {},
          "value": [0.00016506, 6.58284971, 6.58040286, 9.51177379, 3.43834426, 3.81981231]
        },
        {
          "type": "double",
          "attributes": {},
          "value": [10.18551141]
        }
      ]
    },
    {
      "type": "list",
      "attributes": {
        "names": {
          "type": "character",
          "attributes": {},
          "value": ["coeffs", "error"]
        }
      },
      "value": [
        {
          "type": "double",
          "attributes": {},
          "value": [0.2847112, -0.01830999, 0.07384038, 0.31521686, -0.04109864, 0.0210156]
        },
        {
          "type": "double",
          "attributes": {},
          "value": [0.51719744]
        }
      ]
    }
  ]
}
