# Supplementary material for: Community detection framework based on 3D shape descriptors for tree species classification in point cloud data
Source: Sci Rep. 2026 Mar 4;16:12091. doi: 10.1038/s41598-026-42392-4 (PMC13076622; doi:10.1038/s41598-026-42392-4)
Supplement: Supplementary file 1 — Supplementary Information. [file 41598_2026_42392_MOESM1_ESM.zip › features/DIB_Trees/3d_trees/s04/tree_7_branches.las.xyz.feat.json]

{
  "type": "list",
  "attributes": {
    "names": {
      "type": "character",
      "attributes": {},
      "value": ["UnionRevolutionAndOrg", "IntersectionRevolutionAndOrg", "IOU_RevolutionAndOrg", "NumPointsPerSlice", "RadiousPerSliceZ", "IOUs_RevolutionAndOrgPerSlice", "PcaSDev", "NumPointsPerSliceFit", "RadiousPerSliceFit", "IOUs_RevolutionAndOrgPerSliceFit"]
    }
  },
  "value": [
    {
      "type": "integer",
      "attributes": {},
      "value": [13700]
    },
    {
      "type": "integer",
      "attributes": {},
      "value": [1682]
    },
    {
      "type": "double",
      "attributes": {},
      "value": [0.12277372]
    },
    {
      "type": "double",
      "attributes": {},
      "value": [0, 0, 0, 0, 0, 0, 0, 0, 0, 0, 0, 0, 0, 0, 106, 101, 115, 148, 185, 430, 868, 873, 551, 711, 914, 1196, 967, 1423, 1118, 1226, 1223, 772, 420, 318, 165, 44, 40, 16, 6, 1, 3, 0, 0, 0, 0, 0, 0, 0, 0, 0, 0, 0, 0]
    },
    {
      "type": "double",
      "attributes": {},
      "value": [0, 0, 0, 0, 0, 0, 0, 0, 0, 0, 0, 0, 0, 0, 0.58327073, 4.72262621, 5.07560062, 5.03655577, 5.42226458, 6.39024496, 5.92465019, 8.09504318, 7.73002911, 7.82350159, 6.54903364, 7.18950701, 7.62288141, 7.67125845, 7.48007679, 8.05045033, 7.86917782, 6.75578547, 7.06647968, 6.38170528, 6.512321, 5.64206076, 4.13338995, 2.80169654, 2.44827366, 2.46824527, 2.86854315, 0, 0, 0, 0, 0, 0, 0, 0, 0, 0, 0, 0]
    },
    {
      "type": "double",
      "attributes": {},
      "value": [0, 0, 0, 0, 0, 0, 0, 0, 0, 0, 0, 0, 0, 0, 0.33333334, 0.04580153, 0.03626943, 0.05098039, 0.06349207, 0.05980067, 0.09160306, 0.07411385, 0.06957547, 0.07931034, 0.16531605, 0.17222223, 0.13283208, 0.19825436, 0.19587629, 0.17342342, 0.20779221, 0.21612903, 0.1203966, 0.13265306, 0.08108108, 0.02293578, 0.04201681, 0.03703704, 0.02941176, 0.01666667, 0.01123596, 0, 0, 0, 0, 0, 0, 0, 0, 0, 0, 0, 0]
    },
    {
      "type": "double",
      "attributes": {},
      "value": [3.14467267, 2.37786688, 2.08732193]
    },
    {
      "type": "list",
      "attributes": {
        "names": {
          "type": "character",
          "attributes": {},
          "value": ["coeffs", "error"]
        }
      },
      "value": [
        {
          "type": "double",
          "attributes": {},
          "value": [0.36486968, -0.04550067, 4.124954, 5.32545181, -2.38875114, 0.54855639]
        },
        {
          "type": "double",
          "attributes": {},
          "value": [13.17488652]
        }
      ]
    },
    {
      "type": "list",
      "attributes": {
        "names": {
          "type": "character",
          "attributes": {},
          "value": ["coeffs", "error"]
        }
      },
      "value": [
        {
          "type": "double",
          "attributes": {},
          "value": [1.46651254, 7.05860356, 6.24779999, 9.77726005, 2.6985194, 2.3734119]
        },
        {
          "type": "double",
          "attributes": {},
          "value": [14.23855883]
        }
      ]
    },
    {
      "type": "list",
      "attributes": {
        "names": {
          "type": "character",
          "attributes": {},
          "value": ["coeffs", "error"]
        }
      },
      "value": [
        {
          "type": "double",
          "attributes": {},
          "value": [0.25442782, -0.07584621, 0.14128681, 0.26419252, -0.03748294, 0.02431177]
        },
        {
          "type": "double",
          "attributes": {},
          "value": [0.75211967]
        }
      ]
    }
  ]
}
