# Supplementary material for: Community detection framework based on 3D shape descriptors for tree species classification in point cloud data
Source: Sci Rep. 2026 Mar 4;16:12091. doi: 10.1038/s41598-026-42392-4 (PMC13076622; doi:10.1038/s41598-026-42392-4)
Supplement: Supplementary file 1 — Supplementary Information. [file 41598_2026_42392_MOESM1_ESM.zip › features/DIB_Trees/3d_trees/s04/tree_6_branches.las.xyz.feat.json]

{
  "type": "list",
  "attributes": {
    "names": {
      "type": "character",
      "attributes": {},
      "value": ["UnionRevolutionAndOrg", "IntersectionRevolutionAndOrg", "IOU_RevolutionAndOrg", "NumPointsPerSlice", "RadiousPerSliceZ", "IOUs_RevolutionAndOrgPerSlice", "PcaSDev", "NumPointsPerSliceFit", "RadiousPerSliceFit", "IOUs_RevolutionAndOrgPerSliceFit"]
    }
  },
  "value": [
    {
      "type": "integer",
      "attributes": {},
      "value": [13583]
    },
    {
      "type": "integer",
      "attributes": {},
      "value": [1705]
    },
    {
      "type": "double",
      "attributes": {},
      "value": [0.12552455]
    },
    {
      "type": "double",
      "attributes": {},
      "value": [0, 0, 0, 0, 0, 0, 0, 0, 0, 0, 0, 66, 94, 113, 140, 137, 193, 301, 472, 869, 661, 869, 1257, 732, 1146, 1173, 1335, 1273, 1104, 498, 389, 232, 136, 60, 26, 4, 0, 0, 0, 0, 0, 0, 0, 0, 0, 0, 0, 0, 0]
    },
    {
      "type": "double",
      "attributes": {},
      "value": [0, 0, 0, 0, 0, 0, 0, 0, 0, 0, 0, 0.73492908, 0.72998333, 4.60792303, 5.26921654, 5.11523104, 5.36375332, 6.33501196, 6.73918915, 6.87995338, 7.2295022, 7.87756252, 7.05649662, 7.47325659, 8.0820446, 8.10655403, 7.69940901, 7.39078999, 7.0987463, 7.22772408, 7.19277382, 6.39530325, 6.41795015, 6.03224659, 4.96616793, 3.74969363, 0, 0, 0, 0, 0, 0, 0, 0, 0, 0, 0, 0, 0]
    },
    {
      "type": "double",
      "attributes": {},
      "value": [0, 0, 0, 0, 0, 0, 0, 0, 0, 0, 0, 0.27777779, 0.27777779, 0.04411765, 0.03252032, 0.06164384, 0.0728863, 0.06153846, 0.06554878, 0.09183674, 0.092, 0.10340909, 0.16078985, 0.12484077, 0.1518847, 0.16759777, 0.20221949, 0.24169987, 0.24608819, 0.15289256, 0.12378303, 0.11072056, 0.05871886, 0.03125, 0.03076923, 0.01010101, 0, 0, 0, 0, 0, 0, 0, 0, 0, 0, 0, 0, 0]
    },
    {
      "type": "double",
      "attributes": {},
      "value": [3.16666997, 2.45245516, 2.09427579]
    },
    {
      "type": "list",
      "attributes": {
        "names": {
          "type": "character",
          "attributes": {},
          "value": ["coeffs", "error"]
        }
      },
      "value": [
        {
          "type": "double",
          "attributes": {},
          "value": [0.34442424, -0.0438697, 1.85760541, 7.07450508, -1.50504699, 0.26973881]
        },
        {
          "type": "double",
          "attributes": {},
          "value": [9.17161132]
        }
      ]
    },
    {
      "type": "list",
      "attributes": {
        "names": {
          "type": "character",
          "attributes": {},
          "value": ["coeffs", "error"]
        }
      },
      "value": [
        {
          "type": "double",
          "attributes": {},
          "value": [0.38502474, 5.49175949, 7.32340742, 8.0787597, 6.69279445, 3.96103392]
        },
        {
          "type": "double",
          "attributes": {},
          "value": [8.64688552]
        }
      ]
    },
    {
      "type": "list",
      "attributes": {
        "names": {
          "type": "character",
          "attributes": {},
          "value": ["coeffs", "error"]
        }
      },
      "value": [
        {
          "type": "double",
          "attributes": {},
          "value": [0.29203973, -0.00515749, 0.03792945, 0.31223321, 0.04122459, 0.00437326]
        },
        {
          "type": "double",
          "attributes": {},
          "value": [0.63586216]
        }
      ]
    }
  ]
}
