# Supplementary material for: Community detection framework based on 3D shape descriptors for tree species classification in point cloud data
Source: Sci Rep. 2026 Mar 4;16:12091. doi: 10.1038/s41598-026-42392-4 (PMC13076622; doi:10.1038/s41598-026-42392-4)
Supplement: Supplementary file 1 — Supplementary Information. [file 41598_2026_42392_MOESM1_ESM.zip › features/DIB_Trees/3d_trees/s04/tree_2_branches.las.xyz.feat.json]

{
  "type": "list",
  "attributes": {
    "names": {
      "type": "character",
      "attributes": {},
      "value": ["UnionRevolutionAndOrg", "IntersectionRevolutionAndOrg", "IOU_RevolutionAndOrg", "NumPointsPerSlice", "RadiousPerSliceZ", "IOUs_RevolutionAndOrgPerSlice", "PcaSDev", "NumPointsPerSliceFit", "RadiousPerSliceFit", "IOUs_RevolutionAndOrgPerSliceFit"]
    }
  },
  "value": [
    {
      "type": "integer",
      "attributes": {},
      "value": [13922]
    },
    {
      "type": "integer",
      "attributes": {},
      "value": [1699]
    },
    {
      "type": "double",
      "attributes": {},
      "value": [0.12203706]
    },
    {
      "type": "double",
      "attributes": {},
      "value": [0, 0, 0, 0, 0, 0, 0, 0, 0, 0, 0, 48, 105, 108, 126, 161, 230, 587, 989, 724, 601, 771, 1006, 871, 1329, 1172, 1219, 1056, 994, 508, 426, 247, 94, 49, 22, 7, 0, 0, 0, 0, 0, 0, 0, 0, 0, 0, 0, 0]
    },
    {
      "type": "double",
      "attributes": {},
      "value": [0, 0, 0, 0, 0, 0, 0, 0, 0, 0, 0, 0.878631, 0.88965654, 4.42377424, 5.29915953, 5.56049299, 5.9550972, 5.94527578, 6.70213938, 7.90701532, 7.6141367, 7.59772587, 7.26863766, 7.54185057, 8.25178623, 8.08232594, 7.63787079, 7.44944763, 7.66466665, 6.93762732, 6.97970724, 6.69098043, 6.2683115, 4.68431091, 3.68992519, 3.23592353, 0, 0, 0, 0, 0, 0, 0, 0, 0, 0, 0, 0]
    },
    {
      "type": "double",
      "attributes": {},
      "value": [0, 0, 0, 0, 0, 0, 0, 0, 0, 0, 0, 0.18181819, 0.18181819, 0.04580153, 0.03040541, 0.05236908, 0.06813187, 0.07265774, 0.09035222, 0.07918552, 0.08101572, 0.10635697, 0.14037433, 0.11883692, 0.16594827, 0.19127516, 0.21473159, 0.21271077, 0.18971848, 0.15178572, 0.12223858, 0.08874802, 0.03888889, 0.04966887, 0.04712042, 0.016, 0, 0, 0, 0, 0, 0, 0, 0, 0, 0, 0, 0]
    },
    {
      "type": "double",
      "attributes": {},
      "value": [3.1420792, 2.39497979, 2.15356265]
    },
    {
      "type": "list",
      "attributes": {
        "names": {
          "type": "character",
          "attributes": {},
          "value": ["coeffs", "error"]
        }
      },
      "value": [
        {
          "type": "double",
          "attributes": {},
          "value": [0.13280458, 0.33411085, 2.31187482, 6.12330869, -1.2034071, 0.19862]
        },
        {
          "type": "double",
          "attributes": {},
          "value": [8.45521142]
        }
      ]
    },
    {
      "type": "list",
      "attributes": {
        "names": {
          "type": "character",
          "attributes": {},
          "value": ["coeffs", "error"]
        }
      },
      "value": [
        {
          "type": "double",
          "attributes": {},
          "value": [0.44265078, 5.69339794, 7.49527539, 8.33431574, 6.29962433, 2.94761974]
        },
        {
          "type": "double",
          "attributes": {},
          "value": [9.27487081]
        }
      ]
    },
    {
      "type": "list",
      "attributes": {
        "names": {
          "type": "character",
          "attributes": {},
          "value": ["coeffs", "error"]
        }
      },
      "value": [
        {
          "type": "double",
          "attributes": {},
          "value": [0.18684773, 0.02380116, 0.02945646, 0.31112118, 0.0167063, 0.02400803]
        },
        {
          "type": "double",
          "attributes": {},
          "value": [0.42577154]
        }
      ]
    }
  ]
}
