# Supplementary material for: Community detection framework based on 3D shape descriptors for tree species classification in point cloud data
Source: Sci Rep. 2026 Mar 4;16:12091. doi: 10.1038/s41598-026-42392-4 (PMC13076622; doi:10.1038/s41598-026-42392-4)
Supplement: Supplementary file 1 — Supplementary Information. [file 41598_2026_42392_MOESM1_ESM.zip › features/DIB_Trees/3d_trees/s04/tree_8_branches.las.xyz.feat.json]

{
  "type": "list",
  "attributes": {
    "names": {
      "type": "character",
      "attributes": {},
      "value": ["UnionRevolutionAndOrg", "IntersectionRevolutionAndOrg", "IOU_RevolutionAndOrg", "NumPointsPerSlice", "RadiousPerSliceZ", "IOUs_RevolutionAndOrgPerSlice", "PcaSDev", "NumPointsPerSliceFit", "RadiousPerSliceFit", "IOUs_RevolutionAndOrgPerSliceFit"]
    }
  },
  "value": [
    {
      "type": "integer",
      "attributes": {},
      "value": [13987]
    },
    {
      "type": "integer",
      "attributes": {},
      "value": [1678]
    },
    {
      "type": "double",
      "attributes": {},
      "value": [0.11996854]
    },
    {
      "type": "double",
      "attributes": {},
      "value": [0, 0, 0, 0, 0, 0, 0, 0, 0, 0, 0, 0, 27, 114, 118, 118, 159, 232, 410, 965, 653, 626, 926, 1058, 972, 1233, 1309, 1392, 992, 1175, 478, 569, 271, 125, 64, 35, 21, 18, 0, 0, 0, 0, 0, 0, 0, 0, 0, 0, 0, 0, 0]
    },
    {
      "type": "double",
      "attributes": {},
      "value": [0, 0, 0, 0, 0, 0, 0, 0, 0, 0, 0, 0, 0.57572144, 0.58087444, 5.71212244, 5.64246655, 5.80153847, 6.25422287, 6.19419098, 6.04269791, 8.11994648, 7.48489571, 6.85048056, 6.74248886, 7.77635717, 7.43609953, 7.99704885, 7.68049765, 7.40485811, 7.34473085, 6.98408699, 7.04550934, 6.26268721, 6.21891451, 5.24604225, 5.59018278, 3.81121755, 4.31508446, 0, 0, 0, 0, 0, 0, 0, 0, 0, 0, 0, 0, 0]
    },
    {
      "type": "double",
      "attributes": {},
      "value": [0, 0, 0, 0, 0, 0, 0, 0, 0, 0, 0, 0, 0.26666668, 0.375, 0.03571429, 0.02811245, 0.04260652, 0.06496063, 0.06115108, 0.10185185, 0.07073955, 0.07587065, 0.12407681, 0.15141957, 0.13089623, 0.15234375, 0.19204545, 0.22648515, 0.19312169, 0.21285141, 0.13991164, 0.13916786, 0.1133829, 0.05513308, 0.05249344, 0.02475248, 0.03940887, 0.01581028, 0, 0, 0, 0, 0, 0, 0, 0, 0, 0, 0, 0, 0]
    },
    {
      "type": "double",
      "attributes": {},
      "value": [3.15773631, 2.42054486, 2.12709683]
    },
    {
      "type": "list",
      "attributes": {
        "names": {
          "type": "character",
          "attributes": {},
          "value": ["coeffs", "error"]
        }
      },
      "value": [
        {
          "type": "double",
          "attributes": {},
          "value": [0.19145441, 0.10566864, 2.35196175, 6.72528524, -1.8132804, 0.36694358]
        },
        {
          "type": "double",
          "attributes": {},
          "value": [9.02972591]
        }
      ]
    },
    {
      "type": "list",
      "attributes": {
        "names": {
          "type": "character",
          "attributes": {},
          "value": ["coeffs", "error"]
        }
      },
      "value": [
        {
          "type": "double",
          "attributes": {},
          "value": [0.09918418, 7.0690366, 6.32625242, 8.81908339, 5.42279175, 4.05147036]
        },
        {
          "type": "double",
          "attributes": {},
          "value": [12.35900036]
        }
      ]
    },
    {
      "type": "list",
      "attributes": {
        "names": {
          "type": "character",
          "attributes": {},
          "value": ["coeffs", "error"]
        }
      },
      "value": [
        {
          "type": "double",
          "attributes": {},
          "value": [0.32232382, -0.01499858, 0.04967636, 0.31035528, 0.00494747, 0.02107106]
        },
        {
          "type": "double",
          "attributes": {},
          "value": [0.71724643]
        }
      ]
    }
  ]
}
