# Supplementary material for: Community detection framework based on 3D shape descriptors for tree species classification in point cloud data
Source: Sci Rep. 2026 Mar 4;16:12091. doi: 10.1038/s41598-026-42392-4 (PMC13076622; doi:10.1038/s41598-026-42392-4)
Supplement: Supplementary file 1 — Supplementary Information. [file 41598_2026_42392_MOESM1_ESM.zip › features/DIB_Trees/3d_trees/s08/tree_3_branches.las.xyz.feat.json]

{
  "type": "list",
  "attributes": {
    "names": {
      "type": "character",
      "attributes": {},
      "value": ["UnionRevolutionAndOrg", "IntersectionRevolutionAndOrg", "IOU_RevolutionAndOrg", "NumPointsPerSlice", "RadiousPerSliceZ", "IOUs_RevolutionAndOrgPerSlice", "PcaSDev", "NumPointsPerSliceFit", "RadiousPerSliceFit", "IOUs_RevolutionAndOrgPerSliceFit"]
    }
  },
  "value": [
    {
      "type": "integer",
      "attributes": {},
      "value": [16218]
    },
    {
      "type": "integer",
      "attributes": {},
      "value": [2274]
    },
    {
      "type": "double",
      "attributes": {},
      "value": [0.14021458]
    },
    {
      "type": "double",
      "attributes": {},
      "value": [0, 0, 0, 0, 0, 0, 0, 0, 0, 0, 0, 66, 116, 135, 146, 165, 170, 256, 272, 349, 364, 394, 452, 542, 625, 788, 804, 776, 917, 1093, 1086, 1027, 970, 975, 938, 664, 341, 257, 161, 61, 0, 0, 0, 0, 0, 0, 0, 0, 0, 0, 0, 0, 0, 0, 0, 0, 0]
    },
    {
      "type": "double",
      "attributes": {},
      "value": [0, 0, 0, 0, 0, 0, 0, 0, 0, 0, 0, 0.93094838, 4.85782337, 4.86106253, 4.76735687, 4.81066942, 4.93924809, 5.61748028, 5.5106678, 6.86396074, 7.38675833, 7.16143274, 7.65177536, 7.92004013, 8.1017704, 7.9205308, 8.12632751, 8.00076962, 7.79955864, 7.56949186, 7.34678602, 6.98731756, 6.68747425, 6.35598898, 5.81374502, 5.34281778, 5.11712694, 4.80202866, 4.25475025, 3.90911865, 0, 0, 0, 0, 0, 0, 0, 0, 0, 0, 0, 0, 0, 0, 0, 0, 0]
    },
    {
      "type": "double",
      "attributes": {},
      "value": [0, 0, 0, 0, 0, 0, 0, 0, 0, 0, 0, 0.2, 0.04026845, 0.02845529, 0.03435114, 0.07073955, 0.07142857, 0.07126437, 0.08810572, 0.06715328, 0.07179487, 0.08130081, 0.07784431, 0.09865471, 0.1065662, 0.14269663, 0.14285715, 0.1477398, 0.19186047, 0.200489, 0.21948051, 0.22571428, 0.23172629, 0.25641027, 0.25661916, 0.22705314, 0.16272967, 0.16099072, 0.09917355, 0.0483871, 0, 0, 0, 0, 0, 0, 0, 0, 0, 0, 0, 0, 0, 0, 0, 0, 0]
    },
    {
      "type": "double",
      "attributes": {},
      "value": [3.19160077, 2.73568723, 2.57523627]
    },
    {
      "type": "list",
      "attributes": {
        "names": {
          "type": "character",
          "attributes": {},
          "value": ["coeffs", "error"]
        }
      },
      "value": [
        {
          "type": "double",
          "attributes": {},
          "value": [0.18769209, 0.99612527, 0.16122569, 5.5388226, 2.66447078, -0.15412327]
        },
        {
          "type": "double",
          "attributes": {},
          "value": [5.6498142]
        }
      ]
    },
    {
      "type": "list",
      "attributes": {
        "names": {
          "type": "character",
          "attributes": {},
          "value": ["coeffs", "error"]
        }
      },
      "value": [
        {
          "type": "double",
          "attributes": {},
          "value": [2.36942481, 5.19834351, 7.03763973, 9.1816974, 4.61161786, 4.05279001]
        },
        {
          "type": "double",
          "attributes": {},
          "value": [9.2862039]
        }
      ]
    },
    {
      "type": "list",
      "attributes": {
        "names": {
          "type": "character",
          "attributes": {},
          "value": ["coeffs", "error"]
        }
      },
      "value": [
        {
          "type": "double",
          "attributes": {},
          "value": [0.13786805, 0.00719519, 0.07670603, 0.18327018, 0.31536679, 0.0319895]
        },
        {
          "type": "double",
          "attributes": {},
          "value": [0.52514016]
        }
      ]
    }
  ]
}
