# Supplementary material for: Community detection framework based on 3D shape descriptors for tree species classification in point cloud data
Source: Sci Rep. 2026 Mar 4;16:12091. doi: 10.1038/s41598-026-42392-4 (PMC13076622; doi:10.1038/s41598-026-42392-4)
Supplement: Supplementary file 1 — Supplementary Information. [file 41598_2026_42392_MOESM1_ESM.zip › features/DIB_Trees/3d_trees/s08/tree_5_branches.las.xyz.feat.json]

{
  "type": "list",
  "attributes": {
    "names": {
      "type": "character",
      "attributes": {},
      "value": ["UnionRevolutionAndOrg", "IntersectionRevolutionAndOrg", "IOU_RevolutionAndOrg", "NumPointsPerSlice", "RadiousPerSliceZ", "IOUs_RevolutionAndOrgPerSlice", "PcaSDev", "NumPointsPerSliceFit", "RadiousPerSliceFit", "IOUs_RevolutionAndOrgPerSliceFit"]
    }
  },
  "value": [
    {
      "type": "integer",
      "attributes": {},
      "value": [16015]
    },
    {
      "type": "integer",
      "attributes": {},
      "value": [2123]
    },
    {
      "type": "double",
      "attributes": {},
      "value": [0.13256322]
    },
    {
      "type": "double",
      "attributes": {},
      "value": [0, 0, 0, 0, 0, 0, 0, 0, 0, 0, 0, 76, 109, 134, 123, 152, 239, 301, 280, 380, 379, 408, 491, 571, 661, 789, 807, 795, 893, 1033, 1163, 1020, 838, 831, 689, 630, 357, 100, 41, 0, 0, 0, 0, 0, 0, 0, 0, 0, 0, 0, 0, 0, 0, 0, 0, 0]
    },
    {
      "type": "double",
      "attributes": {},
      "value": [0, 0, 0, 0, 0, 0, 0, 0, 0, 0, 0, 0.85447043, 0.87915254, 3.88124132, 5.04096413, 4.82611513, 4.78516245, 5.72429466, 5.67288733, 7.49540997, 7.48418283, 7.1793623, 8.03052807, 7.94065332, 7.57394743, 7.99900627, 8.14974499, 7.86188173, 7.9182663, 7.83160591, 7.59215879, 7.08197451, 6.87202883, 6.55266666, 6.10083485, 5.55528069, 5.17199802, 3.88259649, 3.58602738, 0, 0, 0, 0, 0, 0, 0, 0, 0, 0, 0, 0, 0, 0, 0, 0, 0]
    },
    {
      "type": "double",
      "attributes": {},
      "value": [0, 0, 0, 0, 0, 0, 0, 0, 0, 0, 0, 0.16666667, 0.16666667, 0.05517241, 0.04697987, 0.04968944, 0.08256881, 0.06144068, 0.09462366, 0.07088608, 0.06946265, 0.08086254, 0.07776561, 0.08685969, 0.12362301, 0.13827434, 0.15310493, 0.15525115, 0.17042889, 0.19399539, 0.21149144, 0.232493, 0.20148148, 0.17647059, 0.17105263, 0.20501138, 0.12664908, 0.08056872, 0.03550296, 0, 0, 0, 0, 0, 0, 0, 0, 0, 0, 0, 0, 0, 0, 0, 0, 0]
    },
    {
      "type": "double",
      "attributes": {},
      "value": [3.16247544, 2.74748821, 2.61756823]
    },
    {
      "type": "list",
      "attributes": {
        "names": {
          "type": "character",
          "attributes": {},
          "value": ["coeffs", "error"]
        }
      },
      "value": [
        {
          "type": "double",
          "attributes": {},
          "value": [0.20724145, 0.92485297, 0.5374351, 5.24419485, 2.83890683, -0.15625551]
        },
        {
          "type": "double",
          "attributes": {},
          "value": [5.00326937]
        }
      ]
    },
    {
      "type": "list",
      "attributes": {
        "names": {
          "type": "character",
          "attributes": {},
          "value": ["coeffs", "error"]
        }
      },
      "value": [
        {
          "type": "double",
          "attributes": {},
          "value": [0.66407531, 4.90980775, 7.69659758, 8.58847494, 5.84273042, 3.48041161]
        },
        {
          "type": "double",
          "attributes": {},
          "value": [8.48680882]
        }
      ]
    },
    {
      "type": "list",
      "attributes": {
        "names": {
          "type": "character",
          "attributes": {},
          "value": ["coeffs", "error"]
        }
      },
      "value": [
        {
          "type": "double",
          "attributes": {},
          "value": [0.16680844, 0.03237014, 0.05354546, 0.20424523, 0.23610713, 0.02912754]
        },
        {
          "type": "double",
          "attributes": {},
          "value": [0.43166957]
        }
      ]
    }
  ]
}
