# Supplementary material for: Community detection framework based on 3D shape descriptors for tree species classification in point cloud data
Source: Sci Rep. 2026 Mar 4;16:12091. doi: 10.1038/s41598-026-42392-4 (PMC13076622; doi:10.1038/s41598-026-42392-4)
Supplement: Supplementary file 1 — Supplementary Information. [file 41598_2026_42392_MOESM1_ESM.zip › features/DIB_Trees/3d_trees/s08/tree_10_branches.las.xyz.feat.json]

{
  "type": "list",
  "attributes": {
    "names": {
      "type": "character",
      "attributes": {},
      "value": ["UnionRevolutionAndOrg", "IntersectionRevolutionAndOrg", "IOU_RevolutionAndOrg", "NumPointsPerSlice", "RadiousPerSliceZ", "IOUs_RevolutionAndOrgPerSlice", "PcaSDev", "NumPointsPerSliceFit", "RadiousPerSliceFit", "IOUs_RevolutionAndOrgPerSliceFit"]
    }
  },
  "value": [
    {
      "type": "integer",
      "attributes": {},
      "value": [16463]
    },
    {
      "type": "integer",
      "attributes": {},
      "value": [2220]
    },
    {
      "type": "double",
      "attributes": {},
      "value": [0.13484784]
    },
    {
      "type": "double",
      "attributes": {},
      "value": [0, 0, 0, 0, 0, 0, 0, 0, 0, 0, 0, 85, 118, 134, 133, 146, 218, 284, 297, 289, 447, 475, 507, 603, 732, 782, 824, 918, 1064, 967, 1028, 1052, 961, 891, 759, 530, 260, 212, 44, 0, 0, 0, 0, 0, 0, 0, 0, 0, 0, 0, 0, 0, 0, 0, 0, 0]
    },
    {
      "type": "double",
      "attributes": {},
      "value": [0, 0, 0, 0, 0, 0, 0, 0, 0, 0, 0, 0.95837867, 5.12903547, 5.1333065, 5.32339382, 5.31765795, 5.75931168, 5.71657085, 6.35167885, 6.63128853, 7.19346285, 6.96865177, 8.30338097, 8.25408459, 8.04031277, 8.52811337, 8.26275921, 7.90213442, 7.61163425, 7.30277395, 7.17725039, 6.97367668, 6.81006765, 6.43454075, 5.77274656, 5.28301048, 4.79819632, 4.316751, 3.63512683, 0, 0, 0, 0, 0, 0, 0, 0, 0, 0, 0, 0, 0, 0, 0, 0, 0]
    },
    {
      "type": "double",
      "attributes": {},
      "value": [0, 0, 0, 0, 0, 0, 0, 0, 0, 0, 0, 0.14814815, 0.03144654, 0.03065134, 0.03475936, 0.05882353, 0.06378601, 0.06315789, 0.07044674, 0.07570978, 0.07526882, 0.10541311, 0.0840249, 0.09241952, 0.10722101, 0.13502936, 0.13250518, 0.16478555, 0.20291616, 0.22192867, 0.24081632, 0.24137931, 0.21299094, 0.21283785, 0.20625, 0.18472907, 0.13595167, 0.11985019, 0.05524862, 0, 0, 0, 0, 0, 0, 0, 0, 0, 0, 0, 0, 0, 0, 0, 0, 0]
    },
    {
      "type": "double",
      "attributes": {},
      "value": [3.20322731, 2.70513326, 2.53449609]
    },
    {
      "type": "list",
      "attributes": {
        "names": {
          "type": "character",
          "attributes": {},
          "value": ["coeffs", "error"]
        }
      },
      "value": [
        {
          "type": "double",
          "attributes": {},
          "value": [0.28021836, 0.75357606, 0.60856507, 5.35274825, 2.64291194, -0.07455542]
        },
        {
          "type": "double",
          "attributes": {},
          "value": [4.0505806]
        }
      ]
    },
    {
      "type": "list",
      "attributes": {
        "names": {
          "type": "character",
          "attributes": {},
          "value": ["coeffs", "error"]
        }
      },
      "value": [
        {
          "type": "double",
          "attributes": {},
          "value": [2.40607152, 6.00600158, 7.03853158, 9.18209786, 4.9875796, 3.7982802]
        },
        {
          "type": "double",
          "attributes": {},
          "value": [10.96203083]
        }
      ]
    },
    {
      "type": "list",
      "attributes": {
        "names": {
          "type": "character",
          "attributes": {},
          "value": ["coeffs", "error"]
        }
      },
      "value": [
        {
          "type": "double",
          "attributes": {},
          "value": [0.1004173, 0.02325723, 0.05403781, 0.21813742, 0.25754421, 0.049165]
        },
        {
          "type": "double",
          "attributes": {},
          "value": [0.49281358]
        }
      ]
    }
  ]
}
