# Supplementary material for: Community detection framework based on 3D shape descriptors for tree species classification in point cloud data
Source: Sci Rep. 2026 Mar 4;16:12091. doi: 10.1038/s41598-026-42392-4 (PMC13076622; doi:10.1038/s41598-026-42392-4)
Supplement: Supplementary file 1 — Supplementary Information. [file 41598_2026_42392_MOESM1_ESM.zip › features/DIB_Trees/3d_trees/s08/tree_1_branches.las.xyz.feat.json]

{
  "type": "list",
  "attributes": {
    "names": {
      "type": "character",
      "attributes": {},
      "value": ["UnionRevolutionAndOrg", "IntersectionRevolutionAndOrg", "IOU_RevolutionAndOrg", "NumPointsPerSlice", "RadiousPerSliceZ", "IOUs_RevolutionAndOrgPerSlice", "PcaSDev", "NumPointsPerSliceFit", "RadiousPerSliceFit", "IOUs_RevolutionAndOrgPerSliceFit"]
    }
  },
  "value": [
    {
      "type": "integer",
      "attributes": {},
      "value": [16512]
    },
    {
      "type": "integer",
      "attributes": {},
      "value": [2271]
    },
    {
      "type": "double",
      "attributes": {},
      "value": [0.13753634]
    },
    {
      "type": "double",
      "attributes": {},
      "value": [0, 0, 0, 0, 0, 0, 0, 0, 0, 0, 0, 82, 118, 141, 134, 192, 212, 240, 281, 371, 378, 420, 477, 551, 616, 746, 800, 752, 901, 1045, 1075, 1029, 984, 898, 896, 794, 511, 163, 134, 19, 0, 0, 0, 0, 0, 0, 0, 0, 0, 0, 0, 0, 0, 0, 0, 0, 0]
    },
    {
      "type": "double",
      "attributes": {},
      "value": [0, 0, 0, 0, 0, 0, 0, 0, 0, 0, 0, 0.98285884, 0.97023386, 4.782969, 4.77576065, 5.53636456, 5.51925278, 5.46374607, 6.88468599, 6.79199457, 6.69961071, 6.64713812, 6.67122936, 7.46842957, 8.3691864, 8.32179165, 7.93625021, 7.80329418, 7.91032696, 7.74931622, 7.49173689, 7.1951685, 6.94946146, 6.62432003, 6.26400518, 6.11345959, 5.68924141, 5.36496115, 5.02528715, 4.5226984, 0, 0, 0, 0, 0, 0, 0, 0, 0, 0, 0, 0, 0, 0, 0, 0, 0]
    },
    {
      "type": "double",
      "attributes": {},
      "value": [0, 0, 0, 0, 0, 0, 0, 0, 0, 0, 0, 0.13793103, 0.14285715, 0.03378378, 0.02597403, 0.04851752, 0.05882353, 0.06849315, 0.0670554, 0.0741301, 0.08513932, 0.09717868, 0.11335403, 0.1075, 0.10987903, 0.11716341, 0.15229563, 0.1612529, 0.16742082, 0.18654074, 0.22166246, 0.22833562, 0.22674419, 0.23188406, 0.21326165, 0.19622642, 0.17516629, 0.07654321, 0.07715134, 0.01463415, 0, 0, 0, 0, 0, 0, 0, 0, 0, 0, 0, 0, 0, 0, 0, 0, 0]
    },
    {
      "type": "double",
      "attributes": {},
      "value": [3.25357406, 2.72160799, 2.59919159]
    },
    {
      "type": "list",
      "attributes": {
        "names": {
          "type": "character",
          "attributes": {},
          "value": ["coeffs", "error"]
        }
      },
      "value": [
        {
          "type": "double",
          "attributes": {},
          "value": [0.24783163, 0.90312014, 0.48925019, 5.04159479, 3.1013862, -0.36275696]
        },
        {
          "type": "double",
          "attributes": {},
          "value": [4.70131295]
        }
      ]
    },
    {
      "type": "list",
      "attributes": {
        "names": {
          "type": "character",
          "attributes": {},
          "value": ["coeffs", "error"]
        }
      },
      "value": [
        {
          "type": "double",
          "attributes": {},
          "value": [0.65939937, 6.14969602, 6.41153785, 9.30734951, 5.25546741, 4.73587184]
        },
        {
          "type": "double",
          "attributes": {},
          "value": [9.040115]
        }
      ]
    },
    {
      "type": "list",
      "attributes": {
        "names": {
          "type": "character",
          "attributes": {},
          "value": ["coeffs", "error"]
        }
      },
      "value": [
        {
          "type": "double",
          "attributes": {},
          "value": [0.14080873, 0.00483343, 0.08325139, 0.1888982, 0.27779984, -0.00446391]
        },
        {
          "type": "double",
          "attributes": {},
          "value": [0.38560344]
        }
      ]
    }
  ]
}
