# Supplementary material for: Community detection framework based on 3D shape descriptors for tree species classification in point cloud data
Source: Sci Rep. 2026 Mar 4;16:12091. doi: 10.1038/s41598-026-42392-4 (PMC13076622; doi:10.1038/s41598-026-42392-4)
Supplement: Supplementary file 1 — Supplementary Information. [file 41598_2026_42392_MOESM1_ESM.zip › features/DIB_Trees/3d_trees/s08/tree_9_branches.las.xyz.feat.json]

{
  "type": "list",
  "attributes": {
    "names": {
      "type": "character",
      "attributes": {},
      "value": ["UnionRevolutionAndOrg", "IntersectionRevolutionAndOrg", "IOU_RevolutionAndOrg", "NumPointsPerSlice", "RadiousPerSliceZ", "IOUs_RevolutionAndOrgPerSlice", "PcaSDev", "NumPointsPerSliceFit", "RadiousPerSliceFit", "IOUs_RevolutionAndOrgPerSliceFit"]
    }
  },
  "value": [
    {
      "type": "integer",
      "attributes": {},
      "value": [16582]
    },
    {
      "type": "integer",
      "attributes": {},
      "value": [2202]
    },
    {
      "type": "double",
      "attributes": {},
      "value": [0.1327946]
    },
    {
      "type": "double",
      "attributes": {},
      "value": [0, 0, 0, 0, 0, 0, 0, 0, 0, 0, 0, 90, 114, 115, 125, 144, 176, 242, 288, 355, 356, 473, 512, 604, 659, 798, 776, 827, 911, 996, 1100, 949, 921, 895, 778, 577, 479, 245, 101, 14, 0, 0, 0, 0, 0, 0, 0, 0, 0, 0, 0, 0, 0, 0, 0, 0]
    },
    {
      "type": "double",
      "attributes": {},
      "value": [0, 0, 0, 0, 0, 0, 0, 0, 0, 0, 0, 0.84035301, 4.24422884, 4.25327063, 4.52097797, 5.06849051, 6.05343342, 5.94517183, 6.51902676, 6.5476594, 6.69632053, 6.85113525, 7.13549995, 7.65808439, 7.98812675, 7.83496428, 8.51248741, 8.36477089, 8.16880322, 7.66955709, 7.59747982, 7.25495958, 6.88223457, 6.37239408, 5.98697138, 5.74874783, 5.40036201, 5.01930046, 4.49291992, 3.62644529, 0, 0, 0, 0, 0, 0, 0, 0, 0, 0, 0, 0, 0, 0, 0, 0]
    },
    {
      "type": "double",
      "attributes": {},
      "value": [0, 0, 0, 0, 0, 0, 0, 0, 0, 0, 0, 0.18181819, 0.03787879, 0.04379562, 0.0609137, 0.0616622, 0.0530303, 0.06370656, 0.07154471, 0.08146965, 0.08320493, 0.09023669, 0.10027473, 0.09952039, 0.11245865, 0.14269407, 0.12524462, 0.12753037, 0.15031983, 0.19494584, 0.19756098, 0.20666666, 0.22173275, 0.24232082, 0.22736031, 0.18181819, 0.15962441, 0.12215909, 0.0546875, 0.01639344, 0, 0, 0, 0, 0, 0, 0, 0, 0, 0, 0, 0, 0, 0, 0, 0]
    },
    {
      "type": "double",
      "attributes": {},
      "value": [3.23854343, 2.68002636, 2.52718231]
    },
    {
      "type": "list",
      "attributes": {
        "names": {
          "type": "character",
          "attributes": {},
          "value": ["coeffs", "error"]
        }
      },
      "value": [
        {
          "type": "double",
          "attributes": {},
          "value": [0.31022849, 0.60337167, 0.71679068, 5.18796597, 2.50198435, -0.23647294]
        },
        {
          "type": "double",
          "attributes": {},
          "value": [3.78574852]
        }
      ]
    },
    {
      "type": "list",
      "attributes": {
        "names": {
          "type": "character",
          "attributes": {},
          "value": ["coeffs", "error"]
        }
      },
      "value": [
        {
          "type": "double",
          "attributes": {},
          "value": [1.67310729, 6.09262523, 6.3239148, 9.69795228, 4.89109116, 3.99854796]
        },
        {
          "type": "double",
          "attributes": {},
          "value": [7.70783563]
        }
      ]
    },
    {
      "type": "list",
      "attributes": {
        "names": {
          "type": "character",
          "attributes": {},
          "value": ["coeffs", "error"]
        }
      },
      "value": [
        {
          "type": "double",
          "attributes": {},
          "value": [0.13433024, 0.00013089, 0.09968331, 0.15163225, 0.29706528, -0.00793166]
        },
        {
          "type": "double",
          "attributes": {},
          "value": [0.44735724]
        }
      ]
    }
  ]
}
