# Supplementary material for: Community detection framework based on 3D shape descriptors for tree species classification in point cloud data
Source: Sci Rep. 2026 Mar 4;16:12091. doi: 10.1038/s41598-026-42392-4 (PMC13076622; doi:10.1038/s41598-026-42392-4)
Supplement: Supplementary file 1 — Supplementary Information. [file 41598_2026_42392_MOESM1_ESM.zip › features/DIB_Trees/3d_trees/s08/tree_4_branches.las.xyz.feat.json]

{
  "type": "list",
  "attributes": {
    "names": {
      "type": "character",
      "attributes": {},
      "value": ["UnionRevolutionAndOrg", "IntersectionRevolutionAndOrg", "IOU_RevolutionAndOrg", "NumPointsPerSlice", "RadiousPerSliceZ", "IOUs_RevolutionAndOrgPerSlice", "PcaSDev", "NumPointsPerSliceFit", "RadiousPerSliceFit", "IOUs_RevolutionAndOrgPerSliceFit"]
    }
  },
  "value": [
    {
      "type": "integer",
      "attributes": {},
      "value": [16387]
    },
    {
      "type": "integer",
      "attributes": {},
      "value": [2188]
    },
    {
      "type": "double",
      "attributes": {},
      "value": [0.13352047]
    },
    {
      "type": "double",
      "attributes": {},
      "value": [0, 0, 0, 0, 0, 0, 0, 0, 0, 0, 0, 39, 149, 116, 118, 110, 158, 199, 269, 332, 357, 383, 411, 490, 539, 738, 739, 817, 861, 904, 1029, 1169, 1008, 954, 883, 735, 537, 339, 125, 60, 12, 0, 0, 0, 0, 0, 0, 0, 0, 0, 0, 0, 0, 0, 0, 0, 0, 0]
    },
    {
      "type": "double",
      "attributes": {},
      "value": [0, 0, 0, 0, 0, 0, 0, 0, 0, 0, 0, 0.92025614, 0.91964728, 0.92627025, 4.7090826, 5.07002926, 5.15911007, 5.47500372, 5.49367237, 6.20755816, 6.20369339, 7.10241032, 7.08917904, 8.16927719, 8.15241146, 8.70051098, 8.49962521, 8.20692825, 7.78557587, 7.97866678, 7.57041264, 7.4582634, 6.96489382, 6.66771889, 6.29601145, 6.00269938, 5.669034, 4.90510559, 4.11358452, 3.79094696, 3.26761103, 0, 0, 0, 0, 0, 0, 0, 0, 0, 0, 0, 0, 0, 0, 0, 0, 0]
    },
    {
      "type": "double",
      "attributes": {},
      "value": [0, 0, 0, 0, 0, 0, 0, 0, 0, 0, 0, 0.16666667, 0.20833333, 0.16666667, 0.02790698, 0.03896104, 0.05167959, 0.06428572, 0.07637232, 0.07948244, 0.08518519, 0.0799439, 0.08827586, 0.08210526, 0.09312169, 0.09501411, 0.12216749, 0.14136125, 0.1600928, 0.17817372, 0.19458129, 0.22066326, 0.23401164, 0.21962617, 0.22862129, 0.2007722, 0.1691974, 0.1754386, 0.11016949, 0.05319149, 0.0173913, 0, 0, 0, 0, 0, 0, 0, 0, 0, 0, 0, 0, 0, 0, 0, 0, 0]
    },
    {
      "type": "double",
      "attributes": {},
      "value": [3.2127243, 2.73075924, 2.6149827]
    },
    {
      "type": "list",
      "attributes": {
        "names": {
          "type": "character",
          "attributes": {},
          "value": ["coeffs", "error"]
        }
      },
      "value": [
        {
          "type": "double",
          "attributes": {},
          "value": [0.16257547, 0.97265668, -0.01833201, 6.01244508, 2.15871826, -0.41046036]
        },
        {
          "type": "double",
          "attributes": {},
          "value": [6.70675086]
        }
      ]
    },
    {
      "type": "list",
      "attributes": {
        "names": {
          "type": "character",
          "attributes": {},
          "value": ["coeffs", "error"]
        }
      },
      "value": [
        {
          "type": "double",
          "attributes": {},
          "value": [0.29364858, 4.12903684, 7.49698229, 9.19642792, 4.85477649, 3.29968028]
        },
        {
          "type": "double",
          "attributes": {},
          "value": [10.53119023]
        }
      ]
    },
    {
      "type": "list",
      "attributes": {
        "names": {
          "type": "character",
          "attributes": {},
          "value": ["coeffs", "error"]
        }
      },
      "value": [
        {
          "type": "double",
          "attributes": {},
          "value": [0.20095713, 0.04746796, 0.03672255, 0.20496642, 0.2612761, -0.00165355]
        },
        {
          "type": "double",
          "attributes": {},
          "value": [0.55232928]
        }
      ]
    }
  ]
}
