# Supplementary material for: Community detection framework based on 3D shape descriptors for tree species classification in point cloud data
Source: Sci Rep. 2026 Mar 4;16:12091. doi: 10.1038/s41598-026-42392-4 (PMC13076622; doi:10.1038/s41598-026-42392-4)
Supplement: Supplementary file 1 — Supplementary Information. [file 41598_2026_42392_MOESM1_ESM.zip › features/DIB_Trees/3d_trees/s08/tree_7_branches.las.xyz.feat.json]

{
  "type": "list",
  "attributes": {
    "names": {
      "type": "character",
      "attributes": {},
      "value": ["UnionRevolutionAndOrg", "IntersectionRevolutionAndOrg", "IOU_RevolutionAndOrg", "NumPointsPerSlice", "RadiousPerSliceZ", "IOUs_RevolutionAndOrgPerSlice", "PcaSDev", "NumPointsPerSliceFit", "RadiousPerSliceFit", "IOUs_RevolutionAndOrgPerSliceFit"]
    }
  },
  "value": [
    {
      "type": "integer",
      "attributes": {},
      "value": [16467]
    },
    {
      "type": "integer",
      "attributes": {},
      "value": [2280]
    },
    {
      "type": "double",
      "attributes": {},
      "value": [0.13845874]
    },
    {
      "type": "double",
      "attributes": {},
      "value": [0, 0, 0, 0, 0, 0, 0, 0, 0, 0, 0, 86, 115, 111, 125, 171, 192, 289, 295, 346, 375, 413, 496, 527, 606, 804, 825, 755, 933, 1015, 1137, 1080, 918, 890, 776, 593, 447, 199, 130, 11, 0, 0, 0, 0, 0, 0, 0, 0, 0, 0, 0, 0, 0, 0, 0, 0]
    },
    {
      "type": "double",
      "attributes": {},
      "value": [0, 0, 0, 0, 0, 0, 0, 0, 0, 0, 0, 0.91740435, 0.96774548, 3.96306896, 5.12872791, 5.09299278, 5.01669455, 6.26238298, 6.20587587, 6.64725542, 7.19449139, 7.11301088, 7.52584457, 7.38424587, 8.846982, 8.66673756, 7.72176313, 8.22313404, 7.93309355, 7.50909185, 7.20339489, 6.85800171, 6.56742525, 6.43214226, 6.16707325, 5.85621929, 5.43723965, 5.02388239, 4.4515667, 3.43266296, 0, 0, 0, 0, 0, 0, 0, 0, 0, 0, 0, 0, 0, 0, 0, 0]
    },
    {
      "type": "double",
      "attributes": {},
      "value": [0, 0, 0, 0, 0, 0, 0, 0, 0, 0, 0, 0.11538462, 0.14285715, 0.03726708, 0.03267974, 0.05026455, 0.0718232, 0.06690778, 0.06909091, 0.0882825, 0.08490566, 0.09090909, 0.08271605, 0.1003812, 0.09471767, 0.12810707, 0.17417061, 0.16122234, 0.17587373, 0.21526909, 0.24081632, 0.26197603, 0.25853658, 0.22091062, 0.19516729, 0.16427104, 0.14698794, 0.0997151, 0.05283019, 0.032, 0, 0, 0, 0, 0, 0, 0, 0, 0, 0, 0, 0, 0, 0, 0, 0]
    },
    {
      "type": "double",
      "attributes": {},
      "value": [3.22348186, 2.71354184, 2.55661495]
    },
    {
      "type": "list",
      "attributes": {
        "names": {
          "type": "character",
          "attributes": {},
          "value": ["coeffs", "error"]
        }
      },
      "value": [
        {
          "type": "double",
          "attributes": {},
          "value": [0.2054629, 0.95388315, 0.29751602, 5.4912488, 2.41475211, -0.25380668]
        },
        {
          "type": "double",
          "attributes": {},
          "value": [5.16062051]
        }
      ]
    },
    {
      "type": "list",
      "attributes": {
        "names": {
          "type": "character",
          "attributes": {},
          "value": ["coeffs", "error"]
        }
      },
      "value": [
        {
          "type": "double",
          "attributes": {},
          "value": [0.68803721, 5.25080986, 7.55668115, 8.65705268, 5.36659108, 3.80260127]
        },
        {
          "type": "double",
          "attributes": {},
          "value": [9.94617667]
        }
      ]
    },
    {
      "type": "list",
      "attributes": {
        "names": {
          "type": "character",
          "attributes": {},
          "value": ["coeffs", "error"]
        }
      },
      "value": [
        {
          "type": "double",
          "attributes": {},
          "value": [0.11657436, 0.05265495, 0.02332811, 0.26112627, 0.23040457, 0.00558564]
        },
        {
          "type": "double",
          "attributes": {},
          "value": [0.56403795]
        }
      ]
    }
  ]
}
