# Supplementary material for: Community detection framework based on 3D shape descriptors for tree species classification in point cloud data
Source: Sci Rep. 2026 Mar 4;16:12091. doi: 10.1038/s41598-026-42392-4 (PMC13076622; doi:10.1038/s41598-026-42392-4)
Supplement: Supplementary file 1 — Supplementary Information. [file 41598_2026_42392_MOESM1_ESM.zip › features/DIB_Trees/3d_trees/s08/tree_6_branches.las.xyz.feat.json]

{
  "type": "list",
  "attributes": {
    "names": {
      "type": "character",
      "attributes": {},
      "value": ["UnionRevolutionAndOrg", "IntersectionRevolutionAndOrg", "IOU_RevolutionAndOrg", "NumPointsPerSlice", "RadiousPerSliceZ", "IOUs_RevolutionAndOrgPerSlice", "PcaSDev", "NumPointsPerSliceFit", "RadiousPerSliceFit", "IOUs_RevolutionAndOrgPerSliceFit"]
    }
  },
  "value": [
    {
      "type": "integer",
      "attributes": {},
      "value": [15970]
    },
    {
      "type": "integer",
      "attributes": {},
      "value": [2240]
    },
    {
      "type": "double",
      "attributes": {},
      "value": [0.14026299]
    },
    {
      "type": "double",
      "attributes": {},
      "value": [0, 0, 0, 0, 0, 0, 0, 0, 0, 0, 0, 126, 127, 109, 149, 185, 194, 230, 275, 327, 364, 482, 483, 541, 633, 679, 785, 796, 922, 893, 1008, 1013, 1034, 985, 860, 585, 403, 157, 73, 2, 0, 0, 0, 0, 0, 0, 0, 0, 0, 0, 0, 0, 0, 0, 0, 0]
    },
    {
      "type": "double",
      "attributes": {},
      "value": [0, 0, 0, 0, 0, 0, 0, 0, 0, 0, 0, 0.90061742, 4.15142488, 4.05366087, 5.08049917, 5.0440774, 4.81369209, 6.10980749, 5.96986389, 6.65786028, 7.12735367, 7.11182308, 6.96567869, 7.96997643, 8.18192482, 8.17346001, 7.84506845, 8.05515289, 7.63666201, 7.31814432, 7.38426495, 7.13612986, 6.56664371, 6.58126974, 6.13260984, 5.85221767, 5.43411732, 4.67497444, 4.01937103, 3.08720946, 0, 0, 0, 0, 0, 0, 0, 0, 0, 0, 0, 0, 0, 0, 0, 0]
    },
    {
      "type": "double",
      "attributes": {},
      "value": [0, 0, 0, 0, 0, 0, 0, 0, 0, 0, 0, 0.11538462, 0.03846154, 0.05095541, 0.04827586, 0.06557377, 0.07936508, 0.05780347, 0.06560636, 0.08090615, 0.08567416, 0.10013908, 0.10699002, 0.08213097, 0.10180276, 0.130712, 0.15958668, 0.15536106, 0.19128329, 0.21578947, 0.20930232, 0.23172414, 0.25040388, 0.23349437, 0.19816513, 0.18473895, 0.16666667, 0.1107595, 0.04854369, 0.01204819, 0, 0, 0, 0, 0, 0, 0, 0, 0, 0, 0, 0, 0, 0, 0, 0]
    },
    {
      "type": "double",
      "attributes": {},
      "value": [3.24131598, 2.6973676, 2.5689409]
    },
    {
      "type": "list",
      "attributes": {
        "names": {
          "type": "character",
          "attributes": {},
          "value": ["coeffs", "error"]
        }
      },
      "value": [
        {
          "type": "double",
          "attributes": {},
          "value": [0.38528541, 0.77564459, 0.54478809, 5.10238834, 2.8590972, -0.52183851]
        },
        {
          "type": "double",
          "attributes": {},
          "value": [5.61582448]
        }
      ]
    },
    {
      "type": "list",
      "attributes": {
        "names": {
          "type": "character",
          "attributes": {},
          "value": ["coeffs", "error"]
        }
      },
      "value": [
        {
          "type": "double",
          "attributes": {},
          "value": [1.89652442, 5.32101831, 7.16544164, 8.65507772, 5.5505786, 3.30596255]
        },
        {
          "type": "double",
          "attributes": {},
          "value": [8.59708377]
        }
      ]
    },
    {
      "type": "list",
      "attributes": {
        "names": {
          "type": "character",
          "attributes": {},
          "value": ["coeffs", "error"]
        }
      },
      "value": [
        {
          "type": "double",
          "attributes": {},
          "value": [0.08294986, 0.05137434, 0.04677892, 0.2241583, 0.26339803, -0.00781532]
        },
        {
          "type": "double",
          "attributes": {},
          "value": [0.40234594]
        }
      ]
    }
  ]
}
