# Supplementary material for: Community detection framework based on 3D shape descriptors for tree species classification in point cloud data
Source: Sci Rep. 2026 Mar 4;16:12091. doi: 10.1038/s41598-026-42392-4 (PMC13076622; doi:10.1038/s41598-026-42392-4)
Supplement: Supplementary file 1 — Supplementary Information. [file 41598_2026_42392_MOESM1_ESM.zip › features/DIB_Trees/3d_trees/s08/tree_2_branches.las.xyz.feat.json]

{
  "type": "list",
  "attributes": {
    "names": {
      "type": "character",
      "attributes": {},
      "value": ["UnionRevolutionAndOrg", "IntersectionRevolutionAndOrg", "IOU_RevolutionAndOrg", "NumPointsPerSlice", "RadiousPerSliceZ", "IOUs_RevolutionAndOrgPerSlice", "PcaSDev", "NumPointsPerSliceFit", "RadiousPerSliceFit", "IOUs_RevolutionAndOrgPerSliceFit"]
    }
  },
  "value": [
    {
      "type": "integer",
      "attributes": {},
      "value": [16298]
    },
    {
      "type": "integer",
      "attributes": {},
      "value": [2275]
    },
    {
      "type": "double",
      "attributes": {},
      "value": [0.13958768]
    },
    {
      "type": "double",
      "attributes": {},
      "value": [0, 0, 0, 0, 0, 0, 0, 0, 0, 0, 0, 59, 79, 132, 125, 150, 208, 254, 258, 286, 406, 431, 527, 566, 713, 791, 785, 849, 967, 1077, 985, 1021, 977, 1004, 856, 612, 416, 221, 104, 21, 0, 0, 0, 0, 0, 0, 0, 0, 0, 0, 0, 0, 0, 0, 0, 0, 0]
    },
    {
      "type": "double",
      "attributes": {},
      "value": [0, 0, 0, 0, 0, 0, 0, 0, 0, 0, 0, 0.91922677, 4.06585026, 4.0143137, 4.62731218, 5.17359352, 5.15023136, 6.1954546, 5.91066504, 6.22482395, 7.11758518, 7.43594265, 7.96825218, 7.75127506, 7.82097864, 7.80094528, 7.95042944, 8.06912899, 7.76652765, 8.08482838, 7.39958572, 7.04125881, 6.60543156, 6.31937981, 5.87609577, 5.48711205, 5.24736595, 5.03586769, 4.50795698, 3.39675236, 0, 0, 0, 0, 0, 0, 0, 0, 0, 0, 0, 0, 0, 0, 0, 0, 0]
    },
    {
      "type": "double",
      "attributes": {},
      "value": [0, 0, 0, 0, 0, 0, 0, 0, 0, 0, 0, 0.17391305, 0.03968254, 0.04098361, 0.03292181, 0.03504043, 0.06989247, 0.06294964, 0.078125, 0.08112875, 0.07923497, 0.08280255, 0.08612975, 0.10955711, 0.11839081, 0.13510393, 0.15107103, 0.15226781, 0.18677494, 0.19271949, 0.21510884, 0.22990127, 0.24920635, 0.24567474, 0.23246492, 0.20737328, 0.16666667, 0.11647727, 0.05415162, 0.03676471, 0, 0, 0, 0, 0, 0, 0, 0, 0, 0, 0, 0, 0, 0, 0, 0, 0]
    },
    {
      "type": "double",
      "attributes": {},
      "value": [3.20439181, 2.72665937, 2.55475057]
    },
    {
      "type": "list",
      "attributes": {
        "names": {
          "type": "character",
          "attributes": {},
          "value": ["coeffs", "error"]
        }
      },
      "value": [
        {
          "type": "double",
          "attributes": {},
          "value": [0.16503594, 0.78585038, 0.46521435, 5.48577707, 2.59985926, -0.30221674]
        },
        {
          "type": "double",
          "attributes": {},
          "value": [4.57489491]
        }
      ]
    },
    {
      "type": "list",
      "attributes": {
        "names": {
          "type": "character",
          "attributes": {},
          "value": ["coeffs", "error"]
        }
      },
      "value": [
        {
          "type": "double",
          "attributes": {},
          "value": [1.82196947, 5.32163771, 7.12233794, 8.98006324, 5.04080841, 3.82445317]
        },
        {
          "type": "double",
          "attributes": {},
          "value": [7.88022347]
        }
      ]
    },
    {
      "type": "list",
      "attributes": {
        "names": {
          "type": "character",
          "attributes": {},
          "value": ["coeffs", "error"]
        }
      },
      "value": [
        {
          "type": "double",
          "attributes": {},
          "value": [0.12610108, -0.00204943, 0.08220384, 0.19225557, 0.29448024, 0.00288565]
        },
        {
          "type": "double",
          "attributes": {},
          "value": [0.46556276]
        }
      ]
    }
  ]
}
