# Supplementary material for: Community detection framework based on 3D shape descriptors for tree species classification in point cloud data
Source: Sci Rep. 2026 Mar 4;16:12091. doi: 10.1038/s41598-026-42392-4 (PMC13076622; doi:10.1038/s41598-026-42392-4)
Supplement: Supplementary file 1 — Supplementary Information. [file 41598_2026_42392_MOESM1_ESM.zip › features/DIB_Trees/3d_trees/s08/tree_8_branches.las.xyz.feat.json]

{
  "type": "list",
  "attributes": {
    "names": {
      "type": "character",
      "attributes": {},
      "value": ["UnionRevolutionAndOrg", "IntersectionRevolutionAndOrg", "IOU_RevolutionAndOrg", "NumPointsPerSlice", "RadiousPerSliceZ", "IOUs_RevolutionAndOrgPerSlice", "PcaSDev", "NumPointsPerSliceFit", "RadiousPerSliceFit", "IOUs_RevolutionAndOrgPerSliceFit"]
    }
  },
  "value": [
    {
      "type": "integer",
      "attributes": {},
      "value": [16284]
    },
    {
      "type": "integer",
      "attributes": {},
      "value": [2234]
    },
    {
      "type": "double",
      "attributes": {},
      "value": [0.13718988]
    },
    {
      "type": "double",
      "attributes": {},
      "value": [0, 0, 0, 0, 0, 0, 0, 0, 0, 0, 0, 0, 141, 114, 121, 131, 157, 250, 274, 320, 355, 382, 453, 515, 526, 600, 739, 844, 884, 942, 990, 1191, 1120, 979, 955, 849, 740, 522, 232, 96, 27, 1, 0, 0, 0, 0, 0, 0, 0, 0, 0, 0, 0, 0, 0, 0, 0, 0]
    },
    {
      "type": "double",
      "attributes": {},
      "value": [0, 0, 0, 0, 0, 0, 0, 0, 0, 0, 0, 0, 0.81410956, 0.85717237, 0.93175173, 4.70546293, 5.03035593, 5.36476231, 5.78610849, 6.17016745, 7.26492214, 7.02912903, 7.00028086, 7.82852554, 7.79902315, 7.72692728, 7.61486149, 8.1942215, 8.12710762, 8.0363512, 7.62942982, 7.5891819, 7.24150801, 6.89723921, 6.30597925, 5.97403288, 5.70953465, 5.30808258, 4.90210962, 4.02629852, 3.80355191, 3.10640121, 0, 0, 0, 0, 0, 0, 0, 0, 0, 0, 0, 0, 0, 0, 0, 0]
    },
    {
      "type": "double",
      "attributes": {},
      "value": [0, 0, 0, 0, 0, 0, 0, 0, 0, 0, 0, 0, 0.19047619, 0.18181819, 0.20833333, 0.04048583, 0.05504587, 0.06015038, 0.07939914, 0.08181818, 0.07171315, 0.07746479, 0.0822695, 0.0862069, 0.09195402, 0.11737089, 0.15272728, 0.13564669, 0.15682063, 0.1631753, 0.20048603, 0.20566502, 0.22088353, 0.20208023, 0.23992994, 0.24055666, 0.21729958, 0.16341463, 0.09620991, 0.06222222, 0.03571429, 0.01298701, 0, 0, 0, 0, 0, 0, 0, 0, 0, 0, 0, 0, 0, 0, 0, 0]
    },
    {
      "type": "double",
      "attributes": {},
      "value": [3.2472937, 2.67324738, 2.58197485]
    },
    {
      "type": "list",
      "attributes": {
        "names": {
          "type": "character",
          "attributes": {},
          "value": ["coeffs", "error"]
        }
      },
      "value": [
        {
          "type": "double",
          "attributes": {},
          "value": [0.29704147, 1.03915464, 0.14099704, 6.13972902, 1.60982337, -0.42194034]
        },
        {
          "type": "double",
          "attributes": {},
          "value": [6.6738361]
        }
      ]
    },
    {
      "type": "list",
      "attributes": {
        "names": {
          "type": "character",
          "attributes": {},
          "value": ["coeffs", "error"]
        }
      },
      "value": [
        {
          "type": "double",
          "attributes": {},
          "value": [0.04117938, 4.46920769, 8.09063901, 8.37701039, 4.94643562, 3.15921842]
        },
        {
          "type": "double",
          "attributes": {},
          "value": [8.58078488]
        }
      ]
    },
    {
      "type": "list",
      "attributes": {
        "names": {
          "type": "character",
          "attributes": {},
          "value": ["coeffs", "error"]
        }
      },
      "value": [
        {
          "type": "double",
          "attributes": {},
          "value": [0.21074926, 0.06973071, 0.01750446, 0.26250644, 0.20929591, -0.01841302]
        },
        {
          "type": "double",
          "attributes": {},
          "value": [0.5929074]
        }
      ]
    }
  ]
}
