# Supplementary material for: Community detection framework based on 3D shape descriptors for tree species classification in point cloud data
Source: Sci Rep. 2026 Mar 4;16:12091. doi: 10.1038/s41598-026-42392-4 (PMC13076622; doi:10.1038/s41598-026-42392-4)
Supplement: Supplementary file 1 — Supplementary Information. [file 41598_2026_42392_MOESM1_ESM.zip › features/DIB_Trees/3d_trees/s10/tree_3_branches.las.xyz.feat.json]

{
  "type": "list",
  "attributes": {
    "names": {
      "type": "character",
      "attributes": {},
      "value": ["UnionRevolutionAndOrg", "IntersectionRevolutionAndOrg", "IOU_RevolutionAndOrg", "NumPointsPerSlice", "RadiousPerSliceZ", "IOUs_RevolutionAndOrgPerSlice", "PcaSDev", "NumPointsPerSliceFit", "RadiousPerSliceFit", "IOUs_RevolutionAndOrgPerSliceFit"]
    }
  },
  "value": [
    {
      "type": "integer",
      "attributes": {},
      "value": [21662]
    },
    {
      "type": "integer",
      "attributes": {},
      "value": [2762]
    },
    {
      "type": "double",
      "attributes": {},
      "value": [0.12750439]
    },
    {
      "type": "double",
      "attributes": {},
      "value": [0, 0, 0, 0, 0, 0, 0, 0, 0, 0, 0, 0, 0, 0, 0, 55, 112, 112, 152, 151, 220, 215, 343, 373, 481, 512, 684, 655, 862, 1114, 1261, 1324, 1395, 1414, 1094, 870, 845, 733, 618, 563, 504, 502, 391, 279, 181, 95, 41, 9, 0, 0, 0, 0, 0, 0, 0, 0, 0, 0, 0, 0, 0, 0, 0, 0, 0]
    },
    {
      "type": "double",
      "attributes": {},
      "value": [0, 0, 0, 0, 0, 0, 0, 0, 0, 0, 0, 0, 0, 0, 0, 1.80234122, 1.78967333, 4.6190505, 4.58405733, 5.19404316, 5.46374893, 7.66233826, 7.15362883, 7.15944815, 8.9211607, 8.29252434, 8.35617638, 8.22669411, 8.81320858, 9.22828293, 9.0266304, 9.0978899, 9.01768303, 7.98017883, 8.00465679, 6.86291647, 6.42078304, 5.94731998, 6.22918177, 6.60704088, 5.15832949, 6.41169834, 6.45119715, 6.6847868, 5.25906658, 5.47272015, 3.72839665, 2.22313857, 0, 0, 0, 0, 0, 0, 0, 0, 0, 0, 0, 0, 0, 0, 0, 0, 0]
    },
    {
      "type": "double",
      "attributes": {},
      "value": [0, 0, 0, 0, 0, 0, 0, 0, 0, 0, 0, 0, 0, 0, 0, 0.11111111, 0.0952381, 0.03018868, 0.04081633, 0.04859335, 0.03811659, 0.03551913, 0.05578231, 0.05284553, 0.04277566, 0.04727646, 0.06180345, 0.0625, 0.07819688, 0.11036225, 0.14210527, 0.16953528, 0.18645558, 0.25581396, 0.2, 0.21929824, 0.23460898, 0.24521072, 0.2206655, 0.15541601, 0.22139303, 0.21333334, 0.18211921, 0.1242236, 0.16425121, 0.08035714, 0.06278027, 0.06896552, 0, 0, 0, 0, 0, 0, 0, 0, 0, 0, 0, 0, 0, 0, 0, 0, 0]
    },
    {
      "type": "double",
      "attributes": {},
      "value": [3.2283244, 2.57666645, 1.72640997]
    },
    {
      "type": "list",
      "attributes": {
        "names": {
          "type": "character",
          "attributes": {},
          "value": ["coeffs", "error"]
        }
      },
      "value": [
        {
          "type": "double",
          "attributes": {},
          "value": [0.52327169, -0.4758361, 2.84623389, 5.63550127, -0.55932523, 0.34009625]
        },
        {
          "type": "double",
          "attributes": {},
          "value": [12.46950914]
        }
      ]
    },
    {
      "type": "list",
      "attributes": {
        "names": {
          "type": "character",
          "attributes": {},
          "value": ["coeffs", "error"]
        }
      },
      "value": [
        {
          "type": "double",
          "attributes": {},
          "value": [1.80741375, 4.55183326, 11.59990485, 5.50653288, 7.03654191, 2.81315079]
        },
        {
          "type": "double",
          "attributes": {},
          "value": [17.07284644]
        }
      ]
    },
    {
      "type": "list",
      "attributes": {
        "names": {
          "type": "character",
          "attributes": {},
          "value": ["coeffs", "error"]
        }
      },
      "value": [
        {
          "type": "double",
          "attributes": {},
          "value": [0.09938823, 0.03835958, -0.0213175, 0.34881149, 0.13674956, 0.05732648]
        },
        {
          "type": "double",
          "attributes": {},
          "value": [0.52706433]
        }
      ]
    }
  ]
}
