# Supplementary material for: Community detection framework based on 3D shape descriptors for tree species classification in point cloud data
Source: Sci Rep. 2026 Mar 4;16:12091. doi: 10.1038/s41598-026-42392-4 (PMC13076622; doi:10.1038/s41598-026-42392-4)
Supplement: Supplementary file 1 — Supplementary Information. [file 41598_2026_42392_MOESM1_ESM.zip › features/DIB_Trees/3d_trees/s10/tree_5_branches.las.xyz.feat.json]

{
  "type": "list",
  "attributes": {
    "names": {
      "type": "character",
      "attributes": {},
      "value": ["UnionRevolutionAndOrg", "IntersectionRevolutionAndOrg", "IOU_RevolutionAndOrg", "NumPointsPerSlice", "RadiousPerSliceZ", "IOUs_RevolutionAndOrgPerSlice", "PcaSDev", "NumPointsPerSliceFit", "RadiousPerSliceFit", "IOUs_RevolutionAndOrgPerSliceFit"]
    }
  },
  "value": [
    {
      "type": "integer",
      "attributes": {},
      "value": [22334]
    },
    {
      "type": "integer",
      "attributes": {},
      "value": [2855]
    },
    {
      "type": "double",
      "attributes": {},
      "value": [0.12783201]
    },
    {
      "type": "double",
      "attributes": {},
      "value": [0, 0, 0, 0, 0, 0, 0, 0, 0, 0, 0, 0, 0, 0, 0, 98, 109, 92, 105, 126, 149, 204, 288, 398, 459, 634, 641, 591, 683, 937, 1248, 1521, 1359, 1418, 1300, 928, 975, 855, 772, 554, 553, 560, 473, 308, 201, 155, 58, 26, 2, 0, 0, 0, 0, 0, 0, 0, 0, 0, 0, 0, 0, 0, 0, 0, 0, 0]
    },
    {
      "type": "double",
      "attributes": {},
      "value": [0, 0, 0, 0, 0, 0, 0, 0, 0, 0, 0, 0, 0, 0, 0, 1.66973972, 1.65316224, 1.61721814, 4.12067223, 4.40735435, 5.9356842, 7.03247643, 7.64291096, 7.7467308, 7.56712627, 8.11610413, 8.68147659, 8.26600361, 9.15037251, 8.96316433, 9.09942818, 9.36070347, 9.35378265, 8.74767113, 9.04647541, 7.05985117, 6.49769545, 6.50617838, 6.40142918, 6.20871305, 6.36314631, 5.71254349, 6.40791702, 6.21208191, 5.99697208, 5.4476943, 4.91884756, 3.26577091, 3.08841777, 0, 0, 0, 0, 0, 0, 0, 0, 0, 0, 0, 0, 0, 0, 0, 0, 0]
    },
    {
      "type": "double",
      "attributes": {},
      "value": [0, 0, 0, 0, 0, 0, 0, 0, 0, 0, 0, 0, 0, 0, 0, 0.10526316, 0.10714286, 0.10714286, 0.04347826, 0.04597701, 0.03433476, 0.03283582, 0.03597122, 0.05841121, 0.05237515, 0.05144694, 0.06320754, 0.05882353, 0.05816938, 0.104, 0.13362069, 0.15673469, 0.15780866, 0.19702603, 0.19616391, 0.24615385, 0.24757281, 0.23747981, 0.2160804, 0.18947369, 0.18887015, 0.26131687, 0.20701168, 0.16842106, 0.11698113, 0.1241535, 0.05978261, 0.05586592, 0.01639344, 0, 0, 0, 0, 0, 0, 0, 0, 0, 0, 0, 0, 0, 0, 0, 0, 0]
    },
    {
      "type": "double",
      "attributes": {},
      "value": [3.25151946, 2.60864994, 1.75540465]
    },
    {
      "type": "list",
      "attributes": {
        "names": {
          "type": "character",
          "attributes": {},
          "value": ["coeffs", "error"]
        }
      },
      "value": [
        {
          "type": "double",
          "attributes": {},
          "value": [0.62021153, -0.78003374, 3.23096671, 5.39844196, -0.70255792, 0.274436]
        },
        {
          "type": "double",
          "attributes": {},
          "value": [12.40958051]
        }
      ]
    },
    {
      "type": "list",
      "attributes": {
        "names": {
          "type": "character",
          "attributes": {},
          "value": ["coeffs", "error"]
        }
      },
      "value": [
        {
          "type": "double",
          "attributes": {},
          "value": [1.06915048, 4.20225299, 11.97753722, 5.69993572, 6.56048084, 3.04849653]
        },
        {
          "type": "double",
          "attributes": {},
          "value": [16.11972564]
        }
      ]
    },
    {
      "type": "list",
      "attributes": {
        "names": {
          "type": "character",
          "attributes": {},
          "value": ["coeffs", "error"]
        }
      },
      "value": [
        {
          "type": "double",
          "attributes": {},
          "value": [0.11516075, 0.04358565, -0.02143955, 0.34797724, 0.14256638, 0.01376819]
        },
        {
          "type": "double",
          "attributes": {},
          "value": [0.51507102]
        }
      ]
    }
  ]
}
