# Supplementary material for: Community detection framework based on 3D shape descriptors for tree species classification in point cloud data
Source: Sci Rep. 2026 Mar 4;16:12091. doi: 10.1038/s41598-026-42392-4 (PMC13076622; doi:10.1038/s41598-026-42392-4)
Supplement: Supplementary file 1 — Supplementary Information. [file 41598_2026_42392_MOESM1_ESM.zip › features/DIB_Trees/3d_trees/s10/tree_10_branches.las.xyz.feat.json]

{
  "type": "list",
  "attributes": {
    "names": {
      "type": "character",
      "attributes": {},
      "value": ["UnionRevolutionAndOrg", "IntersectionRevolutionAndOrg", "IOU_RevolutionAndOrg", "NumPointsPerSlice", "RadiousPerSliceZ", "IOUs_RevolutionAndOrgPerSlice", "PcaSDev", "NumPointsPerSliceFit", "RadiousPerSliceFit", "IOUs_RevolutionAndOrgPerSliceFit"]
    }
  },
  "value": [
    {
      "type": "integer",
      "attributes": {},
      "value": [21945]
    },
    {
      "type": "integer",
      "attributes": {},
      "value": [2796]
    },
    {
      "type": "double",
      "attributes": {},
      "value": [0.12740943]
    },
    {
      "type": "double",
      "attributes": {},
      "value": [0, 0, 0, 0, 0, 0, 0, 0, 0, 0, 0, 0, 0, 0, 0, 91, 106, 117, 131, 152, 155, 177, 279, 338, 398, 726, 727, 634, 739, 897, 1165, 1587, 1494, 1228, 1167, 1085, 1117, 785, 703, 555, 578, 533, 481, 369, 245, 93, 35, 22, 1, 0, 0, 0, 0, 0, 0, 0, 0, 0, 0, 0, 0, 0, 0, 0, 0, 0]
    },
    {
      "type": "double",
      "attributes": {},
      "value": [0, 0, 0, 0, 0, 0, 0, 0, 0, 0, 0, 0, 0, 0, 0, 1.81668973, 1.80752039, 1.785321, 4.4256649, 4.89854908, 4.39495659, 7.46275425, 7.47558165, 7.68902636, 7.41572428, 8.42707062, 8.27485847, 8.26216984, 8.33167267, 9.3714056, 9.57921505, 9.3823452, 9.04956913, 8.58712864, 7.90937233, 7.20183182, 6.95601606, 6.05882502, 5.4315176, 5.86957359, 6.30753851, 5.9536171, 5.87675762, 6.59776306, 6.71998835, 5.40883541, 4.03057671, 4.2135253, 3.56204724, 0, 0, 0, 0, 0, 0, 0, 0, 0, 0, 0, 0, 0, 0, 0, 0, 0]
    },
    {
      "type": "double",
      "attributes": {},
      "value": [0, 0, 0, 0, 0, 0, 0, 0, 0, 0, 0, 0, 0, 0, 0, 0.09090909, 0.09230769, 0.09375, 0.0472973, 0.03867403, 0.05067568, 0.02777778, 0.04654088, 0.05094787, 0.05725191, 0.05717152, 0.06514995, 0.05815161, 0.06734694, 0.07465135, 0.11388455, 0.19016394, 0.19247594, 0.17533718, 0.20611551, 0.22192514, 0.25755396, 0.25370371, 0.3020595, 0.20118344, 0.19283277, 0.21346153, 0.21456693, 0.16876972, 0.09984872, 0.09655172, 0.06324111, 0.04395605, 0.01111111, 0, 0, 0, 0, 0, 0, 0, 0, 0, 0, 0, 0, 0, 0, 0, 0, 0]
    },
    {
      "type": "double",
      "attributes": {},
      "value": [3.26911108, 2.64804919, 1.72096128]
    },
    {
      "type": "list",
      "attributes": {
        "names": {
          "type": "character",
          "attributes": {},
          "value": ["coeffs", "error"]
        }
      },
      "value": [
        {
          "type": "double",
          "attributes": {},
          "value": [0.65752268, -0.83084348, 3.34432546, 5.27097223, -0.61550624, 0.21204134]
        },
        {
          "type": "double",
          "attributes": {},
          "value": [11.9148428]
        }
      ]
    },
    {
      "type": "list",
      "attributes": {
        "names": {
          "type": "character",
          "attributes": {},
          "value": ["coeffs", "error"]
        }
      },
      "value": [
        {
          "type": "double",
          "attributes": {},
          "value": [1.38108686, 3.86337247, 12.19797522, 5.15551109, 6.61857384, 3.49443959]
        },
        {
          "type": "double",
          "attributes": {},
          "value": [18.17523583]
        }
      ]
    },
    {
      "type": "list",
      "attributes": {
        "names": {
          "type": "character",
          "attributes": {},
          "value": ["coeffs", "error"]
        }
      },
      "value": [
        {
          "type": "double",
          "attributes": {},
          "value": [0.09288313, 0.06698691, -0.05149815, 0.39227657, 0.11442299, 0.00865073]
        },
        {
          "type": "double",
          "attributes": {},
          "value": [0.56437923]
        }
      ]
    }
  ]
}
