# Supplementary material for: Community detection framework based on 3D shape descriptors for tree species classification in point cloud data
Source: Sci Rep. 2026 Mar 4;16:12091. doi: 10.1038/s41598-026-42392-4 (PMC13076622; doi:10.1038/s41598-026-42392-4)
Supplement: Supplementary file 1 — Supplementary Information. [file 41598_2026_42392_MOESM1_ESM.zip › features/DIB_Trees/3d_trees/s10/tree_1_branches.las.xyz.feat.json]

{
  "type": "list",
  "attributes": {
    "names": {
      "type": "character",
      "attributes": {},
      "value": ["UnionRevolutionAndOrg", "IntersectionRevolutionAndOrg", "IOU_RevolutionAndOrg", "NumPointsPerSlice", "RadiousPerSliceZ", "IOUs_RevolutionAndOrgPerSlice", "PcaSDev", "NumPointsPerSliceFit", "RadiousPerSliceFit", "IOUs_RevolutionAndOrgPerSliceFit"]
    }
  },
  "value": [
    {
      "type": "integer",
      "attributes": {},
      "value": [21409]
    },
    {
      "type": "integer",
      "attributes": {},
      "value": [2850]
    },
    {
      "type": "double",
      "attributes": {},
      "value": [0.13312158]
    },
    {
      "type": "double",
      "attributes": {},
      "value": [0, 0, 0, 0, 0, 0, 0, 0, 0, 0, 0, 0, 0, 0, 0, 20, 106, 108, 123, 141, 129, 258, 240, 377, 406, 569, 690, 705, 665, 1004, 1137, 1497, 1518, 1396, 1399, 890, 852, 865, 752, 741, 560, 424, 463, 348, 220, 152, 62, 20, 3, 0, 0, 0, 0, 0, 0, 0, 0, 0, 0, 0, 0, 0, 0, 0, 0, 0]
    },
    {
      "type": "double",
      "attributes": {},
      "value": [0, 0, 0, 0, 0, 0, 0, 0, 0, 0, 0, 0, 0, 0, 0, 1.69095242, 1.70674956, 1.67954469, 4.37221003, 4.4663825, 4.72109842, 6.14022446, 7.39598083, 7.24496365, 7.81418848, 8.0579071, 7.40789986, 8.24800777, 8.04938412, 9.184062, 9.4421072, 9.55007935, 8.86399078, 8.73225307, 8.91115284, 6.68329668, 6.40926027, 6.68143892, 6.50283384, 6.29073811, 5.93518686, 5.64897966, 6.30918741, 6.85950327, 5.20416689, 5.24913073, 5.32197857, 3.76511359, 3.85753918, 0, 0, 0, 0, 0, 0, 0, 0, 0, 0, 0, 0, 0, 0, 0, 0, 0]
    },
    {
      "type": "double",
      "attributes": {},
      "value": [0, 0, 0, 0, 0, 0, 0, 0, 0, 0, 0, 0, 0, 0, 0, 0.09433962, 0.12068965, 0.12727273, 0.04310345, 0.0513834, 0.05095541, 0.03925234, 0.03807107, 0.05213904, 0.05178366, 0.063922, 0.05949367, 0.06380753, 0.09673913, 0.10997442, 0.10834671, 0.15855573, 0.1902615, 0.19342723, 0.21466905, 0.25271317, 0.23344371, 0.21273293, 0.20454545, 0.21972318, 0.22580644, 0.20886075, 0.18835616, 0.16374269, 0.15346535, 0.12530121, 0.04819277, 0.04035874, 0.00854701, 0, 0, 0, 0, 0, 0, 0, 0, 0, 0, 0, 0, 0, 0, 0, 0, 0]
    },
    {
      "type": "double",
      "attributes": {},
      "value": [3.25787738, 2.57815398, 1.76974826]
    },
    {
      "type": "list",
      "attributes": {
        "names": {
          "type": "character",
          "attributes": {},
          "value": ["coeffs", "error"]
        }
      },
      "value": [
        {
          "type": "double",
          "attributes": {},
          "value": [0.49712543, -0.73309976, 3.20273912, 5.46581093, -0.74379611, 0.28932067]
        },
        {
          "type": "double",
          "attributes": {},
          "value": [13.58340433]
        }
      ]
    },
    {
      "type": "list",
      "attributes": {
        "names": {
          "type": "character",
          "attributes": {},
          "value": ["coeffs", "error"]
        }
      },
      "value": [
        {
          "type": "double",
          "attributes": {},
          "value": [1.28598184, 3.72920807, 11.41980151, 6.07450963, 6.01954334, 3.80850195]
        },
        {
          "type": "double",
          "attributes": {},
          "value": [17.42977635]
        }
      ]
    },
    {
      "type": "list",
      "attributes": {
        "names": {
          "type": "character",
          "attributes": {},
          "value": ["coeffs", "error"]
        }
      },
      "value": [
        {
          "type": "double",
          "attributes": {},
          "value": [0.11823833, 0.0503403, -0.01168179, 0.34526535, 0.14349372, 0.0040544]
        },
        {
          "type": "double",
          "attributes": {},
          "value": [0.41967731]
        }
      ]
    }
  ]
}
