# Supplementary material for: Community detection framework based on 3D shape descriptors for tree species classification in point cloud data
Source: Sci Rep. 2026 Mar 4;16:12091. doi: 10.1038/s41598-026-42392-4 (PMC13076622; doi:10.1038/s41598-026-42392-4)
Supplement: Supplementary file 1 — Supplementary Information. [file 41598_2026_42392_MOESM1_ESM.zip › features/DIB_Trees/3d_trees/s10/tree_9_branches.las.xyz.feat.json]

{
  "type": "list",
  "attributes": {
    "names": {
      "type": "character",
      "attributes": {},
      "value": ["UnionRevolutionAndOrg", "IntersectionRevolutionAndOrg", "IOU_RevolutionAndOrg", "NumPointsPerSlice", "RadiousPerSliceZ", "IOUs_RevolutionAndOrgPerSlice", "PcaSDev", "NumPointsPerSliceFit", "RadiousPerSliceFit", "IOUs_RevolutionAndOrgPerSliceFit"]
    }
  },
  "value": [
    {
      "type": "integer",
      "attributes": {},
      "value": [21130]
    },
    {
      "type": "integer",
      "attributes": {},
      "value": [2770]
    },
    {
      "type": "double",
      "attributes": {},
      "value": [0.13109323]
    },
    {
      "type": "double",
      "attributes": {},
      "value": [0, 0, 0, 0, 0, 0, 0, 0, 0, 0, 0, 0, 0, 0, 0, 113, 109, 112, 97, 119, 157, 280, 312, 379, 436, 700, 795, 682, 898, 935, 1159, 1513, 1301, 1329, 1201, 917, 925, 732, 672, 609, 564, 504, 457, 330, 167, 100, 42, 14, 0, 0, 0, 0, 0, 0, 0, 0, 0, 0, 0, 0, 0, 0, 0, 0, 0]
    },
    {
      "type": "double",
      "attributes": {},
      "value": [0, 0, 0, 0, 0, 0, 0, 0, 0, 0, 0, 0, 0, 0, 0, 1.73485732, 1.71454155, 1.68625748, 1.67722642, 5.03560352, 4.99544382, 7.05970621, 7.63280773, 7.89938927, 7.61702776, 7.5524826, 8.10440063, 7.6506052, 8.25380325, 9.15171432, 8.87172508, 9.19668102, 8.95215988, 8.96389198, 7.85722017, 7.91030264, 6.90546513, 6.28079128, 6.15103388, 5.79417276, 6.13168192, 5.9307766, 6.37009239, 6.40691233, 5.66221046, 5.67329836, 3.67231512, 3.73132372, 0, 0, 0, 0, 0, 0, 0, 0, 0, 0, 0, 0, 0, 0, 0, 0, 0]
    },
    {
      "type": "double",
      "attributes": {},
      "value": [0, 0, 0, 0, 0, 0, 0, 0, 0, 0, 0, 0, 0, 0, 0, 0.08064516, 0.1, 0.10344828, 0.10344828, 0.02949852, 0.0397878, 0.0460251, 0.04096385, 0.04509583, 0.05535499, 0.07503075, 0.06666667, 0.08413462, 0.08506224, 0.09589041, 0.13949275, 0.1735817, 0.17232142, 0.19234194, 0.24398625, 0.16310461, 0.21834061, 0.22956522, 0.23021583, 0.22289157, 0.20471014, 0.19075145, 0.1905565, 0.16442953, 0.13025211, 0.06237006, 0.06787331, 0.03125, 0, 0, 0, 0, 0, 0, 0, 0, 0, 0, 0, 0, 0, 0, 0, 0, 0]
    },
    {
      "type": "double",
      "attributes": {},
      "value": [3.28293465, 2.62848284, 1.71176647]
    },
    {
      "type": "list",
      "attributes": {
        "names": {
          "type": "character",
          "attributes": {},
          "value": ["coeffs", "error"]
        }
      },
      "value": [
        {
          "type": "double",
          "attributes": {},
          "value": [0.62591139, -0.67764685, 3.01552505, 5.36361294, -0.21848299, 0.24777799]
        },
        {
          "type": "double",
          "attributes": {},
          "value": [10.02990136]
        }
      ]
    },
    {
      "type": "list",
      "attributes": {
        "names": {
          "type": "character",
          "attributes": {},
          "value": ["coeffs", "error"]
        }
      },
      "value": [
        {
          "type": "double",
          "attributes": {},
          "value": [1.00074767, 3.28341108, 11.26699549, 6.39983876, 6.21977498, 3.86306533]
        },
        {
          "type": "double",
          "attributes": {},
          "value": [19.71950592]
        }
      ]
    },
    {
      "type": "list",
      "attributes": {
        "names": {
          "type": "character",
          "attributes": {},
          "value": ["coeffs", "error"]
        }
      },
      "value": [
        {
          "type": "double",
          "attributes": {},
          "value": [0.10043997, 0.06852022, -0.01775412, 0.31982768, 0.16832575, 0.0240423]
        },
        {
          "type": "double",
          "attributes": {},
          "value": [0.42589032]
        }
      ]
    }
  ]
}
