# Supplementary material for: Community detection framework based on 3D shape descriptors for tree species classification in point cloud data
Source: Sci Rep. 2026 Mar 4;16:12091. doi: 10.1038/s41598-026-42392-4 (PMC13076622; doi:10.1038/s41598-026-42392-4)
Supplement: Supplementary file 1 — Supplementary Information. [file 41598_2026_42392_MOESM1_ESM.zip › features/DIB_Trees/3d_trees/s10/tree_4_branches.las.xyz.feat.json]

{
  "type": "list",
  "attributes": {
    "names": {
      "type": "character",
      "attributes": {},
      "value": ["UnionRevolutionAndOrg", "IntersectionRevolutionAndOrg", "IOU_RevolutionAndOrg", "NumPointsPerSlice", "RadiousPerSliceZ", "IOUs_RevolutionAndOrgPerSlice", "PcaSDev", "NumPointsPerSliceFit", "RadiousPerSliceFit", "IOUs_RevolutionAndOrgPerSliceFit"]
    }
  },
  "value": [
    {
      "type": "integer",
      "attributes": {},
      "value": [22081]
    },
    {
      "type": "integer",
      "attributes": {},
      "value": [2812]
    },
    {
      "type": "double",
      "attributes": {},
      "value": [0.1273493]
    },
    {
      "type": "double",
      "attributes": {},
      "value": [0, 0, 0, 0, 0, 0, 0, 0, 0, 0, 0, 0, 0, 0, 0, 75, 125, 109, 98, 163, 154, 225, 238, 391, 432, 636, 643, 744, 548, 852, 1370, 1291, 1489, 1257, 1334, 1043, 1017, 838, 700, 582, 540, 561, 506, 356, 260, 129, 69, 17, 8, 0, 0, 0, 0, 0, 0, 0, 0, 0, 0, 0, 0, 0, 0, 0, 0, 0]
    },
    {
      "type": "double",
      "attributes": {},
      "value": [0, 0, 0, 0, 0, 0, 0, 0, 0, 0, 0, 0, 0, 0, 0, 1.85298562, 1.84805703, 3.36034822, 5.34348869, 5.40427589, 5.32257366, 6.10716343, 7.49984455, 8.05858803, 7.97563314, 7.76342583, 8.23100567, 8.21949863, 8.86413956, 9.11711884, 9.33215332, 9.01841927, 8.09480572, 8.8512392, 9.11347675, 6.65822554, 6.85200691, 5.80521297, 5.97268438, 5.77873421, 5.41114712, 6.2569952, 5.88637161, 6.4897933, 6.75016832, 5.85881758, 5.53830433, 3.97937608, 3.88993955, 0, 0, 0, 0, 0, 0, 0, 0, 0, 0, 0, 0, 0, 0, 0, 0, 0]
    },
    {
      "type": "double",
      "attributes": {},
      "value": [0, 0, 0, 0, 0, 0, 0, 0, 0, 0, 0, 0, 0, 0, 0, 0.09230769, 0.09230769, 0.04635762, 0.02617801, 0.02756892, 0.03163017, 0.03113553, 0.02898551, 0.04252999, 0.05298013, 0.05834306, 0.0625, 0.06387435, 0.05050505, 0.10249785, 0.13920923, 0.17574692, 0.21682848, 0.1848816, 0.18604651, 0.26127526, 0.22760646, 0.25450903, 0.25285172, 0.21212122, 0.21867882, 0.19930071, 0.24319066, 0.17666127, 0.12965964, 0.10609037, 0.05458515, 0.03524229, 0.02252252, 0, 0, 0, 0, 0, 0, 0, 0, 0, 0, 0, 0, 0, 0, 0, 0, 0]
    },
    {
      "type": "double",
      "attributes": {},
      "value": [3.27656677, 2.6072437, 1.72677287]
    },
    {
      "type": "list",
      "attributes": {
        "names": {
          "type": "character",
          "attributes": {},
          "value": ["coeffs", "error"]
        }
      },
      "value": [
        {
          "type": "double",
          "attributes": {},
          "value": [0.59078039, -0.66570041, 3.09216837, 5.40203204, -0.58569758, 0.25777631]
        },
        {
          "type": "double",
          "attributes": {},
          "value": [12.70508002]
        }
      ]
    },
    {
      "type": "list",
      "attributes": {
        "names": {
          "type": "character",
          "attributes": {},
          "value": ["coeffs", "error"]
        }
      },
      "value": [
        {
          "type": "double",
          "attributes": {},
          "value": [1.7767277, 4.62397483, 11.67322933, 5.28251444, 6.63369517, 4.0165455]
        },
        {
          "type": "double",
          "attributes": {},
          "value": [17.37637252]
        }
      ]
    },
    {
      "type": "list",
      "attributes": {
        "names": {
          "type": "character",
          "attributes": {},
          "value": ["coeffs", "error"]
        }
      },
      "value": [
        {
          "type": "double",
          "attributes": {},
          "value": [0.09127424, 0.02083729, -0.01310033, 0.36407277, 0.14214371, 0.00604381]
        },
        {
          "type": "double",
          "attributes": {},
          "value": [0.51514533]
        }
      ]
    }
  ]
}
