# Supplementary material for: Community detection framework based on 3D shape descriptors for tree species classification in point cloud data
Source: Sci Rep. 2026 Mar 4;16:12091. doi: 10.1038/s41598-026-42392-4 (PMC13076622; doi:10.1038/s41598-026-42392-4)
Supplement: Supplementary file 1 — Supplementary Information. [file 41598_2026_42392_MOESM1_ESM.zip › features/DIB_Trees/3d_trees/s10/tree_7_branches.las.xyz.feat.json]

{
  "type": "list",
  "attributes": {
    "names": {
      "type": "character",
      "attributes": {},
      "value": ["UnionRevolutionAndOrg", "IntersectionRevolutionAndOrg", "IOU_RevolutionAndOrg", "NumPointsPerSlice", "RadiousPerSliceZ", "IOUs_RevolutionAndOrgPerSlice", "PcaSDev", "NumPointsPerSliceFit", "RadiousPerSliceFit", "IOUs_RevolutionAndOrgPerSliceFit"]
    }
  },
  "value": [
    {
      "type": "integer",
      "attributes": {},
      "value": [21873]
    },
    {
      "type": "integer",
      "attributes": {},
      "value": [2853]
    },
    {
      "type": "double",
      "attributes": {},
      "value": [0.13043478]
    },
    {
      "type": "double",
      "attributes": {},
      "value": [0, 0, 0, 0, 0, 0, 0, 0, 0, 0, 0, 0, 0, 0, 0, 75, 112, 113, 124, 123, 117, 264, 354, 409, 503, 778, 811, 799, 708, 884, 1398, 1552, 1527, 1154, 1137, 972, 914, 791, 576, 662, 630, 565, 425, 314, 195, 100, 45, 9, 0, 0, 0, 0, 0, 0, 0, 0, 0, 0, 0, 0, 0, 0, 0, 0, 0]
    },
    {
      "type": "double",
      "attributes": {},
      "value": [0, 0, 0, 0, 0, 0, 0, 0, 0, 0, 0, 0, 0, 0, 0, 1.65658188, 3.13965654, 3.13047624, 3.83890462, 3.71315789, 7.95548439, 7.906322, 7.25950861, 7.09971857, 7.60222673, 8.50686932, 8.32452297, 7.89440393, 8.7844553, 8.07479191, 9.7583828, 9.73576355, 9.04460335, 8.9481678, 8.34941673, 7.07635307, 6.88215733, 6.32686949, 6.01761341, 5.49295235, 6.50399065, 6.34883213, 6.09658718, 5.72721624, 5.4350996, 5.98579311, 4.15871716, 4.04794216, 0, 0, 0, 0, 0, 0, 0, 0, 0, 0, 0, 0, 0, 0, 0, 0, 0]
    },
    {
      "type": "double",
      "attributes": {},
      "value": [0, 0, 0, 0, 0, 0, 0, 0, 0, 0, 0, 0, 0, 0, 0, 0.125, 0.05882353, 0.05882353, 0.05555556, 0.07239819, 0.03183521, 0.03170732, 0.04761905, 0.0537931, 0.05454545, 0.05664062, 0.06924643, 0.07657658, 0.07763401, 0.13297297, 0.1168437, 0.15981735, 0.20662598, 0.17348754, 0.19086294, 0.24128312, 0.21637426, 0.23208191, 0.21933086, 0.25055432, 0.1983871, 0.21694915, 0.19816513, 0.17768595, 0.13258427, 0.07590133, 0.06319702, 0.02463054, 0, 0, 0, 0, 0, 0, 0, 0, 0, 0, 0, 0, 0, 0, 0, 0, 0]
    },
    {
      "type": "double",
      "attributes": {},
      "value": [3.26238203, 2.60010519, 1.72579372]
    },
    {
      "type": "list",
      "attributes": {
        "names": {
          "type": "character",
          "attributes": {},
          "value": ["coeffs", "error"]
        }
      },
      "value": [
        {
          "type": "double",
          "attributes": {},
          "value": [0.55539054, -0.705699, 3.20456038, 5.1522309, -0.0967919, 0.2087086]
        },
        {
          "type": "double",
          "attributes": {},
          "value": [11.40499545]
        }
      ]
    },
    {
      "type": "list",
      "attributes": {
        "names": {
          "type": "character",
          "attributes": {},
          "value": ["coeffs", "error"]
        }
      },
      "value": [
        {
          "type": "double",
          "attributes": {},
          "value": [1.66047273, 4.86977889, 10.64161653, 7.05037541, 5.56823504, 4.37596402]
        },
        {
          "type": "double",
          "attributes": {},
          "value": [20.49105277]
        }
      ]
    },
    {
      "type": "list",
      "attributes": {
        "names": {
          "type": "character",
          "attributes": {},
          "value": ["coeffs", "error"]
        }
      },
      "value": [
        {
          "type": "double",
          "attributes": {},
          "value": [0.10278098, 0.03938313, 0.00032399, 0.3059641, 0.19761293, 0.01483779]
        },
        {
          "type": "double",
          "attributes": {},
          "value": [0.42988894]
        }
      ]
    }
  ]
}
