# Supplementary material for: Community detection framework based on 3D shape descriptors for tree species classification in point cloud data
Source: Sci Rep. 2026 Mar 4;16:12091. doi: 10.1038/s41598-026-42392-4 (PMC13076622; doi:10.1038/s41598-026-42392-4)
Supplement: Supplementary file 1 — Supplementary Information. [file 41598_2026_42392_MOESM1_ESM.zip › features/DIB_Trees/3d_trees/s10/tree_6_branches.las.xyz.feat.json]

{
  "type": "list",
  "attributes": {
    "names": {
      "type": "character",
      "attributes": {},
      "value": ["UnionRevolutionAndOrg", "IntersectionRevolutionAndOrg", "IOU_RevolutionAndOrg", "NumPointsPerSlice", "RadiousPerSliceZ", "IOUs_RevolutionAndOrgPerSlice", "PcaSDev", "NumPointsPerSliceFit", "RadiousPerSliceFit", "IOUs_RevolutionAndOrgPerSliceFit"]
    }
  },
  "value": [
    {
      "type": "integer",
      "attributes": {},
      "value": [21917]
    },
    {
      "type": "integer",
      "attributes": {},
      "value": [2775]
    },
    {
      "type": "double",
      "attributes": {},
      "value": [0.12661404]
    },
    {
      "type": "double",
      "attributes": {},
      "value": [0, 0, 0, 0, 0, 0, 0, 0, 0, 0, 0, 0, 0, 0, 0, 125, 119, 110, 122, 130, 145, 219, 319, 324, 455, 606, 783, 688, 879, 1004, 1159, 1354, 1431, 1392, 1263, 849, 918, 790, 718, 598, 572, 489, 497, 327, 203, 102, 48, 12, 0, 0, 0, 0, 0, 0, 0, 0, 0, 0, 0, 0, 0, 0, 0, 0, 0]
    },
    {
      "type": "double",
      "attributes": {},
      "value": [0, 0, 0, 0, 0, 0, 0, 0, 0, 0, 0, 0, 0, 0, 0, 1.49084425, 1.46181822, 1.43835282, 3.13552999, 4.81874847, 4.55264425, 7.69548035, 7.65175247, 7.72503996, 7.10325718, 8.6376791, 8.72235298, 7.75997496, 9.29715443, 8.81658077, 9.55151176, 9.48516941, 9.54931164, 8.6597805, 8.21054554, 7.98246384, 6.63731432, 6.33212423, 5.86750793, 5.81775951, 5.81300259, 5.88587093, 5.81679964, 6.1573844, 6.2566247, 5.59746408, 4.387887, 4.38685989, 0, 0, 0, 0, 0, 0, 0, 0, 0, 0, 0, 0, 0, 0, 0, 0, 0]
    },
    {
      "type": "double",
      "attributes": {},
      "value": [0, 0, 0, 0, 0, 0, 0, 0, 0, 0, 0, 0, 0, 0, 0, 0.13725491, 0.125, 0.12765957, 0.04761905, 0.02839117, 0.04255319, 0.02628121, 0.03708134, 0.0517647, 0.06648199, 0.0518732, 0.05327103, 0.06868452, 0.07379768, 0.1149954, 0.1213554, 0.14741036, 0.16863672, 0.20758294, 0.21316615, 0.15707965, 0.20995334, 0.2542662, 0.25049311, 0.23446894, 0.21643287, 0.21722114, 0.22244489, 0.17741935, 0.1026087, 0.09892473, 0.05333333, 0.02281369, 0, 0, 0, 0, 0, 0, 0, 0, 0, 0, 0, 0, 0, 0, 0, 0, 0]
    },
    {
      "type": "double",
      "attributes": {},
      "value": [3.27047399, 2.61204777, 1.73949337]
    },
    {
      "type": "list",
      "attributes": {
        "names": {
          "type": "character",
          "attributes": {},
          "value": ["coeffs", "error"]
        }
      },
      "value": [
        {
          "type": "double",
          "attributes": {},
          "value": [0.6885565, -0.69724583, 2.82773741, 5.54518404, -0.24157228, 0.2750036]
        },
        {
          "type": "double",
          "attributes": {},
          "value": [10.2987173]
        }
      ]
    },
    {
      "type": "list",
      "attributes": {
        "names": {
          "type": "character",
          "attributes": {},
          "value": ["coeffs", "error"]
        }
      },
      "value": [
        {
          "type": "double",
          "attributes": {},
          "value": [0.87106474, 3.33593675, 11.78699355, 6.53441387, 5.60973595, 4.68723404]
        },
        {
          "type": "double",
          "attributes": {},
          "value": [18.3961036]
        }
      ]
    },
    {
      "type": "list",
      "attributes": {
        "names": {
          "type": "character",
          "attributes": {},
          "value": ["coeffs", "error"]
        }
      },
      "value": [
        {
          "type": "double",
          "attributes": {},
          "value": [0.148461, 0.03398425, -0.00761948, 0.29542583, 0.2150635, 0.00649182]
        },
        {
          "type": "double",
          "attributes": {},
          "value": [0.47414059]
        }
      ]
    }
  ]
}
