# Supplementary material for: Community detection framework based on 3D shape descriptors for tree species classification in point cloud data
Source: Sci Rep. 2026 Mar 4;16:12091. doi: 10.1038/s41598-026-42392-4 (PMC13076622; doi:10.1038/s41598-026-42392-4)
Supplement: Supplementary file 1 — Supplementary Information. [file 41598_2026_42392_MOESM1_ESM.zip › features/DIB_Trees/3d_trees/s10/tree_2_branches.las.xyz.feat.json]

{
  "type": "list",
  "attributes": {
    "names": {
      "type": "character",
      "attributes": {},
      "value": ["UnionRevolutionAndOrg", "IntersectionRevolutionAndOrg", "IOU_RevolutionAndOrg", "NumPointsPerSlice", "RadiousPerSliceZ", "IOUs_RevolutionAndOrgPerSlice", "PcaSDev", "NumPointsPerSliceFit", "RadiousPerSliceFit", "IOUs_RevolutionAndOrgPerSliceFit"]
    }
  },
  "value": [
    {
      "type": "integer",
      "attributes": {},
      "value": [23092]
    },
    {
      "type": "integer",
      "attributes": {},
      "value": [2752]
    },
    {
      "type": "double",
      "attributes": {},
      "value": [0.11917547]
    },
    {
      "type": "double",
      "attributes": {},
      "value": [0, 0, 0, 0, 0, 0, 0, 0, 0, 0, 0, 0, 0, 0, 0, 13, 152, 84, 118, 118, 137, 135, 227, 371, 451, 614, 722, 782, 564, 803, 1055, 1277, 1985, 1354, 1110, 1204, 1108, 866, 680, 657, 603, 509, 472, 389, 280, 163, 80, 28, 9, 0, 0, 0, 0, 0, 0, 0, 0, 0, 0, 0, 0, 0, 0, 0, 0, 0, 0]
    },
    {
      "type": "double",
      "attributes": {},
      "value": [0, 0, 0, 0, 0, 0, 0, 0, 0, 0, 0, 0, 0, 0, 0, 1.80174923, 1.80354214, 1.79781103, 4.91515875, 5.03499842, 4.609622, 7.06505346, 7.92058086, 7.79396439, 7.45215034, 8.46331596, 8.13981533, 8.22726345, 8.01401138, 9.51931953, 8.94464016, 9.67859173, 9.21822643, 9.46059132, 8.84064007, 7.99648428, 6.88125896, 6.48886728, 6.23670626, 6.25171709, 5.49261427, 6.54386377, 5.95383358, 6.89512634, 7.1708436, 5.4301939, 5.77048445, 3.68855381, 3.43176436, 0, 0, 0, 0, 0, 0, 0, 0, 0, 0, 0, 0, 0, 0, 0, 0, 0, 0]
    },
    {
      "type": "double",
      "attributes": {},
      "value": [0, 0, 0, 0, 0, 0, 0, 0, 0, 0, 0, 0, 0, 0, 0, 0.06349207, 0.07936508, 0.07936508, 0.03095975, 0.03478261, 0.04126984, 0.02664577, 0.03033708, 0.03828306, 0.05443038, 0.0526839, 0.05555556, 0.07284079, 0.05811404, 0.06050956, 0.11071429, 0.13113497, 0.18565401, 0.16237941, 0.15419708, 0.22797357, 0.27536231, 0.2247557, 0.2329247, 0.20767888, 0.22271715, 0.1664, 0.21264368, 0.15751445, 0.1082544, 0.12866817, 0.05811623, 0.05022831, 0.02840909, 0, 0, 0, 0, 0, 0, 0, 0, 0, 0, 0, 0, 0, 0, 0, 0, 0, 0]
    },
    {
      "type": "double",
      "attributes": {},
      "value": [3.2140254, 2.61165542, 1.75551405]
    },
    {
      "type": "list",
      "attributes": {
        "names": {
          "type": "character",
          "attributes": {},
          "value": ["coeffs", "error"]
        }
      },
      "value": [
        {
          "type": "double",
          "attributes": {},
          "value": [0.50151649, -0.7053854, 2.93721847, 5.79998227, -0.72470539, 0.3390947]
        },
        {
          "type": "double",
          "attributes": {},
          "value": [13.00483843]
        }
      ]
    },
    {
      "type": "list",
      "attributes": {
        "names": {
          "type": "character",
          "attributes": {},
          "value": ["coeffs", "error"]
        }
      },
      "value": [
        {
          "type": "double",
          "attributes": {},
          "value": [1.3378456, 4.31145453, 11.66852049, 6.02951838, 6.75363088, 3.64822425]
        },
        {
          "type": "double",
          "attributes": {},
          "value": [22.17881529]
        }
      ]
    },
    {
      "type": "list",
      "attributes": {
        "names": {
          "type": "character",
          "attributes": {},
          "value": ["coeffs", "error"]
        }
      },
      "value": [
        {
          "type": "double",
          "attributes": {},
          "value": [0.06988387, 0.06036006, -0.04943141, 0.35386353, 0.12435625, 0.02210497]
        },
        {
          "type": "double",
          "attributes": {},
          "value": [0.54858739]
        }
      ]
    }
  ]
}
