# Supplementary material for: Community detection framework based on 3D shape descriptors for tree species classification in point cloud data
Source: Sci Rep. 2026 Mar 4;16:12091. doi: 10.1038/s41598-026-42392-4 (PMC13076622; doi:10.1038/s41598-026-42392-4)
Supplement: Supplementary file 1 — Supplementary Information. [file 41598_2026_42392_MOESM1_ESM.zip › features/DIB_Trees/3d_trees/s10/tree_8_branches.las.xyz.feat.json]

{
  "type": "list",
  "attributes": {
    "names": {
      "type": "character",
      "attributes": {},
      "value": ["UnionRevolutionAndOrg", "IntersectionRevolutionAndOrg", "IOU_RevolutionAndOrg", "NumPointsPerSlice", "RadiousPerSliceZ", "IOUs_RevolutionAndOrgPerSlice", "PcaSDev", "NumPointsPerSliceFit", "RadiousPerSliceFit", "IOUs_RevolutionAndOrgPerSliceFit"]
    }
  },
  "value": [
    {
      "type": "integer",
      "attributes": {},
      "value": [21650]
    },
    {
      "type": "integer",
      "attributes": {},
      "value": [2796]
    },
    {
      "type": "double",
      "attributes": {},
      "value": [0.1291455]
    },
    {
      "type": "double",
      "attributes": {},
      "value": [0, 0, 0, 0, 0, 0, 0, 0, 0, 0, 0, 0, 0, 0, 0, 46, 103, 128, 104, 123, 157, 212, 308, 366, 485, 691, 802, 737, 735, 804, 1370, 1444, 1498, 1076, 1177, 916, 868, 833, 607, 574, 515, 524, 471, 284, 179, 102, 47, 14, 0, 0, 0, 0, 0, 0, 0, 0, 0, 0, 0, 0, 0, 0, 0, 0, 0]
    },
    {
      "type": "double",
      "attributes": {},
      "value": [0, 0, 0, 0, 0, 0, 0, 0, 0, 0, 0, 0, 0, 0, 0, 1.83484852, 1.82694316, 4.76419067, 4.92810249, 5.41482353, 5.38574171, 6.61323214, 7.73497105, 7.80054617, 7.27167511, 7.29701185, 8.17240238, 8.23503017, 9.04432106, 8.63346958, 9.4322443, 9.09003258, 8.58909702, 8.64647388, 8.48594952, 7.28965139, 6.76807833, 5.86266279, 6.2755475, 6.46486664, 6.25734329, 5.8994503, 6.33708811, 5.89989233, 5.82062769, 5.10635328, 3.94346237, 3.48040867, 0, 0, 0, 0, 0, 0, 0, 0, 0, 0, 0, 0, 0, 0, 0, 0, 0]
    },
    {
      "type": "double",
      "attributes": {},
      "value": [0, 0, 0, 0, 0, 0, 0, 0, 0, 0, 0, 0, 0, 0, 0, 0.10769231, 0.10769231, 0.03286385, 0.04166667, 0.02771363, 0.03712297, 0.02515723, 0.03629977, 0.04036909, 0.07095926, 0.07068063, 0.06519453, 0.06555671, 0.07086615, 0.10285714, 0.13823767, 0.16767502, 0.22254336, 0.17518939, 0.20762287, 0.22804718, 0.21139431, 0.26719058, 0.18480138, 0.19701986, 0.203125, 0.25294119, 0.197615, 0.15686275, 0.11776447, 0.09848485, 0.06967213, 0.03703704, 0, 0, 0, 0, 0, 0, 0, 0, 0, 0, 0, 0, 0, 0, 0, 0, 0]
    },
    {
      "type": "double",
      "attributes": {},
      "value": [3.25520762, 2.56453475, 1.73636194]
    },
    {
      "type": "list",
      "attributes": {
        "names": {
          "type": "character",
          "attributes": {},
          "value": ["coeffs", "error"]
        }
      },
      "value": [
        {
          "type": "double",
          "attributes": {},
          "value": [0.50636912, -0.64434648, 3.03449515, 5.38570475, -0.26039779, 0.27488214]
        },
        {
          "type": "double",
          "attributes": {},
          "value": [12.20993853]
        }
      ]
    },
    {
      "type": "list",
      "attributes": {
        "names": {
          "type": "character",
          "attributes": {},
          "value": ["coeffs", "error"]
        }
      },
      "value": [
        {
          "type": "double",
          "attributes": {},
          "value": [1.82906106, 5.05757918, 10.17602961, 7.12134507, 5.82326323, 3.78069397]
        },
        {
          "type": "double",
          "attributes": {},
          "value": [15.81227678]
        }
      ]
    },
    {
      "type": "list",
      "attributes": {
        "names": {
          "type": "character",
          "attributes": {},
          "value": ["coeffs", "error"]
        }
      },
      "value": [
        {
          "type": "double",
          "attributes": {},
          "value": [0.10798777, 0.01448261, 0.00895811, 0.30668503, 0.18412025, 0.03054325]
        },
        {
          "type": "double",
          "attributes": {},
          "value": [0.5301817]
        }
      ]
    }
  ]
}
