# Supplementary material for: Community detection framework based on 3D shape descriptors for tree species classification in point cloud data
Source: Sci Rep. 2026 Mar 4;16:12091. doi: 10.1038/s41598-026-42392-4 (PMC13076622; doi:10.1038/s41598-026-42392-4)
Supplement: Supplementary file 1 — Supplementary Information. [file 41598_2026_42392_MOESM1_ESM.zip › features/DIB_Trees/3d_trees/s03/tree_3_branches.las.xyz.feat.json]

{
  "type": "list",
  "attributes": {
    "names": {
      "type": "character",
      "attributes": {},
      "value": ["UnionRevolutionAndOrg", "IntersectionRevolutionAndOrg", "IOU_RevolutionAndOrg", "NumPointsPerSlice", "RadiousPerSliceZ", "IOUs_RevolutionAndOrgPerSlice", "PcaSDev", "NumPointsPerSliceFit", "RadiousPerSliceFit", "IOUs_RevolutionAndOrgPerSliceFit"]
    }
  },
  "value": [
    {
      "type": "integer",
      "attributes": {},
      "value": [14956]
    },
    {
      "type": "integer",
      "attributes": {},
      "value": [1691]
    },
    {
      "type": "double",
      "attributes": {},
      "value": [0.11306499]
    },
    {
      "type": "double",
      "attributes": {},
      "value": [0, 0, 0, 0, 0, 0, 0, 0, 0, 0, 0, 0, 0, 0, 0, 0, 58, 202, 160, 103, 164, 157, 185, 203, 208, 266, 288, 380, 461, 537, 839, 1105, 899, 838, 891, 922, 648, 424, 347, 306, 377, 345, 289, 252, 199, 175, 89, 53, 14, 6, 0, 0, 0, 0, 0, 0, 0, 0, 0, 0, 0, 0, 0, 0, 0, 0]
    },
    {
      "type": "double",
      "attributes": {},
      "value": [0, 0, 0, 0, 0, 0, 0, 0, 0, 0, 0, 0, 0, 0, 0, 0, 1.16858363, 1.27331078, 0.96242487, 1.02964413, 1.13458788, 1.23976421, 1.37855077, 2.02280521, 2.57073569, 3.0567956, 3.46996546, 3.84562588, 6.1506238, 8.28119183, 9.19479847, 9.18456078, 8.87406635, 7.88287449, 7.96667242, 7.49107599, 7.30570889, 6.94817257, 6.40672445, 5.55626011, 5.66784859, 4.54324484, 5.38136339, 5.49612093, 5.68592024, 6.01848078, 5.75888062, 5.88640451, 3.31954432, 3.05574465, 0, 0, 0, 0, 0, 0, 0, 0, 0, 0, 0, 0, 0, 0, 0, 0]
    },
    {
      "type": "double",
      "attributes": {},
      "value": [0, 0, 0, 0, 0, 0, 0, 0, 0, 0, 0, 0, 0, 0, 0, 0, 0.11428571, 0.125, 0.14285715, 0.13333334, 0.11764706, 0.21621622, 0.15909091, 0.14634146, 0.10169491, 0.05660377, 0.07027027, 0.08225108, 0.06692161, 0.06868452, 0.0887574, 0.12542373, 0.12239347, 0.14043035, 0.14634146, 0.18306351, 0.15947713, 0.10556348, 0.1, 0.11904762, 0.12761506, 0.1875, 0.12643678, 0.125, 0.11482254, 0.08988764, 0.06477733, 0.0359408, 0.03910615, 0.02325581, 0, 0, 0, 0, 0, 0, 0, 0, 0, 0, 0, 0, 0, 0, 0, 0]
    },
    {
      "type": "double",
      "attributes": {},
      "value": [3.41440794, 2.45883853, 1.40828012]
    },
    {
      "type": "list",
      "attributes": {
        "names": {
          "type": "character",
          "attributes": {},
          "value": ["coeffs", "error"]
        }
      },
      "value": [
        {
          "type": "double",
          "attributes": {},
          "value": [1.17362101, -1.12202632, 4.16614884, 4.40197921, -0.64581518, 0.35290203]
        },
        {
          "type": "double",
          "attributes": {},
          "value": [19.64067107]
        }
      ]
    },
    {
      "type": "list",
      "attributes": {
        "names": {
          "type": "character",
          "attributes": {},
          "value": ["coeffs", "error"]
        }
      },
      "value": [
        {
          "type": "double",
          "attributes": {},
          "value": [2.28356568, -3.25444346, 9.7628144, 6.54622626, 5.23070618, 3.7771171]
        },
        {
          "type": "double",
          "attributes": {},
          "value": [26.21758693]
        }
      ]
    },
    {
      "type": "list",
      "attributes": {
        "names": {
          "type": "character",
          "attributes": {},
          "value": ["coeffs", "error"]
        }
      },
      "value": [
        {
          "type": "double",
          "attributes": {},
          "value": [0.105988, 0.21612456, -0.01475068, 0.23479953, 0.07545783, 0.02037725]
        },
        {
          "type": "double",
          "attributes": {},
          "value": [0.69401735]
        }
      ]
    }
  ]
}
