# Supplementary material for: Community detection framework based on 3D shape descriptors for tree species classification in point cloud data
Source: Sci Rep. 2026 Mar 4;16:12091. doi: 10.1038/s41598-026-42392-4 (PMC13076622; doi:10.1038/s41598-026-42392-4)
Supplement: Supplementary file 1 — Supplementary Information. [file 41598_2026_42392_MOESM1_ESM.zip › features/DIB_Trees/3d_trees/s03/tree_5_branches.las.xyz.feat.json]

{
  "type": "list",
  "attributes": {
    "names": {
      "type": "character",
      "attributes": {},
      "value": ["UnionRevolutionAndOrg", "IntersectionRevolutionAndOrg", "IOU_RevolutionAndOrg", "NumPointsPerSlice", "RadiousPerSliceZ", "IOUs_RevolutionAndOrgPerSlice", "PcaSDev", "NumPointsPerSliceFit", "RadiousPerSliceFit", "IOUs_RevolutionAndOrgPerSliceFit"]
    }
  },
  "value": [
    {
      "type": "integer",
      "attributes": {},
      "value": [14345]
    },
    {
      "type": "integer",
      "attributes": {},
      "value": [1855]
    },
    {
      "type": "double",
      "attributes": {},
      "value": [0.12931335]
    },
    {
      "type": "double",
      "attributes": {},
      "value": [0, 0, 0, 0, 0, 0, 0, 0, 0, 0, 0, 0, 0, 0, 0, 0, 0, 211, 168, 110, 136, 137, 168, 185, 192, 209, 297, 360, 435, 575, 649, 865, 1068, 1131, 848, 848, 678, 694, 588, 444, 361, 314, 289, 277, 290, 204, 156, 78, 62, 28, 15, 0, 0, 0, 0, 0, 0, 0, 0, 0, 0, 0, 0, 0, 0, 0, 0, 0]
    },
    {
      "type": "double",
      "attributes": {},
      "value": [0, 0, 0, 0, 0, 0, 0, 0, 0, 0, 0, 0, 0, 0, 0, 0, 0, 1.19790411, 1.09352016, 0.8275426, 0.72804064, 0.76985371, 0.84085101, 1.31256485, 1.87331522, 2.27203703, 5.21856022, 4.27730322, 4.95680809, 4.95104027, 6.34585381, 8.85161686, 8.75494003, 8.96320629, 8.03888607, 8.22489071, 7.59409189, 6.82721949, 6.36531878, 5.72597742, 5.24224663, 5.05937147, 4.7848649, 5.1403079, 5.78663397, 6.08561611, 6.10043049, 5.0862751, 5.24681902, 3.3853116, 3.3841455, 0, 0, 0, 0, 0, 0, 0, 0, 0, 0, 0, 0, 0, 0, 0, 0, 0]
    },
    {
      "type": "double",
      "attributes": {},
      "value": [0, 0, 0, 0, 0, 0, 0, 0, 0, 0, 0, 0, 0, 0, 0, 0, 0, 0.11111111, 0.125, 0.22727273, 0.21052632, 0.19047619, 0.26086956, 0.19512194, 0.12857144, 0.12371134, 0.04504504, 0.06271777, 0.08033241, 0.10298103, 0.10016978, 0.09744991, 0.13767442, 0.13864043, 0.14863388, 0.15954119, 0.15206812, 0.19378698, 0.15514334, 0.16938776, 0.17067307, 0.18251929, 0.17563739, 0.159601, 0.14112903, 0.09444445, 0.08022388, 0.08695652, 0.05995204, 0.06629834, 0.03910615, 0, 0, 0, 0, 0, 0, 0, 0, 0, 0, 0, 0, 0, 0, 0, 0, 0]
    },
    {
      "type": "double",
      "attributes": {},
      "value": [3.37975297, 2.44457738, 1.35528563]
    },
    {
      "type": "list",
      "attributes": {
        "names": {
          "type": "character",
          "attributes": {},
          "value": ["coeffs", "error"]
        }
      },
      "value": [
        {
          "type": "double",
          "attributes": {},
          "value": [1.59474232, -1.69858319, 4.95467963, 3.9819023, -0.51625044, 0.36217205]
        },
        {
          "type": "double",
          "attributes": {},
          "value": [15.64873491]
        }
      ]
    },
    {
      "type": "list",
      "attributes": {
        "names": {
          "type": "character",
          "attributes": {},
          "value": ["coeffs", "error"]
        }
      },
      "value": [
        {
          "type": "double",
          "attributes": {},
          "value": [2.07225629, -3.32815502, 10.08898621, 5.79424587, 5.40016196, 3.71122391]
        },
        {
          "type": "double",
          "attributes": {},
          "value": [24.88949073]
        }
      ]
    },
    {
      "type": "list",
      "attributes": {
        "names": {
          "type": "character",
          "attributes": {},
          "value": ["coeffs", "error"]
        }
      },
      "value": [
        {
          "type": "double",
          "attributes": {},
          "value": [0.11411697, 0.32084905, -0.09012814, 0.3361443, 0.04486941, 0.05088327]
        },
        {
          "type": "double",
          "attributes": {},
          "value": [0.66070718]
        }
      ]
    }
  ]
}
