# Supplementary material for: Community detection framework based on 3D shape descriptors for tree species classification in point cloud data
Source: Sci Rep. 2026 Mar 4;16:12091. doi: 10.1038/s41598-026-42392-4 (PMC13076622; doi:10.1038/s41598-026-42392-4)
Supplement: Supplementary file 1 — Supplementary Information. [file 41598_2026_42392_MOESM1_ESM.zip › features/DIB_Trees/3d_trees/s03/tree_10_branches.las.xyz.feat.json]

{
  "type": "list",
  "attributes": {
    "names": {
      "type": "character",
      "attributes": {},
      "value": ["UnionRevolutionAndOrg", "IntersectionRevolutionAndOrg", "IOU_RevolutionAndOrg", "NumPointsPerSlice", "RadiousPerSliceZ", "IOUs_RevolutionAndOrgPerSlice", "PcaSDev", "NumPointsPerSliceFit", "RadiousPerSliceFit", "IOUs_RevolutionAndOrgPerSliceFit"]
    }
  },
  "value": [
    {
      "type": "integer",
      "attributes": {},
      "value": [15426]
    },
    {
      "type": "integer",
      "attributes": {},
      "value": [1815]
    },
    {
      "type": "double",
      "attributes": {},
      "value": [0.1176585]
    },
    {
      "type": "double",
      "attributes": {},
      "value": [0, 0, 0, 0, 0, 0, 0, 0, 0, 0, 0, 0, 0, 0, 0, 0, 45, 210, 220, 171, 132, 160, 203, 199, 261, 282, 378, 508, 683, 743, 879, 996, 969, 928, 750, 708, 548, 419, 404, 317, 321, 310, 311, 256, 144, 117, 85, 33, 10, 0, 0, 0, 0, 0, 0, 0, 0, 0, 0, 0, 0, 0, 0, 0, 0]
    },
    {
      "type": "double",
      "attributes": {},
      "value": [0, 0, 0, 0, 0, 0, 0, 0, 0, 0, 0, 0, 0, 0, 0, 0, 0.99014521, 0.99611932, 0.89663863, 0.69688588, 0.91759712, 1.00736117, 1.48117352, 2.06965709, 5.07341051, 4.50589085, 4.24422169, 6.11645555, 6.198874, 9.0697403, 9.31796265, 8.89293766, 7.81543016, 8.28053093, 8.44150829, 7.25771046, 6.27837896, 5.91139269, 6.10241842, 5.56703568, 7.06119394, 6.87734127, 5.96397114, 5.9873271, 6.37227249, 5.11935234, 4.75266695, 3.76600361, 2.81194687, 0, 0, 0, 0, 0, 0, 0, 0, 0, 0, 0, 0, 0, 0, 0, 0]
    },
    {
      "type": "double",
      "attributes": {},
      "value": [0, 0, 0, 0, 0, 0, 0, 0, 0, 0, 0, 0, 0, 0, 0, 0, 0.14814815, 0.14814815, 0.2173913, 0.19047619, 0.26086956, 0.22222222, 0.17391305, 0.08139535, 0.04, 0.05555556, 0.07692308, 0.06702898, 0.10657194, 0.07323453, 0.09776305, 0.12579186, 0.17087156, 0.15550978, 0.14314315, 0.18326694, 0.19725558, 0.15009746, 0.12885663, 0.13288288, 0.10044978, 0.09911243, 0.12355212, 0.11450382, 0.07653061, 0.08838384, 0.06916427, 0.06637168, 0.04424779, 0, 0, 0, 0, 0, 0, 0, 0, 0, 0, 0, 0, 0, 0, 0, 0]
    },
    {
      "type": "double",
      "attributes": {},
      "value": [3.3643093, 2.45844114, 1.40501195]
    },
    {
      "type": "list",
      "attributes": {
        "names": {
          "type": "character",
          "attributes": {},
          "value": ["coeffs", "error"]
        }
      },
      "value": [
        {
          "type": "double",
          "attributes": {},
          "value": [1.1527539, -0.9477348, 4.13144553, 4.33052432, -0.45449777, 0.38453654]
        },
        {
          "type": "double",
          "attributes": {},
          "value": [15.74835798]
        }
      ]
    },
    {
      "type": "list",
      "attributes": {
        "names": {
          "type": "character",
          "attributes": {},
          "value": ["coeffs", "error"]
        }
      },
      "value": [
        {
          "type": "double",
          "attributes": {},
          "value": [1.84792202, -3.04271991, 10.30310359, 6.15236266, 6.50030149, 3.02565566]
        },
        {
          "type": "double",
          "attributes": {},
          "value": [21.52510401]
        }
      ]
    },
    {
      "type": "list",
      "attributes": {
        "names": {
          "type": "character",
          "attributes": {},
          "value": ["coeffs", "error"]
        }
      },
      "value": [
        {
          "type": "double",
          "attributes": {},
          "value": [0.14678006, 0.29424649, -0.08970641, 0.32349988, 0.00784186, 0.07177069]
        },
        {
          "type": "double",
          "attributes": {},
          "value": [0.81429589]
        }
      ]
    }
  ]
}
