# Supplementary material for: Community detection framework based on 3D shape descriptors for tree species classification in point cloud data
Source: Sci Rep. 2026 Mar 4;16:12091. doi: 10.1038/s41598-026-42392-4 (PMC13076622; doi:10.1038/s41598-026-42392-4)
Supplement: Supplementary file 1 — Supplementary Information. [file 41598_2026_42392_MOESM1_ESM.zip › features/DIB_Trees/3d_trees/s03/tree_1_branches.las.xyz.feat.json]

{
  "type": "list",
  "attributes": {
    "names": {
      "type": "character",
      "attributes": {},
      "value": ["UnionRevolutionAndOrg", "IntersectionRevolutionAndOrg", "IOU_RevolutionAndOrg", "NumPointsPerSlice", "RadiousPerSliceZ", "IOUs_RevolutionAndOrgPerSlice", "PcaSDev", "NumPointsPerSliceFit", "RadiousPerSliceFit", "IOUs_RevolutionAndOrgPerSliceFit"]
    }
  },
  "value": [
    {
      "type": "integer",
      "attributes": {},
      "value": [15593]
    },
    {
      "type": "integer",
      "attributes": {},
      "value": [1829]
    },
    {
      "type": "double",
      "attributes": {},
      "value": [0.11729622]
    },
    {
      "type": "double",
      "attributes": {},
      "value": [0, 0, 0, 0, 0, 0, 0, 0, 0, 0, 0, 0, 0, 0, 0, 0, 67, 219, 164, 110, 173, 149, 208, 194, 196, 253, 245, 345, 395, 494, 477, 631, 855, 1081, 949, 915, 754, 686, 593, 415, 377, 362, 303, 310, 347, 267, 179, 114, 75, 27, 11, 0, 0, 0, 0, 0, 0, 0, 0, 0, 0, 0, 0, 0, 0, 0, 0, 0]
    },
    {
      "type": "double",
      "attributes": {},
      "value": [0, 0, 0, 0, 0, 0, 0, 0, 0, 0, 0, 0, 0, 0, 0, 0, 1.24063921, 1.24257064, 1.09122944, 0.76452684, 0.76375496, 0.79859513, 1.20252597, 1.82936323, 2.2571075, 2.6535089, 4.43720722, 5.40867662, 5.11181164, 5.16799212, 5.4374423, 9.72023201, 9.56374741, 8.67168236, 7.84565401, 8.1294651, 7.27661276, 7.37574244, 6.58186913, 6.77960968, 6.00393248, 5.55548, 5.19162893, 5.09197903, 5.86905146, 6.08817577, 6.97255421, 6.61013222, 5.61423922, 3.61267614, 2.74583149, 0, 0, 0, 0, 0, 0, 0, 0, 0, 0, 0, 0, 0, 0, 0, 0, 0]
    },
    {
      "type": "double",
      "attributes": {},
      "value": [0, 0, 0, 0, 0, 0, 0, 0, 0, 0, 0, 0, 0, 0, 0, 0, 0.15384616, 0.15384616, 0.13333334, 0.30000001, 0.30000001, 0.38095239, 0.25, 0.10294118, 0.06185567, 0.08870967, 0.05035971, 0.03644647, 0.07341772, 0.10891089, 0.10067114, 0.065481, 0.08976378, 0.14204545, 0.16761687, 0.1540107, 0.17941953, 0.16709511, 0.18500797, 0.12650603, 0.13152805, 0.14099783, 0.11793612, 0.13010204, 0.13163064, 0.13099632, 0.08534851, 0.0585443, 0.0627907, 0.05238095, 0.03816794, 0, 0, 0, 0, 0, 0, 0, 0, 0, 0, 0, 0, 0, 0, 0, 0, 0]
    },
    {
      "type": "double",
      "attributes": {},
      "value": [3.57141002, 2.51821532, 1.41369287]
    },
    {
      "type": "list",
      "attributes": {
        "names": {
          "type": "character",
          "attributes": {},
          "value": ["coeffs", "error"]
        }
      },
      "value": [
        {
          "type": "double",
          "attributes": {},
          "value": [0.96765494, -0.13121802, 2.23690749, 5.8378806, -0.84981704, 0.50695124]
        },
        {
          "type": "double",
          "attributes": {},
          "value": [16.62765248]
        }
      ]
    },
    {
      "type": "list",
      "attributes": {
        "names": {
          "type": "character",
          "attributes": {},
          "value": ["coeffs", "error"]
        }
      },
      "value": [
        {
          "type": "double",
          "attributes": {},
          "value": [2.15910844, -2.88354553, 8.39025701, 7.26579092, 5.7519441, 3.80727647]
        },
        {
          "type": "double",
          "attributes": {},
          "value": [27.32727886]
        }
      ]
    },
    {
      "type": "list",
      "attributes": {
        "names": {
          "type": "character",
          "attributes": {},
          "value": ["coeffs", "error"]
        }
      },
      "value": [
        {
          "type": "double",
          "attributes": {},
          "value": [0.12419684, 0.41634108, -0.15453327, 0.34981305, 0.01877633, 0.0563314]
        },
        {
          "type": "double",
          "attributes": {},
          "value": [1.19114654]
        }
      ]
    }
  ]
}
