# Supplementary material for: Community detection framework based on 3D shape descriptors for tree species classification in point cloud data
Source: Sci Rep. 2026 Mar 4;16:12091. doi: 10.1038/s41598-026-42392-4 (PMC13076622; doi:10.1038/s41598-026-42392-4)
Supplement: Supplementary file 1 — Supplementary Information. [file 41598_2026_42392_MOESM1_ESM.zip › features/DIB_Trees/3d_trees/s03/tree_9_branches.las.xyz.feat.json]

{
  "type": "list",
  "attributes": {
    "names": {
      "type": "character",
      "attributes": {},
      "value": ["UnionRevolutionAndOrg", "IntersectionRevolutionAndOrg", "IOU_RevolutionAndOrg", "NumPointsPerSlice", "RadiousPerSliceZ", "IOUs_RevolutionAndOrgPerSlice", "PcaSDev", "NumPointsPerSliceFit", "RadiousPerSliceFit", "IOUs_RevolutionAndOrgPerSliceFit"]
    }
  },
  "value": [
    {
      "type": "integer",
      "attributes": {},
      "value": [15368]
    },
    {
      "type": "integer",
      "attributes": {},
      "value": [1867]
    },
    {
      "type": "double",
      "attributes": {},
      "value": [0.12148621]
    },
    {
      "type": "double",
      "attributes": {},
      "value": [0, 0, 0, 0, 0, 0, 0, 0, 0, 0, 0, 0, 0, 0, 0, 0, 30, 230, 142, 142, 144, 178, 217, 224, 250, 268, 322, 352, 371, 519, 688, 919, 911, 1066, 927, 826, 733, 676, 561, 407, 376, 344, 340, 312, 260, 225, 136, 90, 53, 28, 3, 0, 0, 0, 0, 0, 0, 0, 0, 0, 0, 0, 0, 0, 0, 0, 0]
    },
    {
      "type": "double",
      "attributes": {},
      "value": [0, 0, 0, 0, 0, 0, 0, 0, 0, 0, 0, 0, 0, 0, 0, 0, 0.94148374, 1.04305625, 0.91204268, 0.5150786, 0.54347813, 0.96452087, 1.15428007, 1.51722503, 2.08395147, 5.10347033, 4.60050726, 4.7962451, 4.77142763, 6.34153605, 6.43459988, 9.45879936, 9.1878376, 7.88838291, 8.2987051, 6.75157595, 8.22696686, 6.20738173, 6.98478365, 5.12265015, 5.09102917, 6.93663406, 6.57592916, 6.84689283, 6.72630835, 5.94761944, 5.2030549, 5.43624496, 5.74277782, 3.43303776, 2.99732208, 0, 0, 0, 0, 0, 0, 0, 0, 0, 0, 0, 0, 0, 0, 0, 0]
    },
    {
      "type": "double",
      "attributes": {},
      "value": [0, 0, 0, 0, 0, 0, 0, 0, 0, 0, 0, 0, 0, 0, 0, 0, 0.14285715, 0.1724138, 0.23076923, 0.2857143, 0.42857143, 0.25, 0.2857143, 0.18000001, 0.14457831, 0.05423729, 0.0625, 0.05633803, 0.08857143, 0.06281833, 0.10743801, 0.09542903, 0.10922947, 0.17155756, 0.14871795, 0.18608169, 0.1329843, 0.23309608, 0.15439093, 0.20151134, 0.1713555, 0.09756097, 0.12280702, 0.10029498, 0.10518292, 0.12284069, 0.08353809, 0.07191011, 0.05177112, 0.04166667, 0.01176471, 0, 0, 0, 0, 0, 0, 0, 0, 0, 0, 0, 0, 0, 0, 0, 0]
    },
    {
      "type": "double",
      "attributes": {},
      "value": [3.50084872, 2.43057494, 1.37968576]
    },
    {
      "type": "list",
      "attributes": {
        "names": {
          "type": "character",
          "attributes": {},
          "value": ["coeffs", "error"]
        }
      },
      "value": [
        {
          "type": "double",
          "attributes": {},
          "value": [0.89583514, -0.36995014, 2.96297775, 5.25975127, -0.92802356, 0.43117597]
        },
        {
          "type": "double",
          "attributes": {},
          "value": [16.21662457]
        }
      ]
    },
    {
      "type": "list",
      "attributes": {
        "names": {
          "type": "character",
          "attributes": {},
          "value": ["coeffs", "error"]
        }
      },
      "value": [
        {
          "type": "double",
          "attributes": {},
          "value": [1.80447789, -2.9611912, 9.14543574, 6.39279274, 6.53615439, 3.28867166]
        },
        {
          "type": "double",
          "attributes": {},
          "value": [24.9353451]
        }
      ]
    },
    {
      "type": "list",
      "attributes": {
        "names": {
          "type": "character",
          "attributes": {},
          "value": ["coeffs", "error"]
        }
      },
      "value": [
        {
          "type": "double",
          "attributes": {},
          "value": [0.13287092, 0.47725905, -0.17858373, 0.39103858, -0.00848408, 0.04545088]
        },
        {
          "type": "double",
          "attributes": {},
          "value": [1.08283519]
        }
      ]
    }
  ]
}
