# Supplementary material for: Community detection framework based on 3D shape descriptors for tree species classification in point cloud data
Source: Sci Rep. 2026 Mar 4;16:12091. doi: 10.1038/s41598-026-42392-4 (PMC13076622; doi:10.1038/s41598-026-42392-4)
Supplement: Supplementary file 1 — Supplementary Information. [file 41598_2026_42392_MOESM1_ESM.zip › features/DIB_Trees/3d_trees/s03/tree_4_branches.las.xyz.feat.json]

{
  "type": "list",
  "attributes": {
    "names": {
      "type": "character",
      "attributes": {},
      "value": ["UnionRevolutionAndOrg", "IntersectionRevolutionAndOrg", "IOU_RevolutionAndOrg", "NumPointsPerSlice", "RadiousPerSliceZ", "IOUs_RevolutionAndOrgPerSlice", "PcaSDev", "NumPointsPerSliceFit", "RadiousPerSliceFit", "IOUs_RevolutionAndOrgPerSliceFit"]
    }
  },
  "value": [
    {
      "type": "integer",
      "attributes": {},
      "value": [14821]
    },
    {
      "type": "integer",
      "attributes": {},
      "value": [1758]
    },
    {
      "type": "double",
      "attributes": {},
      "value": [0.11861548]
    },
    {
      "type": "double",
      "attributes": {},
      "value": [0, 0, 0, 0, 0, 0, 0, 0, 0, 0, 0, 0, 0, 0, 0, 0, 112, 129, 123, 152, 142, 183, 178, 213, 233, 264, 330, 453, 649, 716, 989, 985, 913, 913, 676, 580, 497, 466, 364, 316, 315, 320, 297, 233, 170, 125, 69, 19, 6, 0, 0, 0, 0, 0, 0, 0, 0, 0, 0, 0, 0, 0, 0, 0, 0]
    },
    {
      "type": "double",
      "attributes": {},
      "value": [0, 0, 0, 0, 0, 0, 0, 0, 0, 0, 0, 0, 0, 0, 0, 0, 0.73688024, 0.66658187, 0.49460313, 0.65531087, 0.85622603, 1.0299468, 1.66603923, 2.2025826, 4.93450546, 4.88818312, 4.88287449, 6.20422173, 5.92354965, 9.09802818, 9.35729599, 8.94520187, 7.4460144, 7.67963457, 7.44130802, 7.29065657, 6.76259422, 5.57338381, 5.41557837, 5.30103636, 5.29624367, 6.09800577, 6.63980627, 5.77926207, 6.57726336, 5.43382454, 5.00606871, 3.25664592, 3.3044951, 0, 0, 0, 0, 0, 0, 0, 0, 0, 0, 0, 0, 0, 0, 0, 0]
    },
    {
      "type": "double",
      "attributes": {},
      "value": [0, 0, 0, 0, 0, 0, 0, 0, 0, 0, 0, 0, 0, 0, 0, 0, 0.21052632, 0.29411766, 0.38461539, 0.29411766, 0.22727273, 0.2, 0.16666667, 0.13829787, 0.05494506, 0.05111821, 0.07022472, 0.05467372, 0.10769231, 0.06994819, 0.11147541, 0.12388591, 0.14880201, 0.18127961, 0.16940582, 0.13968669, 0.12781955, 0.17353579, 0.15227273, 0.13915095, 0.1465721, 0.11151737, 0.11145997, 0.14457831, 0.08785942, 0.10383748, 0.06933333, 0.04519774, 0.01818182, 0, 0, 0, 0, 0, 0, 0, 0, 0, 0, 0, 0, 0, 0, 0, 0]
    },
    {
      "type": "double",
      "attributes": {},
      "value": [3.38786981, 2.3449718, 1.33169512]
    },
    {
      "type": "list",
      "attributes": {
        "names": {
          "type": "character",
          "attributes": {},
          "value": ["coeffs", "error"]
        }
      },
      "value": [
        {
          "type": "double",
          "attributes": {},
          "value": [1.19159455, -1.25869809, 4.46485339, 4.07584408, -0.24082632, 0.29504926]
        },
        {
          "type": "double",
          "attributes": {},
          "value": [16.69880936]
        }
      ]
    },
    {
      "type": "list",
      "attributes": {
        "names": {
          "type": "character",
          "attributes": {},
          "value": ["coeffs", "error"]
        }
      },
      "value": [
        {
          "type": "double",
          "attributes": {},
          "value": [1.50499449, -3.21248165, 11.02031065, 5.00374997, 6.61230173, 3.25923779]
        },
        {
          "type": "double",
          "attributes": {},
          "value": [20.9998643]
        }
      ]
    },
    {
      "type": "list",
      "attributes": {
        "names": {
          "type": "character",
          "attributes": {},
          "value": ["coeffs", "error"]
        }
      },
      "value": [
        {
          "type": "double",
          "attributes": {},
          "value": [0.27635078, 0.32620168, -0.10435355, 0.31613603, 0.04705569, 0.04207713]
        },
        {
          "type": "double",
          "attributes": {},
          "value": [0.87243658]
        }
      ]
    }
  ]
}
