# Supplementary material for: Community detection framework based on 3D shape descriptors for tree species classification in point cloud data
Source: Sci Rep. 2026 Mar 4;16:12091. doi: 10.1038/s41598-026-42392-4 (PMC13076622; doi:10.1038/s41598-026-42392-4)
Supplement: Supplementary file 1 — Supplementary Information. [file 41598_2026_42392_MOESM1_ESM.zip › features/DIB_Trees/3d_trees/s03/tree_7_branches.las.xyz.feat.json]

{
  "type": "list",
  "attributes": {
    "names": {
      "type": "character",
      "attributes": {},
      "value": ["UnionRevolutionAndOrg", "IntersectionRevolutionAndOrg", "IOU_RevolutionAndOrg", "NumPointsPerSlice", "RadiousPerSliceZ", "IOUs_RevolutionAndOrgPerSlice", "PcaSDev", "NumPointsPerSliceFit", "RadiousPerSliceFit", "IOUs_RevolutionAndOrgPerSliceFit"]
    }
  },
  "value": [
    {
      "type": "integer",
      "attributes": {},
      "value": [15343]
    },
    {
      "type": "integer",
      "attributes": {},
      "value": [1805]
    },
    {
      "type": "double",
      "attributes": {},
      "value": [0.11764322]
    },
    {
      "type": "double",
      "attributes": {},
      "value": [0, 0, 0, 0, 0, 0, 0, 0, 0, 0, 0, 0, 0, 0, 0, 0, 17, 111, 162, 178, 141, 130, 214, 193, 206, 268, 366, 371, 473, 715, 828, 804, 938, 903, 751, 607, 572, 532, 384, 342, 310, 240, 236, 255, 181, 110, 77, 33, 28, 4, 0, 0, 0, 0, 0, 0, 0, 0, 0, 0, 0, 0, 0, 0, 0, 0]
    },
    {
      "type": "double",
      "attributes": {},
      "value": [0, 0, 0, 0, 0, 0, 0, 0, 0, 0, 0, 0, 0, 0, 0, 0, 1.69064987, 1.71264172, 1.5625416, 1.45456469, 1.23411632, 1.23158932, 1.23384285, 1.62982821, 4.57940769, 4.54108953, 4.39308643, 5.53095436, 6.35647631, 6.22101879, 9.00407696, 9.02770996, 7.92564917, 7.64588928, 7.23118448, 7.92532015, 7.91991806, 7.01551723, 5.73625803, 5.99843979, 5.34348154, 6.88130379, 5.61916113, 5.86193562, 6.09305143, 6.11253691, 5.57802296, 5.61672068, 3.77360177, 4.07249022, 0, 0, 0, 0, 0, 0, 0, 0, 0, 0, 0, 0, 0, 0, 0, 0]
    },
    {
      "type": "double",
      "attributes": {},
      "value": [0, 0, 0, 0, 0, 0, 0, 0, 0, 0, 0, 0, 0, 0, 0, 0, 0.07142857, 0.06666667, 0.07692308, 0.14583333, 0.17948718, 0.20512821, 0.20512821, 0.15254237, 0.05687204, 0.07569721, 0.0738255, 0.05689278, 0.08897486, 0.11558669, 0.09557522, 0.11898512, 0.15824915, 0.17921147, 0.18037136, 0.14141414, 0.15073116, 0.15014164, 0.14401622, 0.13825758, 0.13986014, 0.08651026, 0.11440678, 0.11904762, 0.11029412, 0.0729927, 0.05615551, 0.02955665, 0.04464286, 0.00892857, 0, 0, 0, 0, 0, 0, 0, 0, 0, 0, 0, 0, 0, 0, 0, 0]
    },
    {
      "type": "double",
      "attributes": {},
      "value": [3.32534112, 2.41416883, 1.37327571]
    },
    {
      "type": "list",
      "attributes": {
        "names": {
          "type": "character",
          "attributes": {},
          "value": ["coeffs", "error"]
        }
      },
      "value": [
        {
          "type": "double",
          "attributes": {},
          "value": [0.90862342, -0.9722893, 4.52174147, 4.06802546, -0.65974997, 0.33607149]
        },
        {
          "type": "double",
          "attributes": {},
          "value": [16.68326133]
        }
      ]
    },
    {
      "type": "list",
      "attributes": {
        "names": {
          "type": "character",
          "attributes": {},
          "value": ["coeffs", "error"]
        }
      },
      "value": [
        {
          "type": "double",
          "attributes": {},
          "value": [2.56339375, -2.41209513, 9.79053694, 6.30074226, 5.89937237, 4.12835082]
        },
        {
          "type": "double",
          "attributes": {},
          "value": [20.35314867]
        }
      ]
    },
    {
      "type": "list",
      "attributes": {
        "names": {
          "type": "character",
          "attributes": {},
          "value": ["coeffs", "error"]
        }
      },
      "value": [
        {
          "type": "double",
          "attributes": {},
          "value": [0.04492552, 0.24892218, -0.02525186, 0.27580107, 0.02685807, 0.02620179]
        },
        {
          "type": "double",
          "attributes": {},
          "value": [0.81090137]
        }
      ]
    }
  ]
}
