# Supplementary material for: Community detection framework based on 3D shape descriptors for tree species classification in point cloud data
Source: Sci Rep. 2026 Mar 4;16:12091. doi: 10.1038/s41598-026-42392-4 (PMC13076622; doi:10.1038/s41598-026-42392-4)
Supplement: Supplementary file 1 — Supplementary Information. [file 41598_2026_42392_MOESM1_ESM.zip › features/DIB_Trees/3d_trees/s03/tree_6_branches.las.xyz.feat.json]

{
  "type": "list",
  "attributes": {
    "names": {
      "type": "character",
      "attributes": {},
      "value": ["UnionRevolutionAndOrg", "IntersectionRevolutionAndOrg", "IOU_RevolutionAndOrg", "NumPointsPerSlice", "RadiousPerSliceZ", "IOUs_RevolutionAndOrgPerSlice", "PcaSDev", "NumPointsPerSliceFit", "RadiousPerSliceFit", "IOUs_RevolutionAndOrgPerSliceFit"]
    }
  },
  "value": [
    {
      "type": "integer",
      "attributes": {},
      "value": [15274]
    },
    {
      "type": "integer",
      "attributes": {},
      "value": [1867]
    },
    {
      "type": "double",
      "attributes": {},
      "value": [0.12223386]
    },
    {
      "type": "double",
      "attributes": {},
      "value": [0, 0, 0, 0, 0, 0, 0, 0, 0, 0, 0, 0, 0, 0, 0, 0, 45, 180, 118, 126, 170, 199, 195, 249, 260, 321, 351, 435, 592, 811, 945, 882, 845, 1022, 809, 692, 489, 432, 413, 369, 314, 255, 293, 255, 179, 137, 71, 40, 26, 0, 0, 0, 0, 0, 0, 0, 0, 0, 0, 0, 0, 0, 0, 0, 0]
    },
    {
      "type": "double",
      "attributes": {},
      "value": [0, 0, 0, 0, 0, 0, 0, 0, 0, 0, 0, 0, 0, 0, 0, 0, 0.84434384, 0.85603559, 0.64633965, 0.55077219, 0.76993412, 1.03199625, 1.36647999, 1.94058716, 2.42378592, 3.06465507, 4.68447495, 4.95697069, 5.64397335, 9.56985092, 9.61490345, 8.69583035, 8.1279335, 7.50405169, 7.96365833, 8.06135368, 6.63784075, 6.8896122, 5.68116856, 5.51980066, 6.27274179, 6.35723066, 6.38503265, 6.55093479, 6.37603045, 5.89476633, 4.99374437, 2.95011735, 3.45570731, 0, 0, 0, 0, 0, 0, 0, 0, 0, 0, 0, 0, 0, 0, 0, 0]
    },
    {
      "type": "double",
      "attributes": {},
      "value": [0, 0, 0, 0, 0, 0, 0, 0, 0, 0, 0, 0, 0, 0, 0, 0, 0.18181819, 0.16666667, 0.375, 0.42857143, 0.40000001, 0.25806451, 0.19148937, 0.12987013, 0.1, 0.08125, 0.07788162, 0.07936508, 0.09915612, 0.07601881, 0.10374415, 0.13245033, 0.1474359, 0.22057001, 0.16518848, 0.14859003, 0.15805946, 0.12608695, 0.13389121, 0.1419214, 0.11578947, 0.11428571, 0.10684474, 0.1088, 0.08862876, 0.07170542, 0.06586827, 0.08391608, 0.04575163, 0, 0, 0, 0, 0, 0, 0, 0, 0, 0, 0, 0, 0, 0, 0, 0]
    },
    {
      "type": "double",
      "attributes": {},
      "value": [3.35652854, 2.39123728, 1.40456961]
    },
    {
      "type": "list",
      "attributes": {
        "names": {
          "type": "character",
          "attributes": {},
          "value": ["coeffs", "error"]
        }
      },
      "value": [
        {
          "type": "double",
          "attributes": {},
          "value": [0.92129943, -0.80950528, 4.00646326, 4.44893128, -0.49747322, 0.46578108]
        },
        {
          "type": "double",
          "attributes": {},
          "value": [16.42161989]
        }
      ]
    },
    {
      "type": "list",
      "attributes": {
        "names": {
          "type": "character",
          "attributes": {},
          "value": ["coeffs", "error"]
        }
      },
      "value": [
        {
          "type": "double",
          "attributes": {},
          "value": [1.82452327, -3.33969119, 9.19529625, 7.01451815, 6.10840665, 3.38477265]
        },
        {
          "type": "double",
          "attributes": {},
          "value": [25.08730313]
        }
      ]
    },
    {
      "type": "list",
      "attributes": {
        "names": {
          "type": "character",
          "attributes": {},
          "value": ["coeffs", "error"]
        }
      },
      "value": [
        {
          "type": "double",
          "attributes": {},
          "value": [0.19437438, 0.48814334, -0.16976792, 0.37274952, -0.02059925, 0.0840655]
        },
        {
          "type": "double",
          "attributes": {},
          "value": [1.23932513]
        }
      ]
    }
  ]
}
