# Supplementary material for: Community detection framework based on 3D shape descriptors for tree species classification in point cloud data
Source: Sci Rep. 2026 Mar 4;16:12091. doi: 10.1038/s41598-026-42392-4 (PMC13076622; doi:10.1038/s41598-026-42392-4)
Supplement: Supplementary file 1 — Supplementary Information. [file 41598_2026_42392_MOESM1_ESM.zip › features/DIB_Trees/3d_trees/s03/tree_2_branches.las.xyz.feat.json]

{
  "type": "list",
  "attributes": {
    "names": {
      "type": "character",
      "attributes": {},
      "value": ["UnionRevolutionAndOrg", "IntersectionRevolutionAndOrg", "IOU_RevolutionAndOrg", "NumPointsPerSlice", "RadiousPerSliceZ", "IOUs_RevolutionAndOrgPerSlice", "PcaSDev", "NumPointsPerSliceFit", "RadiousPerSliceFit", "IOUs_RevolutionAndOrgPerSliceFit"]
    }
  },
  "value": [
    {
      "type": "integer",
      "attributes": {},
      "value": [14413]
    },
    {
      "type": "integer",
      "attributes": {},
      "value": [1685]
    },
    {
      "type": "double",
      "attributes": {},
      "value": [0.11690835]
    },
    {
      "type": "double",
      "attributes": {},
      "value": [0, 0, 0, 0, 0, 0, 0, 0, 0, 0, 0, 0, 0, 0, 0, 0, 78, 209, 143, 114, 118, 194, 195, 174, 241, 260, 283, 334, 423, 505, 691, 1039, 987, 896, 925, 962, 664, 552, 486, 435, 374, 379, 290, 276, 255, 240, 130, 84, 30, 23, 1, 0, 0, 0, 0, 0, 0, 0, 0, 0, 0, 0, 0, 0, 0, 0, 0]
    },
    {
      "type": "double",
      "attributes": {},
      "value": [0, 0, 0, 0, 0, 0, 0, 0, 0, 0, 0, 0, 0, 0, 0, 0, 1.01726925, 1.07353318, 0.91449422, 0.56152743, 0.57142872, 0.60350382, 1.09869015, 1.64529133, 2.16979647, 2.38851976, 4.64064169, 4.48765802, 4.48433161, 6.06003571, 8.47274303, 9.64468861, 8.88526058, 7.41224623, 7.56428528, 8.29019547, 7.24758625, 6.95234251, 5.95769978, 5.8156085, 5.16492271, 5.27300406, 5.37400293, 6.49739122, 6.63877439, 5.15206051, 5.15630436, 5.841259, 3.41109371, 2.86547995, 0.53824914, 0, 0, 0, 0, 0, 0, 0, 0, 0, 0, 0, 0, 0, 0, 0, 0]
    },
    {
      "type": "double",
      "attributes": {},
      "value": [0, 0, 0, 0, 0, 0, 0, 0, 0, 0, 0, 0, 0, 0, 0, 0, 0.14285715, 0.12903225, 0.15384616, 0.33333334, 0.3125, 0.3125, 0.1875, 0.12068965, 0.07777778, 0.06666667, 0.05147059, 0.06070288, 0.07692308, 0.07575758, 0.08178054, 0.08262549, 0.11754069, 0.16071428, 0.15085158, 0.15226337, 0.15079366, 0.14777619, 0.13243762, 0.17029703, 0.15346535, 0.15865384, 0.13856813, 0.09415584, 0.0953125, 0.14676617, 0.09950249, 0.04693878, 0.05789474, 0.05, 0.07142857, 0, 0, 0, 0, 0, 0, 0, 0, 0, 0, 0, 0, 0, 0, 0, 0]
    },
    {
      "type": "double",
      "attributes": {},
      "value": [3.47116652, 2.45823244, 1.36753311]
    },
    {
      "type": "list",
      "attributes": {
        "names": {
          "type": "character",
          "attributes": {},
          "value": ["coeffs", "error"]
        }
      },
      "value": [
        {
          "type": "double",
          "attributes": {},
          "value": [1.11292341, -0.83066099, 3.4184062, 4.99372216, -0.86093762, 0.37969023]
        },
        {
          "type": "double",
          "attributes": {},
          "value": [18.36833488]
        }
      ]
    },
    {
      "type": "list",
      "attributes": {
        "names": {
          "type": "character",
          "attributes": {},
          "value": ["coeffs", "error"]
        }
      },
      "value": [
        {
          "type": "double",
          "attributes": {},
          "value": [2.11805034, -3.64628138, 9.32228287, 6.16609673, 6.28269835, 1.49565259]
        },
        {
          "type": "double",
          "attributes": {},
          "value": [26.39393326]
        }
      ]
    },
    {
      "type": "list",
      "attributes": {
        "names": {
          "type": "character",
          "attributes": {},
          "value": ["coeffs", "error"]
        }
      },
      "value": [
        {
          "type": "double",
          "attributes": {},
          "value": [0.1225623, 0.40037607, -0.15367519, 0.35016163, 0.00723536, 0.07261199]
        },
        {
          "type": "double",
          "attributes": {},
          "value": [1.06800593]
        }
      ]
    }
  ]
}
