# Supplementary material for: Community detection framework based on 3D shape descriptors for tree species classification in point cloud data
Source: Sci Rep. 2026 Mar 4;16:12091. doi: 10.1038/s41598-026-42392-4 (PMC13076622; doi:10.1038/s41598-026-42392-4)
Supplement: Supplementary file 1 — Supplementary Information. [file 41598_2026_42392_MOESM1_ESM.zip › features/DIB_Trees/3d_trees/s03/tree_8_branches.las.xyz.feat.json]

{
  "type": "list",
  "attributes": {
    "names": {
      "type": "character",
      "attributes": {},
      "value": ["UnionRevolutionAndOrg", "IntersectionRevolutionAndOrg", "IOU_RevolutionAndOrg", "NumPointsPerSlice", "RadiousPerSliceZ", "IOUs_RevolutionAndOrgPerSlice", "PcaSDev", "NumPointsPerSliceFit", "RadiousPerSliceFit", "IOUs_RevolutionAndOrgPerSliceFit"]
    }
  },
  "value": [
    {
      "type": "integer",
      "attributes": {},
      "value": [16471]
    },
    {
      "type": "integer",
      "attributes": {},
      "value": [1861]
    },
    {
      "type": "double",
      "attributes": {},
      "value": [0.11298646]
    },
    {
      "type": "double",
      "attributes": {},
      "value": [0, 0, 0, 0, 0, 0, 0, 0, 0, 0, 0, 0, 0, 0, 0, 0, 51, 202, 167, 190, 156, 147, 207, 229, 241, 243, 282, 372, 460, 548, 795, 885, 1010, 932, 913, 667, 725, 617, 448, 343, 276, 334, 337, 284, 258, 157, 106, 61, 37, 10, 0, 0, 0, 0, 0, 0, 0, 0, 0, 0, 0, 0, 0, 0, 0, 0, 0]
    },
    {
      "type": "double",
      "attributes": {},
      "value": [0, 0, 0, 0, 0, 0, 0, 0, 0, 0, 0, 0, 0, 0, 0, 0, 0.91289788, 1.00501347, 0.89458162, 0.6700213, 0.94175249, 1.08852077, 1.54848599, 1.94521987, 7.02669859, 6.71491766, 6.07369566, 5.17565012, 5.07614326, 7.93110609, 8.44005871, 9.58972073, 8.88056087, 8.37555504, 8.10245037, 8.17889118, 7.67795658, 6.65336657, 6.46876097, 5.65030909, 6.39047432, 6.40219688, 7.12848854, 6.09913206, 6.21821213, 5.94541264, 5.37489891, 5.48916769, 3.67329407, 2.08670449, 0, 0, 0, 0, 0, 0, 0, 0, 0, 0, 0, 0, 0, 0, 0, 0, 0]
    },
    {
      "type": "double",
      "attributes": {},
      "value": [0, 0, 0, 0, 0, 0, 0, 0, 0, 0, 0, 0, 0, 0, 0, 0, 0.20833333, 0.21428572, 0.16666667, 0.16666667, 0.25, 0.125, 0.16981132, 0.15789473, 0.04210526, 0.03968254, 0.03389831, 0.05978261, 0.09207161, 0.06616729, 0.09418838, 0.09984399, 0.1321267, 0.1496461, 0.16271552, 0.12736842, 0.15101071, 0.1875969, 0.1369637, 0.14675052, 0.1010101, 0.12687813, 0.10245901, 0.12867647, 0.12237762, 0.09038462, 0.08139535, 0.04231626, 0.06880734, 0.05194805, 0, 0, 0, 0, 0, 0, 0, 0, 0, 0, 0, 0, 0, 0, 0, 0, 0]
    },
    {
      "type": "double",
      "attributes": {},
      "value": [3.49768819, 2.51782927, 1.41649893]
    },
    {
      "type": "list",
      "attributes": {
        "names": {
          "type": "character",
          "attributes": {},
          "value": ["coeffs", "error"]
        }
      },
      "value": [
        {
          "type": "double",
          "attributes": {},
          "value": [1.08529609, -0.65786693, 3.6028164, 4.79825527, -0.66748748, 0.42735248]
        },
        {
          "type": "double",
          "attributes": {},
          "value": [17.66268995]
        }
      ]
    },
    {
      "type": "list",
      "attributes": {
        "names": {
          "type": "character",
          "attributes": {},
          "value": ["coeffs", "error"]
        }
      },
      "value": [
        {
          "type": "double",
          "attributes": {},
          "value": [1.40868123, -2.23555858, 11.37512746, 5.52297004, 7.22389775, 2.59364378]
        },
        {
          "type": "double",
          "attributes": {},
          "value": [22.16259608]
        }
      ]
    },
    {
      "type": "list",
      "attributes": {
        "names": {
          "type": "character",
          "attributes": {},
          "value": ["coeffs", "error"]
        }
      },
      "value": [
        {
          "type": "double",
          "attributes": {},
          "value": [0.20959633, 0.21003953, -0.05241874, 0.27845315, 0.03463323, 0.06293068]
        },
        {
          "type": "double",
          "attributes": {},
          "value": [0.80875021]
        }
      ]
    }
  ]
}
