# Supplementary material for: Community detection framework based on 3D shape descriptors for tree species classification in point cloud data
Source: Sci Rep. 2026 Mar 4;16:12091. doi: 10.1038/s41598-026-42392-4 (PMC13076622; doi:10.1038/s41598-026-42392-4)
Supplement: Supplementary file 1 — Supplementary Information. [file 41598_2026_42392_MOESM1_ESM.zip › features/DIB_Trees/3d_trees/s06/tree_3_branches.las.xyz.feat.json]

{
  "type": "list",
  "attributes": {
    "names": {
      "type": "character",
      "attributes": {},
      "value": ["UnionRevolutionAndOrg", "IntersectionRevolutionAndOrg", "IOU_RevolutionAndOrg", "NumPointsPerSlice", "RadiousPerSliceZ", "IOUs_RevolutionAndOrgPerSlice", "PcaSDev", "NumPointsPerSliceFit", "RadiousPerSliceFit", "IOUs_RevolutionAndOrgPerSliceFit"]
    }
  },
  "value": [
    {
      "type": "integer",
      "attributes": {},
      "value": [12775]
    },
    {
      "type": "integer",
      "attributes": {},
      "value": [2112]
    },
    {
      "type": "double",
      "attributes": {},
      "value": [0.1653229]
    },
    {
      "type": "double",
      "attributes": {},
      "value": [0, 0, 0, 0, 0, 0, 0, 0, 0, 0, 0, 37, 204, 176, 253, 340, 490, 674, 795, 779, 934, 873, 999, 957, 1087, 1063, 988, 723, 519, 391, 334, 195, 77, 33, 9, 0, 0, 0, 0, 0, 0, 0, 0, 0, 0, 0]
    },
    {
      "type": "double",
      "attributes": {},
      "value": [0, 0, 0, 0, 0, 0, 0, 0, 0, 0, 0, 0.91624427, 0.95668155, 4.88397503, 4.34527969, 5.07473087, 4.94931316, 6.06046581, 5.68014717, 6.85049391, 6.79715109, 6.2375412, 6.69174957, 8.1423769, 7.70031834, 7.55357742, 7.47917891, 7.41935539, 7.72509193, 7.11114073, 7.76390076, 6.57688475, 6.23148012, 5.73611975, 4.5088172, 0, 0, 0, 0, 0, 0, 0, 0, 0, 0, 0]
    },
    {
      "type": "double",
      "attributes": {},
      "value": [0, 0, 0, 0, 0, 0, 0, 0, 0, 0, 0, 0.11111111, 0.14285715, 0.02304148, 0.04484305, 0.05555556, 0.10875332, 0.12546125, 0.16075157, 0.14918759, 0.15419161, 0.20176992, 0.23172629, 0.17787419, 0.22787879, 0.27088606, 0.26838711, 0.23178808, 0.18102372, 0.17577548, 0.12376238, 0.10564663, 0.06431536, 0.03053435, 0.01904762, 0, 0, 0, 0, 0, 0, 0, 0, 0, 0, 0]
    },
    {
      "type": "double",
      "attributes": {},
      "value": [2.51708295, 2.41965384, 2.18038783]
    },
    {
      "type": "list",
      "attributes": {
        "names": {
          "type": "character",
          "attributes": {},
          "value": ["coeffs", "error"]
        }
      },
      "value": [
        {
          "type": "double",
          "attributes": {},
          "value": [0.25561962, 0.55944741, 2.98764656, 4.81045461, -0.46162481, 0.13067486]
        },
        {
          "type": "double",
          "attributes": {},
          "value": [4.31417006]
        }
      ]
    },
    {
      "type": "list",
      "attributes": {
        "names": {
          "type": "character",
          "attributes": {},
          "value": ["coeffs", "error"]
        }
      },
      "value": [
        {
          "type": "double",
          "attributes": {},
          "value": [0.56445049, 5.05914461, 6.00644468, 8.38026997, 7.26735327, 4.63992767]
        },
        {
          "type": "double",
          "attributes": {},
          "value": [9.2426534]
        }
      ]
    },
    {
      "type": "list",
      "attributes": {
        "names": {
          "type": "character",
          "attributes": {},
          "value": ["coeffs", "error"]
        }
      },
      "value": [
        {
          "type": "double",
          "attributes": {},
          "value": [0.12531769, 0.01599758, 0.13513704, 0.33791952, 0.07300689, 0.01204478]
        },
        {
          "type": "double",
          "attributes": {},
          "value": [0.46320119]
        }
      ]
    }
  ]
}
