# Supplementary material for: Community detection framework based on 3D shape descriptors for tree species classification in point cloud data
Source: Sci Rep. 2026 Mar 4;16:12091. doi: 10.1038/s41598-026-42392-4 (PMC13076622; doi:10.1038/s41598-026-42392-4)
Supplement: Supplementary file 1 — Supplementary Information. [file 41598_2026_42392_MOESM1_ESM.zip › features/DIB_Trees/3d_trees/s06/tree_5_branches.las.xyz.feat.json]

{
  "type": "list",
  "attributes": {
    "names": {
      "type": "character",
      "attributes": {},
      "value": ["UnionRevolutionAndOrg", "IntersectionRevolutionAndOrg", "IOU_RevolutionAndOrg", "NumPointsPerSlice", "RadiousPerSliceZ", "IOUs_RevolutionAndOrgPerSlice", "PcaSDev", "NumPointsPerSliceFit", "RadiousPerSliceFit", "IOUs_RevolutionAndOrgPerSliceFit"]
    }
  },
  "value": [
    {
      "type": "integer",
      "attributes": {},
      "value": [12090]
    },
    {
      "type": "integer",
      "attributes": {},
      "value": [2130]
    },
    {
      "type": "double",
      "attributes": {},
      "value": [0.17617866]
    },
    {
      "type": "double",
      "attributes": {},
      "value": [0, 0, 0, 0, 0, 0, 0, 0, 0, 0, 0, 0, 167, 130, 184, 215, 342, 428, 695, 785, 789, 731, 936, 1031, 1076, 980, 881, 993, 753, 511, 364, 265, 142, 80, 27, 5, 0, 0, 0, 0, 0, 0, 0, 0, 0, 0, 0, 0]
    },
    {
      "type": "double",
      "attributes": {},
      "value": [0, 0, 0, 0, 0, 0, 0, 0, 0, 0, 0, 0, 0.97923976, 0.90642232, 0.89092535, 4.41437864, 5.26565266, 5.66353321, 4.65952492, 5.80653429, 7.00754118, 6.47554636, 6.83666611, 6.3239007, 7.95728683, 7.494102, 7.71438646, 7.35718203, 7.30845404, 7.26398087, 7.30902195, 6.419837, 6.20708752, 6.11724472, 5.7432518, 4.98916006, 0, 0, 0, 0, 0, 0, 0, 0, 0, 0, 0, 0]
    },
    {
      "type": "double",
      "attributes": {},
      "value": [0, 0, 0, 0, 0, 0, 0, 0, 0, 0, 0, 0, 0.15384616, 0.17391305, 0.22727273, 0.03864734, 0.04864865, 0.08108108, 0.1923077, 0.15863454, 0.13456091, 0.15371901, 0.21771772, 0.25259516, 0.21094641, 0.26254827, 0.2433735, 0.27651006, 0.27557981, 0.20555556, 0.15555556, 0.15539305, 0.0859375, 0.04897959, 0.03430079, 0.01666667, 0, 0, 0, 0, 0, 0, 0, 0, 0, 0, 0, 0]
    },
    {
      "type": "double",
      "attributes": {},
      "value": [2.52279664, 2.40391962, 2.19137972]
    },
    {
      "type": "list",
      "attributes": {
        "names": {
          "type": "character",
          "attributes": {},
          "value": ["coeffs", "error"]
        }
      },
      "value": [
        {
          "type": "double",
          "attributes": {},
          "value": [0.58891479, 0.25235849, 3.34020654, 4.96766519, -0.6024364, 0.13322847]
        },
        {
          "type": "double",
          "attributes": {},
          "value": [4.07356944]
        }
      ]
    },
    {
      "type": "list",
      "attributes": {
        "names": {
          "type": "character",
          "attributes": {},
          "value": ["coeffs", "error"]
        }
      },
      "value": [
        {
          "type": "double",
          "attributes": {},
          "value": [0.2450861, 3.3903666, 6.81480762, 8.00218504, 6.53894055, 5.06024517]
        },
        {
          "type": "double",
          "attributes": {},
          "value": [10.82995184]
        }
      ]
    },
    {
      "type": "list",
      "attributes": {
        "names": {
          "type": "character",
          "attributes": {},
          "value": ["coeffs", "error"]
        }
      },
      "value": [
        {
          "type": "double",
          "attributes": {},
          "value": [0.18505285, 0.09595711, 0.08081568, 0.41029067, 0.04187262, 0.0137708]
        },
        {
          "type": "double",
          "attributes": {},
          "value": [0.67878181]
        }
      ]
    }
  ]
}
