# Supplementary material for: Community detection framework based on 3D shape descriptors for tree species classification in point cloud data
Source: Sci Rep. 2026 Mar 4;16:12091. doi: 10.1038/s41598-026-42392-4 (PMC13076622; doi:10.1038/s41598-026-42392-4)
Supplement: Supplementary file 1 — Supplementary Information. [file 41598_2026_42392_MOESM1_ESM.zip › features/DIB_Trees/3d_trees/s06/tree_10_branches.las.xyz.feat.json]

{
  "type": "list",
  "attributes": {
    "names": {
      "type": "character",
      "attributes": {},
      "value": ["UnionRevolutionAndOrg", "IntersectionRevolutionAndOrg", "IOU_RevolutionAndOrg", "NumPointsPerSlice", "RadiousPerSliceZ", "IOUs_RevolutionAndOrgPerSlice", "PcaSDev", "NumPointsPerSliceFit", "RadiousPerSliceFit", "IOUs_RevolutionAndOrgPerSliceFit"]
    }
  },
  "value": [
    {
      "type": "integer",
      "attributes": {},
      "value": [12680]
    },
    {
      "type": "integer",
      "attributes": {},
      "value": [2098]
    },
    {
      "type": "double",
      "attributes": {},
      "value": [0.16545741]
    },
    {
      "type": "double",
      "attributes": {},
      "value": [0, 0, 0, 0, 0, 0, 0, 0, 0, 0, 0, 75, 226, 200, 265, 317, 357, 620, 859, 751, 709, 836, 1002, 947, 932, 978, 853, 776, 612, 507, 311, 190, 104, 43, 10, 0, 0, 0, 0, 0, 0, 0, 0, 0, 0, 0]
    },
    {
      "type": "double",
      "attributes": {},
      "value": [0, 0, 0, 0, 0, 0, 0, 0, 0, 0, 0, 1.07818353, 1.10339129, 1.07994711, 4.22252369, 4.84148264, 5.31706238, 5.42684221, 6.23569822, 5.67936659, 6.04593515, 6.73208618, 7.32189274, 7.56456232, 7.3219018, 7.68999481, 7.42198324, 7.3897357, 7.48435926, 7.18243217, 7.285182, 7.55872107, 6.79146957, 6.18600988, 6.53195143, 0, 0, 0, 0, 0, 0, 0, 0, 0, 0, 0]
    },
    {
      "type": "double",
      "attributes": {},
      "value": [0, 0, 0, 0, 0, 0, 0, 0, 0, 0, 0, 0.125, 0.11428571, 0.06060606, 0.03921569, 0.04761905, 0.0645933, 0.13043478, 0.15156795, 0.17938145, 0.16727941, 0.1691843, 0.19270833, 0.20544554, 0.22955145, 0.25181597, 0.24771838, 0.24432577, 0.22192867, 0.19318181, 0.13986014, 0.08842653, 0.07329843, 0.0372093, 0.01577287, 0, 0, 0, 0, 0, 0, 0, 0, 0, 0, 0]
    },
    {
      "type": "double",
      "attributes": {},
      "value": [2.4959942, 2.33259924, 2.26865567]
    },
    {
      "type": "list",
      "attributes": {
        "names": {
          "type": "character",
          "attributes": {},
          "value": ["coeffs", "error"]
        }
      },
      "value": [
        {
          "type": "double",
          "attributes": {},
          "value": [0.43208239, 0.55448046, 2.82651413, 4.66030769, -0.05465386, 0.04763112]
        },
        {
          "type": "double",
          "attributes": {},
          "value": [3.73191025]
        }
      ]
    },
    {
      "type": "list",
      "attributes": {
        "names": {
          "type": "character",
          "attributes": {},
          "value": ["coeffs", "error"]
        }
      },
      "value": [
        {
          "type": "double",
          "attributes": {},
          "value": [0.43120216, 3.28453664, 6.71387152, 7.82689556, 7.24444691, 6.29988865]
        },
        {
          "type": "double",
          "attributes": {},
          "value": [8.60413064]
        }
      ]
    },
    {
      "type": "list",
      "attributes": {
        "names": {
          "type": "character",
          "attributes": {},
          "value": ["coeffs", "error"]
        }
      },
      "value": [
        {
          "type": "double",
          "attributes": {},
          "value": [0.13374598, 0.00563293, 0.13346364, 0.32816978, 0.10006443, 0.00484369]
        },
        {
          "type": "double",
          "attributes": {},
          "value": [0.38840463]
        }
      ]
    }
  ]
}
