# Supplementary material for: Community detection framework based on 3D shape descriptors for tree species classification in point cloud data
Source: Sci Rep. 2026 Mar 4;16:12091. doi: 10.1038/s41598-026-42392-4 (PMC13076622; doi:10.1038/s41598-026-42392-4)
Supplement: Supplementary file 1 — Supplementary Information. [file 41598_2026_42392_MOESM1_ESM.zip › features/DIB_Trees/3d_trees/s06/tree_1_branches.las.xyz.feat.json]

{
  "type": "list",
  "attributes": {
    "names": {
      "type": "character",
      "attributes": {},
      "value": ["UnionRevolutionAndOrg", "IntersectionRevolutionAndOrg", "IOU_RevolutionAndOrg", "NumPointsPerSlice", "RadiousPerSliceZ", "IOUs_RevolutionAndOrgPerSlice", "PcaSDev", "NumPointsPerSliceFit", "RadiousPerSliceFit", "IOUs_RevolutionAndOrgPerSliceFit"]
    }
  },
  "value": [
    {
      "type": "integer",
      "attributes": {},
      "value": [13294]
    },
    {
      "type": "integer",
      "attributes": {},
      "value": [2145]
    },
    {
      "type": "double",
      "attributes": {},
      "value": [0.16135099]
    },
    {
      "type": "double",
      "attributes": {},
      "value": [0, 0, 0, 0, 0, 0, 0, 0, 0, 0, 0, 29, 179, 213, 258, 314, 453, 827, 783, 837, 723, 905, 1058, 998, 1029, 896, 880, 736, 545, 383, 302, 203, 80, 27, 2, 0, 0, 0, 0, 0, 0, 0, 0, 0, 0, 0]
    },
    {
      "type": "double",
      "attributes": {},
      "value": [0, 0, 0, 0, 0, 0, 0, 0, 0, 0, 0, 0.92595017, 1.00837171, 3.52083087, 4.80208349, 5.19029284, 5.51082659, 5.92938805, 5.38544798, 6.73827457, 6.38496828, 6.69432688, 7.75216293, 8.17920685, 7.61115932, 8.40268612, 8.09183311, 7.49238205, 7.43032551, 7.40918779, 7.65516233, 6.75887918, 6.51157427, 5.39405251, 4.88905048, 0, 0, 0, 0, 0, 0, 0, 0, 0, 0, 0]
    },
    {
      "type": "double",
      "attributes": {},
      "value": [0, 0, 0, 0, 0, 0, 0, 0, 0, 0, 0, 0.125, 0.17857143, 0.04166667, 0.03071672, 0.05037783, 0.08351649, 0.12115385, 0.18097448, 0.16465257, 0.17567568, 0.20552148, 0.18757327, 0.19469027, 0.24937965, 0.21532091, 0.20624304, 0.2379714, 0.19251336, 0.15989161, 0.11787073, 0.1127451, 0.05353728, 0.0308642, 0.0104712, 0, 0, 0, 0, 0, 0, 0, 0, 0, 0, 0]
    },
    {
      "type": "double",
      "attributes": {},
      "value": [2.52920861, 2.38962267, 2.18812121]
    },
    {
      "type": "list",
      "attributes": {
        "names": {
          "type": "character",
          "attributes": {},
          "value": ["coeffs", "error"]
        }
      },
      "value": [
        {
          "type": "double",
          "attributes": {},
          "value": [0.22296358, 0.55912306, 3.27842741, 4.42418228, -0.26405963, 0.0677954]
        },
        {
          "type": "double",
          "attributes": {},
          "value": [4.24253174]
        }
      ]
    },
    {
      "type": "list",
      "attributes": {
        "names": {
          "type": "character",
          "attributes": {},
          "value": ["coeffs", "error"]
        }
      },
      "value": [
        {
          "type": "double",
          "attributes": {},
          "value": [0.38364597, 4.97079614, 5.86243222, 9.20612979, 6.86849774, 4.90863396]
        },
        {
          "type": "double",
          "attributes": {},
          "value": [8.01892574]
        }
      ]
    },
    {
      "type": "list",
      "attributes": {
        "names": {
          "type": "character",
          "attributes": {},
          "value": ["coeffs", "error"]
        }
      },
      "value": [
        {
          "type": "double",
          "attributes": {},
          "value": [0.15825902, -0.01306465, 0.17781017, 0.28095346, 0.09397467, 0.00112093]
        },
        {
          "type": "double",
          "attributes": {},
          "value": [0.44896761]
        }
      ]
    }
  ]
}
