# Supplementary material for: Community detection framework based on 3D shape descriptors for tree species classification in point cloud data
Source: Sci Rep. 2026 Mar 4;16:12091. doi: 10.1038/s41598-026-42392-4 (PMC13076622; doi:10.1038/s41598-026-42392-4)
Supplement: Supplementary file 1 — Supplementary Information. [file 41598_2026_42392_MOESM1_ESM.zip › features/DIB_Trees/3d_trees/s06/tree_9_branches.las.xyz.feat.json]

{
  "type": "list",
  "attributes": {
    "names": {
      "type": "character",
      "attributes": {},
      "value": ["UnionRevolutionAndOrg", "IntersectionRevolutionAndOrg", "IOU_RevolutionAndOrg", "NumPointsPerSlice", "RadiousPerSliceZ", "IOUs_RevolutionAndOrgPerSlice", "PcaSDev", "NumPointsPerSliceFit", "RadiousPerSliceFit", "IOUs_RevolutionAndOrgPerSliceFit"]
    }
  },
  "value": [
    {
      "type": "integer",
      "attributes": {},
      "value": [12591]
    },
    {
      "type": "integer",
      "attributes": {},
      "value": [2125]
    },
    {
      "type": "double",
      "attributes": {},
      "value": [0.16877134]
    },
    {
      "type": "double",
      "attributes": {},
      "value": [0, 0, 0, 0, 0, 0, 0, 0, 0, 0, 0, 0, 0, 130, 200, 192, 293, 178, 280, 287, 405, 543, 824, 790, 823, 832, 993, 1098, 1051, 925, 812, 755, 759, 555, 324, 240, 136, 72, 21, 2, 0, 0, 0, 0, 0, 0, 0, 0, 0, 0, 0, 0, 0, 0]
    },
    {
      "type": "double",
      "attributes": {},
      "value": [0, 0, 0, 0, 0, 0, 0, 0, 0, 0, 0, 0, 0, 0.98505473, 0.99009037, 0.98956639, 0.99664056, 0.98424858, 4.24203157, 4.15504646, 5.29000807, 6.01484585, 5.91564226, 5.21103525, 6.71079922, 6.47451639, 6.49391747, 7.26151371, 7.73565245, 8.13779926, 8.02029419, 7.59700441, 7.29346991, 7.15582085, 7.33622551, 7.05387211, 6.21393585, 6.30946875, 4.77198076, 4.220294, 0, 0, 0, 0, 0, 0, 0, 0, 0, 0, 0, 0, 0, 0]
    },
    {
      "type": "double",
      "attributes": {},
      "value": [0, 0, 0, 0, 0, 0, 0, 0, 0, 0, 0, 0, 0, 0.15384616, 0.15384616, 0.15384616, 0.1923077, 0.1923077, 0.04026845, 0.06896552, 0.08527132, 0.10756972, 0.15039062, 0.20437956, 0.14112291, 0.1641791, 0.25041187, 0.24668436, 0.22248521, 0.20932755, 0.18468468, 0.22027534, 0.25710419, 0.2013986, 0.13605443, 0.10014728, 0.09505703, 0.05219207, 0.03265306, 0.00763359, 0, 0, 0, 0, 0, 0, 0, 0, 0, 0, 0, 0, 0, 0]
    },
    {
      "type": "double",
      "attributes": {},
      "value": [2.62370781, 2.41664855, 2.26046312]
    },
    {
      "type": "list",
      "attributes": {
        "names": {
          "type": "character",
          "attributes": {},
          "value": ["coeffs", "error"]
        }
      },
      "value": [
        {
          "type": "double",
          "attributes": {},
          "value": [0.76006006, 0.22507624, 2.39396111, 5.81073338, -0.55915886, 0.10682141]
        },
        {
          "type": "double",
          "attributes": {},
          "value": [5.71028927]
        }
      ]
    },
    {
      "type": "list",
      "attributes": {
        "names": {
          "type": "character",
          "attributes": {},
          "value": ["coeffs", "error"]
        }
      },
      "value": [
        {
          "type": "double",
          "attributes": {},
          "value": [0.80829078, 0.44023469, 7.06475628, 7.6296395, 7.56405371, 4.07370494]
        },
        {
          "type": "double",
          "attributes": {},
          "value": [11.21531275]
        }
      ]
    },
    {
      "type": "list",
      "attributes": {
        "names": {
          "type": "character",
          "attributes": {},
          "value": ["coeffs", "error"]
        }
      },
      "value": [
        {
          "type": "double",
          "attributes": {},
          "value": [0.16632262, 0.15513842, 0.03076707, 0.38009014, 0.05661267, 0.00905749]
        },
        {
          "type": "double",
          "attributes": {},
          "value": [0.71924503]
        }
      ]
    }
  ]
}
