# Supplementary material for: Community detection framework based on 3D shape descriptors for tree species classification in point cloud data
Source: Sci Rep. 2026 Mar 4;16:12091. doi: 10.1038/s41598-026-42392-4 (PMC13076622; doi:10.1038/s41598-026-42392-4)
Supplement: Supplementary file 1 — Supplementary Information. [file 41598_2026_42392_MOESM1_ESM.zip › features/DIB_Trees/3d_trees/s06/tree_4_branches.las.xyz.feat.json]

{
  "type": "list",
  "attributes": {
    "names": {
      "type": "character",
      "attributes": {},
      "value": ["UnionRevolutionAndOrg", "IntersectionRevolutionAndOrg", "IOU_RevolutionAndOrg", "NumPointsPerSlice", "RadiousPerSliceZ", "IOUs_RevolutionAndOrgPerSlice", "PcaSDev", "NumPointsPerSliceFit", "RadiousPerSliceFit", "IOUs_RevolutionAndOrgPerSliceFit"]
    }
  },
  "value": [
    {
      "type": "integer",
      "attributes": {},
      "value": [13164]
    },
    {
      "type": "integer",
      "attributes": {},
      "value": [2167]
    },
    {
      "type": "double",
      "attributes": {},
      "value": [0.16461562]
    },
    {
      "type": "double",
      "attributes": {},
      "value": [0, 0, 0, 0, 0, 0, 0, 0, 0, 0, 0, 0, 112, 193, 269, 195, 194, 234, 279, 473, 725, 804, 991, 793, 878, 1034, 1116, 1070, 955, 944, 778, 636, 452, 327, 221, 126, 50, 21, 0, 0, 0, 0, 0, 0, 0, 0, 0, 0, 0, 0, 0]
    },
    {
      "type": "double",
      "attributes": {},
      "value": [0, 0, 0, 0, 0, 0, 0, 0, 0, 0, 0, 0, 0.96516609, 0.96383995, 0.96120387, 0.96157181, 0.89691901, 5.00510406, 4.42469931, 5.75158882, 5.36594486, 6.45840979, 6.37876797, 6.83174419, 7.16333532, 6.24655342, 7.71333122, 7.77035093, 7.59779787, 7.97931957, 7.59724712, 7.37059259, 7.49669647, 7.42108774, 7.53509188, 6.79232168, 6.08337688, 6.04017162, 0, 0, 0, 0, 0, 0, 0, 0, 0, 0, 0, 0, 0]
    },
    {
      "type": "double",
      "attributes": {},
      "value": [0, 0, 0, 0, 0, 0, 0, 0, 0, 0, 0, 0, 0.14285715, 0.14285715, 0.14814815, 0.14814815, 0.13636364, 0.04145078, 0.08121827, 0.07415731, 0.12790698, 0.12972085, 0.17369309, 0.13095239, 0.16373478, 0.26362038, 0.20190024, 0.242891, 0.25624999, 0.22448979, 0.24427481, 0.20652173, 0.15989515, 0.13324361, 0.10167131, 0.07941653, 0.04592902, 0.02133333, 0, 0, 0, 0, 0, 0, 0, 0, 0, 0, 0, 0, 0]
    },
    {
      "type": "double",
      "attributes": {},
      "value": [2.60385004, 2.34867415, 2.29832683]
    },
    {
      "type": "list",
      "attributes": {
        "names": {
          "type": "character",
          "attributes": {},
          "value": ["coeffs", "error"]
        }
      },
      "value": [
        {
          "type": "double",
          "attributes": {},
          "value": [0.69878948, 0.06829498, 2.33899567, 5.50899296, -0.10397899, 0.12572527]
        },
        {
          "type": "double",
          "attributes": {},
          "value": [5.12255729]
        }
      ]
    },
    {
      "type": "list",
      "attributes": {
        "names": {
          "type": "character",
          "attributes": {},
          "value": ["coeffs", "error"]
        }
      },
      "value": [
        {
          "type": "double",
          "attributes": {},
          "value": [0.82832294, 0.11157899, 7.8168465, 7.02782309, 8.16396963, 5.75403608]
        },
        {
          "type": "double",
          "attributes": {},
          "value": [10.44731918]
        }
      ]
    },
    {
      "type": "list",
      "attributes": {
        "names": {
          "type": "character",
          "attributes": {},
          "value": ["coeffs", "error"]
        }
      },
      "value": [
        {
          "type": "double",
          "attributes": {},
          "value": [0.15246399, 0.1399269, 0.00450698, 0.39571857, 0.0742734, 0.02389598]
        },
        {
          "type": "double",
          "attributes": {},
          "value": [0.46456204]
        }
      ]
    }
  ]
}
