# Supplementary material for: Community detection framework based on 3D shape descriptors for tree species classification in point cloud data
Source: Sci Rep. 2026 Mar 4;16:12091. doi: 10.1038/s41598-026-42392-4 (PMC13076622; doi:10.1038/s41598-026-42392-4)
Supplement: Supplementary file 1 — Supplementary Information. [file 41598_2026_42392_MOESM1_ESM.zip › features/DIB_Trees/3d_trees/s06/tree_7_branches.las.xyz.feat.json]

{
  "type": "list",
  "attributes": {
    "names": {
      "type": "character",
      "attributes": {},
      "value": ["UnionRevolutionAndOrg", "IntersectionRevolutionAndOrg", "IOU_RevolutionAndOrg", "NumPointsPerSlice", "RadiousPerSliceZ", "IOUs_RevolutionAndOrgPerSlice", "PcaSDev", "NumPointsPerSliceFit", "RadiousPerSliceFit", "IOUs_RevolutionAndOrgPerSliceFit"]
    }
  },
  "value": [
    {
      "type": "integer",
      "attributes": {},
      "value": [12181]
    },
    {
      "type": "integer",
      "attributes": {},
      "value": [2077]
    },
    {
      "type": "double",
      "attributes": {},
      "value": [0.17051145]
    },
    {
      "type": "double",
      "attributes": {},
      "value": [0, 0, 0, 0, 0, 0, 0, 0, 0, 0, 0, 38, 148, 223, 248, 395, 535, 825, 669, 762, 963, 947, 905, 975, 990, 977, 828, 620, 482, 309, 214, 112, 52, 13, 0, 0, 0, 0, 0, 0, 0, 0, 0, 0, 0]
    },
    {
      "type": "double",
      "attributes": {},
      "value": [0, 0, 0, 0, 0, 0, 0, 0, 0, 0, 0, 0.91477185, 0.90580058, 0.99604875, 3.75448465, 5.32372093, 5.26205587, 5.53294325, 7.04323149, 6.7742734, 6.78545284, 6.38783121, 7.50185061, 7.40540409, 8.04386044, 7.28346539, 7.80169344, 7.67496061, 7.32918835, 7.02821589, 7.14045525, 6.04408169, 5.19521904, 5.51024389, 0, 0, 0, 0, 0, 0, 0, 0, 0, 0, 0]
    },
    {
      "type": "double",
      "attributes": {},
      "value": [0, 0, 0, 0, 0, 0, 0, 0, 0, 0, 0, 0.15384616, 0.15384616, 0.14285715, 0.06586827, 0.08474576, 0.12048193, 0.20350109, 0.10674157, 0.13253012, 0.18045112, 0.26565143, 0.18546365, 0.22946545, 0.21483943, 0.26222825, 0.22700119, 0.19576059, 0.19008264, 0.16413374, 0.1026393, 0.08074534, 0.05572755, 0.01324503, 0, 0, 0, 0, 0, 0, 0, 0, 0, 0, 0]
    },
    {
      "type": "double",
      "attributes": {},
      "value": [2.54925309, 2.38548132, 2.11554473]
    },
    {
      "type": "list",
      "attributes": {
        "names": {
          "type": "character",
          "attributes": {},
          "value": ["coeffs", "error"]
        }
      },
      "value": [
        {
          "type": "double",
          "attributes": {},
          "value": [0.15290899, 0.79102916, 2.98874923, 4.70268555, -0.17330467, 0.09944818]
        },
        {
          "type": "double",
          "attributes": {},
          "value": [3.37989608]
        }
      ]
    },
    {
      "type": "list",
      "attributes": {
        "names": {
          "type": "character",
          "attributes": {},
          "value": ["coeffs", "error"]
        }
      },
      "value": [
        {
          "type": "double",
          "attributes": {},
          "value": [0.27435962, 2.84305369, 7.52151175, 7.61442212, 7.29974891, 5.04470833]
        },
        {
          "type": "double",
          "attributes": {},
          "value": [9.62906888]
        }
      ]
    },
    {
      "type": "list",
      "attributes": {
        "names": {
          "type": "character",
          "attributes": {},
          "value": ["coeffs", "error"]
        }
      },
      "value": [
        {
          "type": "double",
          "attributes": {},
          "value": [0.16615139, 0.07843353, 0.12588811, 0.32166341, 0.1028438, 0.01437172]
        },
        {
          "type": "double",
          "attributes": {},
          "value": [0.48627568]
        }
      ]
    }
  ]
}
