# Supplementary material for: Community detection framework based on 3D shape descriptors for tree species classification in point cloud data
Source: Sci Rep. 2026 Mar 4;16:12091. doi: 10.1038/s41598-026-42392-4 (PMC13076622; doi:10.1038/s41598-026-42392-4)
Supplement: Supplementary file 1 — Supplementary Information. [file 41598_2026_42392_MOESM1_ESM.zip › features/DIB_Trees/3d_trees/s06/tree_6_branches.las.xyz.feat.json]

{
  "type": "list",
  "attributes": {
    "names": {
      "type": "character",
      "attributes": {},
      "value": ["UnionRevolutionAndOrg", "IntersectionRevolutionAndOrg", "IOU_RevolutionAndOrg", "NumPointsPerSlice", "RadiousPerSliceZ", "IOUs_RevolutionAndOrgPerSlice", "PcaSDev", "NumPointsPerSliceFit", "RadiousPerSliceFit", "IOUs_RevolutionAndOrgPerSliceFit"]
    }
  },
  "value": [
    {
      "type": "integer",
      "attributes": {},
      "value": [12175]
    },
    {
      "type": "integer",
      "attributes": {},
      "value": [2064]
    },
    {
      "type": "double",
      "attributes": {},
      "value": [0.16952772]
    },
    {
      "type": "double",
      "attributes": {},
      "value": [0, 0, 0, 0, 0, 0, 0, 0, 0, 0, 0, 0, 183, 216, 209, 220, 302, 467, 554, 891, 736, 738, 816, 1030, 1050, 1000, 1035, 911, 770, 577, 434, 303, 200, 82, 27, 9, 0, 0, 0, 0, 0, 0, 0, 0, 0, 0, 0, 0]
    },
    {
      "type": "double",
      "attributes": {},
      "value": [0, 0, 0, 0, 0, 0, 0, 0, 0, 0, 0, 0, 0.98276544, 0.98135972, 0.92273325, 4.18155241, 4.49160433, 5.49635649, 4.77204466, 5.95236444, 6.34519768, 6.64493179, 6.10646248, 6.34882402, 7.00909281, 7.4844842, 7.81293058, 7.91640377, 7.84312963, 7.47337866, 7.03709793, 7.28463554, 7.69217443, 6.01311541, 4.84660864, 5.04911041, 0, 0, 0, 0, 0, 0, 0, 0, 0, 0, 0, 0]
    },
    {
      "type": "double",
      "attributes": {},
      "value": [0, 0, 0, 0, 0, 0, 0, 0, 0, 0, 0, 0, 0.13793103, 0.13793103, 0.07407407, 0.0397351, 0.05172414, 0.08425721, 0.15317918, 0.1509434, 0.15008432, 0.14553991, 0.21389396, 0.25211507, 0.23055163, 0.2278481, 0.23971798, 0.22222222, 0.21538462, 0.19477125, 0.21076234, 0.14104372, 0.07832898, 0.06843267, 0.03533569, 0.01623377, 0, 0, 0, 0, 0, 0, 0, 0, 0, 0, 0, 0]
    },
    {
      "type": "double",
      "attributes": {},
      "value": [2.54738971, 2.35320406, 2.27912932]
    },
    {
      "type": "list",
      "attributes": {
        "names": {
          "type": "character",
          "attributes": {},
          "value": ["coeffs", "error"]
        }
      },
      "value": [
        {
          "type": "double",
          "attributes": {},
          "value": [0.73474428, 0.39074831, 2.93829722, 5.09104109, -0.38964496, 0.09755727]
        },
        {
          "type": "double",
          "attributes": {},
          "value": [3.76767454]
        }
      ]
    },
    {
      "type": "list",
      "attributes": {
        "names": {
          "type": "character",
          "attributes": {},
          "value": ["coeffs", "error"]
        }
      },
      "value": [
        {
          "type": "double",
          "attributes": {},
          "value": [0.31067422, 3.21566935, 6.44249885, 7.86772854, 7.59414491, 4.587165]
        },
        {
          "type": "double",
          "attributes": {},
          "value": [11.33713264]
        }
      ]
    },
    {
      "type": "list",
      "attributes": {
        "names": {
          "type": "character",
          "attributes": {},
          "value": ["coeffs", "error"]
        }
      },
      "value": [
        {
          "type": "double",
          "attributes": {},
          "value": [0.15431107, 0.00288694, 0.15842556, 0.31881437, 0.08676042, 0.00795948]
        },
        {
          "type": "double",
          "attributes": {},
          "value": [0.36321377]
        }
      ]
    }
  ]
}
