# Supplementary material for: Community detection framework based on 3D shape descriptors for tree species classification in point cloud data
Source: Sci Rep. 2026 Mar 4;16:12091. doi: 10.1038/s41598-026-42392-4 (PMC13076622; doi:10.1038/s41598-026-42392-4)
Supplement: Supplementary file 1 — Supplementary Information. [file 41598_2026_42392_MOESM1_ESM.zip › features/DIB_Trees/3d_trees/s06/tree_2_branches.las.xyz.feat.json]

{
  "type": "list",
  "attributes": {
    "names": {
      "type": "character",
      "attributes": {},
      "value": ["UnionRevolutionAndOrg", "IntersectionRevolutionAndOrg", "IOU_RevolutionAndOrg", "NumPointsPerSlice", "RadiousPerSliceZ", "IOUs_RevolutionAndOrgPerSlice", "PcaSDev", "NumPointsPerSliceFit", "RadiousPerSliceFit", "IOUs_RevolutionAndOrgPerSliceFit"]
    }
  },
  "value": [
    {
      "type": "integer",
      "attributes": {},
      "value": [11998]
    },
    {
      "type": "integer",
      "attributes": {},
      "value": [2051]
    },
    {
      "type": "double",
      "attributes": {},
      "value": [0.17094516]
    },
    {
      "type": "double",
      "attributes": {},
      "value": [0, 0, 0, 0, 0, 0, 0, 0, 0, 0, 0, 0, 118, 238, 190, 192, 158, 207, 266, 370, 599, 771, 784, 767, 975, 887, 1086, 1012, 982, 953, 894, 694, 492, 406, 238, 137, 38, 15, 1, 0, 0, 0, 0, 0, 0, 0, 0, 0, 0, 0, 0, 0]
    },
    {
      "type": "double",
      "attributes": {},
      "value": [0, 0, 0, 0, 0, 0, 0, 0, 0, 0, 0, 0, 0.91282952, 0.90775687, 0.88466161, 0.8727532, 0.87678605, 4.65351152, 5.09182882, 4.91290569, 5.11130905, 5.48570204, 6.93051767, 6.44265556, 6.59084702, 6.29325724, 6.62412357, 7.83916998, 7.28445435, 8.00016594, 7.74518824, 7.15291452, 7.21360445, 6.67206001, 6.9971633, 6.22756863, 6.31304264, 5.46995878, 5.26383877, 0, 0, 0, 0, 0, 0, 0, 0, 0, 0, 0, 0, 0]
    },
    {
      "type": "double",
      "attributes": {},
      "value": [0, 0, 0, 0, 0, 0, 0, 0, 0, 0, 0, 0, 0.16666667, 0.16666667, 0.16666667, 0.16666667, 0.16666667, 0.0397351, 0.04054054, 0.08934708, 0.11306532, 0.15333334, 0.10628743, 0.15780731, 0.17274168, 0.21441124, 0.25760001, 0.21183433, 0.26337448, 0.22286375, 0.23856613, 0.25074184, 0.20321637, 0.19473684, 0.10754414, 0.08977035, 0.04439746, 0.02258065, 0.00740741, 0, 0, 0, 0, 0, 0, 0, 0, 0, 0, 0, 0, 0]
    },
    {
      "type": "double",
      "attributes": {},
      "value": [2.60896345, 2.4101813, 2.3456637]
    },
    {
      "type": "list",
      "attributes": {
        "names": {
          "type": "character",
          "attributes": {},
          "value": ["coeffs", "error"]
        }
      },
      "value": [
        {
          "type": "double",
          "attributes": {},
          "value": [0.77685185, 0.03992861, 2.1218535, 5.94976162, -0.62811076, 0.07513115]
        },
        {
          "type": "double",
          "attributes": {},
          "value": [4.90251267]
        }
      ]
    },
    {
      "type": "list",
      "attributes": {
        "names": {
          "type": "character",
          "attributes": {},
          "value": ["coeffs", "error"]
        }
      },
      "value": [
        {
          "type": "double",
          "attributes": {},
          "value": [0.65858977, 0.52413565, 7.21212116, 7.38740463, 7.13465986, 5.07154333]
        },
        {
          "type": "double",
          "attributes": {},
          "value": [12.45607692]
        }
      ]
    },
    {
      "type": "list",
      "attributes": {
        "names": {
          "type": "character",
          "attributes": {},
          "value": ["coeffs", "error"]
        }
      },
      "value": [
        {
          "type": "double",
          "attributes": {},
          "value": [0.17982563, 0.15585262, -0.01916673, 0.42711884, 0.06040741, 0.00025386]
        },
        {
          "type": "double",
          "attributes": {},
          "value": [0.5503655]
        }
      ]
    }
  ]
}
