# Supplementary material for: Community detection framework based on 3D shape descriptors for tree species classification in point cloud data
Source: Sci Rep. 2026 Mar 4;16:12091. doi: 10.1038/s41598-026-42392-4 (PMC13076622; doi:10.1038/s41598-026-42392-4)
Supplement: Supplementary file 1 — Supplementary Information. [file 41598_2026_42392_MOESM1_ESM.zip › features/DIB_Trees/3d_trees/s06/tree_8_branches.las.xyz.feat.json]

{
  "type": "list",
  "attributes": {
    "names": {
      "type": "character",
      "attributes": {},
      "value": ["UnionRevolutionAndOrg", "IntersectionRevolutionAndOrg", "IOU_RevolutionAndOrg", "NumPointsPerSlice", "RadiousPerSliceZ", "IOUs_RevolutionAndOrgPerSlice", "PcaSDev", "NumPointsPerSliceFit", "RadiousPerSliceFit", "IOUs_RevolutionAndOrgPerSliceFit"]
    }
  },
  "value": [
    {
      "type": "integer",
      "attributes": {},
      "value": [12453]
    },
    {
      "type": "integer",
      "attributes": {},
      "value": [2070]
    },
    {
      "type": "double",
      "attributes": {},
      "value": [0.16622501]
    },
    {
      "type": "double",
      "attributes": {},
      "value": [0, 0, 0, 0, 0, 0, 0, 0, 0, 0, 0, 0, 75, 214, 235, 292, 353, 502, 788, 753, 700, 935, 1030, 955, 927, 994, 946, 855, 697, 543, 328, 258, 144, 84, 36, 6, 0, 0, 0, 0, 0, 0, 0, 0, 0, 0, 0]
    },
    {
      "type": "double",
      "attributes": {},
      "value": [0, 0, 0, 0, 0, 0, 0, 0, 0, 0, 0, 0, 0.91443354, 1.00570548, 4.43938541, 4.32176304, 5.77309704, 5.38372087, 6.48587608, 5.62319708, 5.85015106, 6.76182508, 6.87859249, 7.2045207, 8.05032063, 6.91199064, 7.39606857, 7.4831605, 7.20519686, 7.63756657, 7.85971975, 6.05097437, 6.71522474, 6.16453409, 5.5976429, 5.01982307, 0, 0, 0, 0, 0, 0, 0, 0, 0, 0, 0]
    },
    {
      "type": "double",
      "attributes": {},
      "value": [0, 0, 0, 0, 0, 0, 0, 0, 0, 0, 0, 0, 0.16666667, 0.13793103, 0.03597122, 0.05294118, 0.05319149, 0.10114942, 0.10749186, 0.16170213, 0.18290259, 0.16969697, 0.21354933, 0.20217097, 0.17888889, 0.28742516, 0.26462767, 0.25647667, 0.23636363, 0.19570707, 0.1092233, 0.16561845, 0.09385666, 0.06451613, 0.02542373, 0.00917431, 0, 0, 0, 0, 0, 0, 0, 0, 0, 0, 0]
    },
    {
      "type": "double",
      "attributes": {},
      "value": [2.5121457, 2.36956402, 2.20355607]
    },
    {
      "type": "list",
      "attributes": {
        "names": {
          "type": "character",
          "attributes": {},
          "value": ["coeffs", "error"]
        }
      },
      "value": [
        {
          "type": "double",
          "attributes": {},
          "value": [0.40152463, 0.64710663, 3.39218024, 4.49128228, -0.50523687, 0.13982808]
        },
        {
          "type": "double",
          "attributes": {},
          "value": [3.71975086]
        }
      ]
    },
    {
      "type": "list",
      "attributes": {
        "names": {
          "type": "character",
          "attributes": {},
          "value": ["coeffs", "error"]
        }
      },
      "value": [
        {
          "type": "double",
          "attributes": {},
          "value": [0.39159038, 5.42098201, 5.90683911, 8.48477287, 6.60175506, 5.03777441]
        },
        {
          "type": "double",
          "attributes": {},
          "value": [9.48448463]
        }
      ]
    },
    {
      "type": "list",
      "attributes": {
        "names": {
          "type": "character",
          "attributes": {},
          "value": ["coeffs", "error"]
        }
      },
      "value": [
        {
          "type": "double",
          "attributes": {},
          "value": [0.17147385, -0.01362396, 0.16082538, 0.33390513, 0.06859534, 0.0056855]
        },
        {
          "type": "double",
          "attributes": {},
          "value": [0.46216876]
        }
      ]
    }
  ]
}
