# Supplementary material for: Community detection framework based on 3D shape descriptors for tree species classification in point cloud data
Source: Sci Rep. 2026 Mar 4;16:12091. doi: 10.1038/s41598-026-42392-4 (PMC13076622; doi:10.1038/s41598-026-42392-4)
Supplement: Supplementary file 1 — Supplementary Information. [file 41598_2026_42392_MOESM1_ESM.zip › features/DIB_Trees/3d_trees/s09/tree_3_branches.las.xyz.feat.json]

{
  "type": "list",
  "attributes": {
    "names": {
      "type": "character",
      "attributes": {},
      "value": ["UnionRevolutionAndOrg", "IntersectionRevolutionAndOrg", "IOU_RevolutionAndOrg", "NumPointsPerSlice", "RadiousPerSliceZ", "IOUs_RevolutionAndOrgPerSlice", "PcaSDev", "NumPointsPerSliceFit", "RadiousPerSliceFit", "IOUs_RevolutionAndOrgPerSliceFit"]
    }
  },
  "value": [
    {
      "type": "integer",
      "attributes": {},
      "value": [16762]
    },
    {
      "type": "integer",
      "attributes": {},
      "value": [1724]
    },
    {
      "type": "double",
      "attributes": {},
      "value": [0.10285169]
    },
    {
      "type": "double",
      "attributes": {},
      "value": [0, 0, 0, 0, 0, 0, 0, 0, 0, 0, 0, 0, 0, 105, 139, 142, 322, 341, 451, 537, 651, 729, 976, 832, 860, 761, 687, 841, 1386, 1289, 1427, 1176, 899, 558, 329, 182, 79, 47, 42, 12, 0, 0, 0, 0, 0, 0, 0, 0, 0, 0, 0, 0, 0, 0]
    },
    {
      "type": "double",
      "attributes": {},
      "value": [0, 0, 0, 0, 0, 0, 0, 0, 0, 0, 0, 0, 0, 1.33438063, 5.20294809, 4.93471956, 5.89748621, 5.8140583, 7.0941925, 7.95196867, 7.9388175, 7.7947464, 8.46465874, 8.58798599, 8.36007214, 8.15009499, 6.75844145, 7.58331251, 8.23642254, 7.54599857, 6.98264265, 7.29404306, 6.52217674, 6.98490524, 5.59178782, 6.04896784, 3.87060356, 3.60674763, 3.58314538, 3.12223291, 0, 0, 0, 0, 0, 0, 0, 0, 0, 0, 0, 0, 0, 0]
    },
    {
      "type": "double",
      "attributes": {},
      "value": [0, 0, 0, 0, 0, 0, 0, 0, 0, 0, 0, 0, 0, 0.1, 0.02631579, 0.04318937, 0.0467706, 0.05611223, 0.06155951, 0.04938272, 0.05191874, 0.06805075, 0.06057597, 0.06237817, 0.06808943, 0.07104984, 0.10676692, 0.12317073, 0.15192507, 0.19211823, 0.22857143, 0.20287958, 0.24797407, 0.15571429, 0.13404255, 0.07448789, 0.07563026, 0.05339806, 0.05583756, 0.02040816, 0, 0, 0, 0, 0, 0, 0, 0, 0, 0, 0, 0, 0, 0]
    },
    {
      "type": "double",
      "attributes": {},
      "value": [2.93491922, 2.27650014, 1.94259575]
    },
    {
      "type": "list",
      "attributes": {
        "names": {
          "type": "character",
          "attributes": {},
          "value": ["coeffs", "error"]
        }
      },
      "value": [
        {
          "type": "double",
          "attributes": {},
          "value": [0.07314888, 1.56853736, 1.19713379, 6.63865975, -0.8962709, 0.09836624]
        },
        {
          "type": "double",
          "attributes": {},
          "value": [11.04308839]
        }
      ]
    },
    {
      "type": "list",
      "attributes": {
        "names": {
          "type": "character",
          "attributes": {},
          "value": ["coeffs", "error"]
        }
      },
      "value": [
        {
          "type": "double",
          "attributes": {},
          "value": [2.13017812, 6.929852, 8.47075, 7.94169784, 4.94905442, 2.81377763]
        },
        {
          "type": "double",
          "attributes": {},
          "value": [11.63783452]
        }
      ]
    },
    {
      "type": "list",
      "attributes": {
        "names": {
          "type": "character",
          "attributes": {},
          "value": ["coeffs", "error"]
        }
      },
      "value": [
        {
          "type": "double",
          "attributes": {},
          "value": [0.06115717, 0.08821304, -0.05888987, 0.31636183, 0.07635544, 0.01667477]
        },
        {
          "type": "double",
          "attributes": {},
          "value": [0.56933907]
        }
      ]
    }
  ]
}
