# Supplementary material for: Community detection framework based on 3D shape descriptors for tree species classification in point cloud data
Source: Sci Rep. 2026 Mar 4;16:12091. doi: 10.1038/s41598-026-42392-4 (PMC13076622; doi:10.1038/s41598-026-42392-4)
Supplement: Supplementary file 1 — Supplementary Information. [file 41598_2026_42392_MOESM1_ESM.zip › features/DIB_Trees/3d_trees/s09/tree_5_branches.las.xyz.feat.json]

{
  "type": "list",
  "attributes": {
    "names": {
      "type": "character",
      "attributes": {},
      "value": ["UnionRevolutionAndOrg", "IntersectionRevolutionAndOrg", "IOU_RevolutionAndOrg", "NumPointsPerSlice", "RadiousPerSliceZ", "IOUs_RevolutionAndOrgPerSlice", "PcaSDev", "NumPointsPerSliceFit", "RadiousPerSliceFit", "IOUs_RevolutionAndOrgPerSliceFit"]
    }
  },
  "value": [
    {
      "type": "integer",
      "attributes": {},
      "value": [16287]
    },
    {
      "type": "integer",
      "attributes": {},
      "value": [1763]
    },
    {
      "type": "double",
      "attributes": {},
      "value": [0.10824584]
    },
    {
      "type": "double",
      "attributes": {},
      "value": [0, 0, 0, 0, 0, 0, 0, 0, 0, 0, 0, 0, 0, 0, 80, 115, 144, 189, 460, 391, 535, 549, 712, 866, 788, 791, 776, 858, 879, 1217, 1402, 1246, 1251, 974, 675, 387, 310, 144, 88, 31, 14, 5, 3, 0, 0, 0, 0, 0, 0, 0, 0, 0, 0, 0, 0, 0]
    },
    {
      "type": "double",
      "attributes": {},
      "value": [0, 0, 0, 0, 0, 0, 0, 0, 0, 0, 0, 0, 0, 0, 1.02311242, 4.36083078, 4.30567884, 5.67563152, 5.69225264, 5.56187677, 5.3348484, 7.48851871, 7.85040092, 7.96658564, 8.63799381, 8.4863987, 6.82699156, 7.76220608, 8.58473301, 7.90036821, 9.81237411, 7.25093269, 7.14909601, 6.29652643, 6.95513678, 5.30278969, 4.81491804, 4.94192266, 5.04169989, 3.73998404, 2.30861187, 2.43702078, 2.57268357, 0, 0, 0, 0, 0, 0, 0, 0, 0, 0, 0, 0, 0]
    },
    {
      "type": "double",
      "attributes": {},
      "value": [0, 0, 0, 0, 0, 0, 0, 0, 0, 0, 0, 0, 0, 0, 0.13793103, 0.03623188, 0.04278075, 0.03667482, 0.04928131, 0.07375271, 0.09557109, 0.05689001, 0.05479452, 0.06020067, 0.06, 0.05905512, 0.07886904, 0.09988385, 0.09450337, 0.16022727, 0.13997006, 0.2364597, 0.22462788, 0.2525773, 0.16115108, 0.16431925, 0.14730878, 0.07588076, 0.06824147, 0.04504504, 0.05479452, 0.03125, 0.01428571, 0, 0, 0, 0, 0, 0, 0, 0, 0, 0, 0, 0, 0]
    },
    {
      "type": "double",
      "attributes": {},
      "value": [2.85338287, 2.30552914, 1.89308578]
    },
    {
      "type": "list",
      "attributes": {
        "names": {
          "type": "character",
          "attributes": {},
          "value": ["coeffs", "error"]
        }
      },
      "value": [
        {
          "type": "double",
          "attributes": {},
          "value": [0.02856002, 1.45260361, 1.63650469, 6.60271732, -1.97836104, 0.36281068]
        },
        {
          "type": "double",
          "attributes": {},
          "value": [10.07305801]
        }
      ]
    },
    {
      "type": "list",
      "attributes": {
        "names": {
          "type": "character",
          "attributes": {},
          "value": ["coeffs", "error"]
        }
      },
      "value": [
        {
          "type": "double",
          "attributes": {},
          "value": [1.97607846, 5.88043785, 8.11066595, 8.8483284, 3.06354343, 2.34915365]
        },
        {
          "type": "double",
          "attributes": {},
          "value": [17.20102769]
        }
      ]
    },
    {
      "type": "list",
      "attributes": {
        "names": {
          "type": "character",
          "attributes": {},
          "value": ["coeffs", "error"]
        }
      },
      "value": [
        {
          "type": "double",
          "attributes": {},
          "value": [0.08297297, 0.08711279, -0.05378792, 0.34106613, 0.02818405, 0.0159913]
        },
        {
          "type": "double",
          "attributes": {},
          "value": [0.71302585]
        }
      ]
    }
  ]
}
