# Supplementary material for: Community detection framework based on 3D shape descriptors for tree species classification in point cloud data
Source: Sci Rep. 2026 Mar 4;16:12091. doi: 10.1038/s41598-026-42392-4 (PMC13076622; doi:10.1038/s41598-026-42392-4)
Supplement: Supplementary file 1 — Supplementary Information. [file 41598_2026_42392_MOESM1_ESM.zip › features/DIB_Trees/3d_trees/s09/tree_10_branches.las.xyz.feat.json]

{
  "type": "list",
  "attributes": {
    "names": {
      "type": "character",
      "attributes": {},
      "value": ["UnionRevolutionAndOrg", "IntersectionRevolutionAndOrg", "IOU_RevolutionAndOrg", "NumPointsPerSlice", "RadiousPerSliceZ", "IOUs_RevolutionAndOrgPerSlice", "PcaSDev", "NumPointsPerSliceFit", "RadiousPerSliceFit", "IOUs_RevolutionAndOrgPerSliceFit"]
    }
  },
  "value": [
    {
      "type": "integer",
      "attributes": {},
      "value": [17189]
    },
    {
      "type": "integer",
      "attributes": {},
      "value": [1743]
    },
    {
      "type": "double",
      "attributes": {},
      "value": [0.10140206]
    },
    {
      "type": "double",
      "attributes": {},
      "value": [0, 0, 0, 0, 0, 0, 0, 0, 0, 0, 0, 0, 50, 140, 116, 187, 233, 248, 387, 446, 590, 852, 899, 791, 735, 754, 854, 766, 1439, 1027, 1461, 1034, 1031, 598, 371, 274, 99, 62, 36, 10, 0, 0, 0, 0, 0, 0, 0, 0, 0, 0, 0, 0, 0, 0]
    },
    {
      "type": "double",
      "attributes": {},
      "value": [0, 0, 0, 0, 0, 0, 0, 0, 0, 0, 0, 0, 1.21020353, 1.20705509, 3.7308321, 4.56512785, 4.71178722, 5.21351147, 5.5996418, 7.82420158, 7.65332937, 7.92671442, 8.24131393, 7.9364953, 9.08463383, 8.19727421, 7.34427452, 8.59890747, 8.34016418, 7.37067986, 9.33139515, 7.82704449, 6.95602465, 6.39641237, 6.53275919, 6.29668522, 5.03584528, 4.11027193, 3.64288712, 2.93250036, 0, 0, 0, 0, 0, 0, 0, 0, 0, 0, 0, 0, 0, 0]
    },
    {
      "type": "double",
      "attributes": {},
      "value": [0, 0, 0, 0, 0, 0, 0, 0, 0, 0, 0, 0, 0.125, 0.125, 0.04032258, 0.0438247, 0.05120482, 0.05432099, 0.07692308, 0.05045871, 0.06432039, 0.0625, 0.06617647, 0.05432373, 0.04310345, 0.06217071, 0.12046632, 0.09567901, 0.18061225, 0.17005076, 0.15315315, 0.18486352, 0.22063038, 0.18585527, 0.12224109, 0.08103448, 0.07272727, 0.04545455, 0.03940887, 0.02419355, 0, 0, 0, 0, 0, 0, 0, 0, 0, 0, 0, 0, 0, 0]
    },
    {
      "type": "double",
      "attributes": {},
      "value": [2.87783981, 2.33758036, 1.80336659]
    },
    {
      "type": "list",
      "attributes": {
        "names": {
          "type": "character",
          "attributes": {},
          "value": ["coeffs", "error"]
        }
      },
      "value": [
        {
          "type": "double",
          "attributes": {},
          "value": [0.09672092, 0.9441265, 1.34228809, 6.25974679, -0.39400711, -0.0153579]
        },
        {
          "type": "double",
          "attributes": {},
          "value": [11.13426734]
        }
      ]
    },
    {
      "type": "list",
      "attributes": {
        "names": {
          "type": "character",
          "attributes": {},
          "value": ["coeffs", "error"]
        }
      },
      "value": [
        {
          "type": "double",
          "attributes": {},
          "value": [0.91532886, 4.57085036, 8.94637223, 8.49881796, 5.68774866, 2.75098499]
        },
        {
          "type": "double",
          "attributes": {},
          "value": [12.42826307]
        }
      ]
    },
    {
      "type": "list",
      "attributes": {
        "names": {
          "type": "character",
          "attributes": {},
          "value": ["coeffs", "error"]
        }
      },
      "value": [
        {
          "type": "double",
          "attributes": {},
          "value": [0.11221953, 0.07708748, -0.03739073, 0.26204333, 0.09428628, 0.00773015]
        },
        {
          "type": "double",
          "attributes": {},
          "value": [0.62926479]
        }
      ]
    }
  ]
}
