# Supplementary material for: Community detection framework based on 3D shape descriptors for tree species classification in point cloud data
Source: Sci Rep. 2026 Mar 4;16:12091. doi: 10.1038/s41598-026-42392-4 (PMC13076622; doi:10.1038/s41598-026-42392-4)
Supplement: Supplementary file 1 — Supplementary Information. [file 41598_2026_42392_MOESM1_ESM.zip › features/DIB_Trees/3d_trees/s09/tree_1_branches.las.xyz.feat.json]

{
  "type": "list",
  "attributes": {
    "names": {
      "type": "character",
      "attributes": {},
      "value": ["UnionRevolutionAndOrg", "IntersectionRevolutionAndOrg", "IOU_RevolutionAndOrg", "NumPointsPerSlice", "RadiousPerSliceZ", "IOUs_RevolutionAndOrgPerSlice", "PcaSDev", "NumPointsPerSliceFit", "RadiousPerSliceFit", "IOUs_RevolutionAndOrgPerSliceFit"]
    }
  },
  "value": [
    {
      "type": "integer",
      "attributes": {},
      "value": [15496]
    },
    {
      "type": "integer",
      "attributes": {},
      "value": [1674]
    },
    {
      "type": "double",
      "attributes": {},
      "value": [0.10802788]
    },
    {
      "type": "double",
      "attributes": {},
      "value": [0, 0, 0, 0, 0, 0, 0, 0, 0, 0, 0, 0, 0, 32, 104, 134, 159, 276, 349, 416, 519, 632, 875, 1028, 676, 681, 680, 779, 1141, 1244, 1105, 1088, 1127, 578, 454, 274, 154, 87, 34, 27, 7, 0, 0, 0, 0, 0, 0, 0, 0, 0, 0, 0, 0, 0, 0]
    },
    {
      "type": "double",
      "attributes": {},
      "value": [0, 0, 0, 0, 0, 0, 0, 0, 0, 0, 0, 0, 0, 1.56662524, 3.21626592, 5.05078888, 4.94314671, 5.08915663, 6.56996632, 7.03905821, 7.65760422, 7.26200867, 7.69705486, 6.97879648, 7.55435181, 8.4092741, 7.70336676, 7.24158907, 6.84438753, 7.18590927, 7.4721384, 7.91209269, 7.03120136, 6.56898117, 5.60832024, 5.03778028, 5.33587837, 3.91930795, 3.79175568, 3.05631614, 2.68897581, 0, 0, 0, 0, 0, 0, 0, 0, 0, 0, 0, 0, 0, 0]
    },
    {
      "type": "double",
      "attributes": {},
      "value": [0, 0, 0, 0, 0, 0, 0, 0, 0, 0, 0, 0, 0, 0.06, 0.02985075, 0.02272727, 0.03966006, 0.05655527, 0.04477612, 0.05049088, 0.05395683, 0.07682119, 0.07363421, 0.08640227, 0.05904059, 0.04898829, 0.08669834, 0.116, 0.179941, 0.20405406, 0.18929017, 0.18609865, 0.25, 0.18051118, 0.16059957, 0.13541667, 0.06308411, 0.09504132, 0.05829597, 0.04054054, 0.02564103, 0, 0, 0, 0, 0, 0, 0, 0, 0, 0, 0, 0, 0, 0]
    },
    {
      "type": "double",
      "attributes": {},
      "value": [2.9108598, 2.18268806, 1.92710711]
    },
    {
      "type": "list",
      "attributes": {
        "names": {
          "type": "character",
          "attributes": {},
          "value": ["coeffs", "error"]
        }
      },
      "value": [
        {
          "type": "double",
          "attributes": {},
          "value": [-0.01991757, 1.10885226, 1.86667454, 6.18933012, -1.05550806, 0.15794209]
        },
        {
          "type": "double",
          "attributes": {},
          "value": [10.96488016]
        }
      ]
    },
    {
      "type": "list",
      "attributes": {
        "names": {
          "type": "character",
          "attributes": {},
          "value": ["coeffs", "error"]
        }
      },
      "value": [
        {
          "type": "double",
          "attributes": {},
          "value": [1.69739312, 6.58855737, 7.5343963, 8.1710059, 4.26532315, 2.57928745]
        },
        {
          "type": "double",
          "attributes": {},
          "value": [9.32861371]
        }
      ]
    },
    {
      "type": "list",
      "attributes": {
        "names": {
          "type": "character",
          "attributes": {},
          "value": ["coeffs", "error"]
        }
      },
      "value": [
        {
          "type": "double",
          "attributes": {},
          "value": [0.0321546, 0.08488074, -0.04550039, 0.32206239, 0.06196794, 0.02205523]
        },
        {
          "type": "double",
          "attributes": {},
          "value": [0.51781571]
        }
      ]
    }
  ]
}
