# Supplementary material for: Community detection framework based on 3D shape descriptors for tree species classification in point cloud data
Source: Sci Rep. 2026 Mar 4;16:12091. doi: 10.1038/s41598-026-42392-4 (PMC13076622; doi:10.1038/s41598-026-42392-4)
Supplement: Supplementary file 1 — Supplementary Information. [file 41598_2026_42392_MOESM1_ESM.zip › features/DIB_Trees/3d_trees/s09/tree_9_branches.las.xyz.feat.json]

{
  "type": "list",
  "attributes": {
    "names": {
      "type": "character",
      "attributes": {},
      "value": ["UnionRevolutionAndOrg", "IntersectionRevolutionAndOrg", "IOU_RevolutionAndOrg", "NumPointsPerSlice", "RadiousPerSliceZ", "IOUs_RevolutionAndOrgPerSlice", "PcaSDev", "NumPointsPerSliceFit", "RadiousPerSliceFit", "IOUs_RevolutionAndOrgPerSliceFit"]
    }
  },
  "value": [
    {
      "type": "integer",
      "attributes": {},
      "value": [16027]
    },
    {
      "type": "integer",
      "attributes": {},
      "value": [1692]
    },
    {
      "type": "double",
      "attributes": {},
      "value": [0.10557185]
    },
    {
      "type": "double",
      "attributes": {},
      "value": [0, 0, 0, 0, 0, 0, 0, 0, 0, 0, 0, 0, 0, 86, 115, 135, 184, 330, 359, 466, 587, 759, 930, 776, 697, 745, 877, 651, 1159, 1563, 1075, 1281, 968, 633, 408, 266, 178, 62, 33, 3, 4, 0, 0, 0, 0, 0, 0, 0, 0, 0, 0, 0, 0, 0]
    },
    {
      "type": "double",
      "attributes": {},
      "value": [0, 0, 0, 0, 0, 0, 0, 0, 0, 0, 0, 0, 0, 1.35704505, 1.35311031, 4.70171738, 4.89490652, 5.26527405, 6.27234221, 7.35334921, 7.90120077, 7.91470051, 7.89827347, 8.37820435, 8.30924606, 7.86480474, 7.73686552, 7.33218193, 7.8882966, 7.58281231, 7.23331308, 6.67376566, 6.70291376, 6.88722992, 6.22479105, 5.33469534, 4.58524036, 5.11184359, 3.91214967, 3.32249475, 2.97064424, 0, 0, 0, 0, 0, 0, 0, 0, 0, 0, 0, 0, 0]
    },
    {
      "type": "double",
      "attributes": {},
      "value": [0, 0, 0, 0, 0, 0, 0, 0, 0, 0, 0, 0, 0, 0.09756097, 0.07142857, 0.03688525, 0.05846154, 0.06982543, 0.06608696, 0.0605613, 0.06306306, 0.05393258, 0.06426156, 0.05348133, 0.05749487, 0.06719818, 0.09473684, 0.07922078, 0.15384616, 0.21142162, 0.19787517, 0.25, 0.21745789, 0.17467248, 0.13309982, 0.12293144, 0.10280374, 0.04871795, 0.05106383, 0.02439024, 0.01282051, 0, 0, 0, 0, 0, 0, 0, 0, 0, 0, 0, 0, 0]
    },
    {
      "type": "double",
      "attributes": {},
      "value": [2.94372388, 2.24886322, 1.83168871]
    },
    {
      "type": "list",
      "attributes": {
        "names": {
          "type": "character",
          "attributes": {},
          "value": ["coeffs", "error"]
        }
      },
      "value": [
        {
          "type": "double",
          "attributes": {},
          "value": [0.043552, 1.30395327, 1.5753161, 6.3448078, -1.32966784, 0.19194737]
        },
        {
          "type": "double",
          "attributes": {},
          "value": [10.84018781]
        }
      ]
    },
    {
      "type": "list",
      "attributes": {
        "names": {
          "type": "character",
          "attributes": {},
          "value": ["coeffs", "error"]
        }
      },
      "value": [
        {
          "type": "double",
          "attributes": {},
          "value": [0.91371462, 5.93761909, 9.17268885, 7.06311857, 5.04062032, 2.78513635]
        },
        {
          "type": "double",
          "attributes": {},
          "value": [8.99618471]
        }
      ]
    },
    {
      "type": "list",
      "attributes": {
        "names": {
          "type": "character",
          "attributes": {},
          "value": ["coeffs", "error"]
        }
      },
      "value": [
        {
          "type": "double",
          "attributes": {},
          "value": [0.06821276, 0.11549056, -0.08378461, 0.34913844, 0.0383104, 0.0096659]
        },
        {
          "type": "double",
          "attributes": {},
          "value": [0.49609284]
        }
      ]
    }
  ]
}
