# Supplementary material for: Community detection framework based on 3D shape descriptors for tree species classification in point cloud data
Source: Sci Rep. 2026 Mar 4;16:12091. doi: 10.1038/s41598-026-42392-4 (PMC13076622; doi:10.1038/s41598-026-42392-4)
Supplement: Supplementary file 1 — Supplementary Information. [file 41598_2026_42392_MOESM1_ESM.zip › features/DIB_Trees/3d_trees/s09/tree_4_branches.las.xyz.feat.json]

{
  "type": "list",
  "attributes": {
    "names": {
      "type": "character",
      "attributes": {},
      "value": ["UnionRevolutionAndOrg", "IntersectionRevolutionAndOrg", "IOU_RevolutionAndOrg", "NumPointsPerSlice", "RadiousPerSliceZ", "IOUs_RevolutionAndOrgPerSlice", "PcaSDev", "NumPointsPerSliceFit", "RadiousPerSliceFit", "IOUs_RevolutionAndOrgPerSliceFit"]
    }
  },
  "value": [
    {
      "type": "integer",
      "attributes": {},
      "value": [17250]
    },
    {
      "type": "integer",
      "attributes": {},
      "value": [1821]
    },
    {
      "type": "double",
      "attributes": {},
      "value": [0.10556522]
    },
    {
      "type": "double",
      "attributes": {},
      "value": [0, 0, 0, 0, 0, 0, 0, 0, 0, 0, 0, 0, 0, 139, 236, 166, 121, 143, 277, 264, 379, 390, 555, 760, 859, 928, 763, 789, 879, 863, 1244, 1453, 1356, 1076, 918, 579, 405, 237, 120, 66, 30, 5, 0, 0, 0, 0, 0, 0, 0, 0, 0, 0, 0, 0, 0, 0, 0]
    },
    {
      "type": "double",
      "attributes": {},
      "value": [0, 0, 0, 0, 0, 0, 0, 0, 0, 0, 0, 0, 0, 1.35252082, 1.40504396, 1.42432272, 1.40642583, 4.8611474, 5.40120173, 6.03005695, 6.99273872, 7.56524754, 7.75246334, 7.7310462, 7.49683952, 8.16747284, 7.70536518, 8.623312, 7.99371815, 7.38808775, 7.31313515, 9.45424366, 9.03793526, 7.10405588, 6.81959534, 6.67990971, 5.50511122, 6.9242568, 5.13991976, 4.18132973, 4.18341494, 2.42480731, 0, 0, 0, 0, 0, 0, 0, 0, 0, 0, 0, 0, 0, 0, 0]
    },
    {
      "type": "double",
      "attributes": {},
      "value": [0, 0, 0, 0, 0, 0, 0, 0, 0, 0, 0, 0, 0, 0.07142857, 0.11363637, 0.11363637, 0.09302326, 0.02807018, 0.03440367, 0.04477612, 0.04950495, 0.05882353, 0.05737705, 0.06360424, 0.0721393, 0.06687898, 0.06761566, 0.06494747, 0.08489526, 0.13444301, 0.20104438, 0.16519435, 0.16855896, 0.22790055, 0.23668639, 0.14660494, 0.16960353, 0.07636888, 0.06965174, 0.05882353, 0.04280156, 0.04, 0, 0, 0, 0, 0, 0, 0, 0, 0, 0, 0, 0, 0, 0, 0]
    },
    {
      "type": "double",
      "attributes": {},
      "value": [2.92935809, 2.40553177, 1.89810517]
    },
    {
      "type": "list",
      "attributes": {
        "names": {
          "type": "character",
          "attributes": {},
          "value": ["coeffs", "error"]
        }
      },
      "value": [
        {
          "type": "double",
          "attributes": {},
          "value": [0.53535765, 0.69472151, 0.79826998, 6.84520913, -0.16561832, -0.10441678]
        },
        {
          "type": "double",
          "attributes": {},
          "value": [10.8457833]
        }
      ]
    },
    {
      "type": "list",
      "attributes": {
        "names": {
          "type": "character",
          "attributes": {},
          "value": ["coeffs", "error"]
        }
      },
      "value": [
        {
          "type": "double",
          "attributes": {},
          "value": [0.64443162, 2.89734647, 9.47335426, 7.70071957, 6.64167893, 2.55094562]
        },
        {
          "type": "double",
          "attributes": {},
          "value": [17.27617937]
        }
      ]
    },
    {
      "type": "list",
      "attributes": {
        "names": {
          "type": "character",
          "attributes": {},
          "value": ["coeffs", "error"]
        }
      },
      "value": [
        {
          "type": "double",
          "attributes": {},
          "value": [0.08872222, 0.11529704, -0.0688264, 0.27764101, 0.11706725, 0.01504566]
        },
        {
          "type": "double",
          "attributes": {},
          "value": [0.71152559]
        }
      ]
    }
  ]
}
