# Supplementary material for: Community detection framework based on 3D shape descriptors for tree species classification in point cloud data
Source: Sci Rep. 2026 Mar 4;16:12091. doi: 10.1038/s41598-026-42392-4 (PMC13076622; doi:10.1038/s41598-026-42392-4)
Supplement: Supplementary file 1 — Supplementary Information. [file 41598_2026_42392_MOESM1_ESM.zip › features/DIB_Trees/3d_trees/s09/tree_7_branches.las.xyz.feat.json]

{
  "type": "list",
  "attributes": {
    "names": {
      "type": "character",
      "attributes": {},
      "value": ["UnionRevolutionAndOrg", "IntersectionRevolutionAndOrg", "IOU_RevolutionAndOrg", "NumPointsPerSlice", "RadiousPerSliceZ", "IOUs_RevolutionAndOrgPerSlice", "PcaSDev", "NumPointsPerSliceFit", "RadiousPerSliceFit", "IOUs_RevolutionAndOrgPerSliceFit"]
    }
  },
  "value": [
    {
      "type": "integer",
      "attributes": {},
      "value": [16999]
    },
    {
      "type": "integer",
      "attributes": {},
      "value": [1778]
    },
    {
      "type": "double",
      "attributes": {},
      "value": [0.10459439]
    },
    {
      "type": "double",
      "attributes": {},
      "value": [0, 0, 0, 0, 0, 0, 0, 0, 0, 0, 0, 0, 0, 0, 115, 123, 254, 245, 258, 351, 458, 593, 772, 956, 1054, 793, 739, 742, 935, 1164, 1303, 1312, 1162, 984, 649, 375, 245, 138, 63, 25, 7, 5, 0, 0, 0, 0, 0, 0, 0, 0, 0, 0, 0, 0, 0, 0]
    },
    {
      "type": "double",
      "attributes": {},
      "value": [0, 0, 0, 0, 0, 0, 0, 0, 0, 0, 0, 0, 0, 0, 1.34021974, 3.76328874, 4.83439064, 5.44840813, 5.82755136, 5.70787191, 7.4512291, 8.08945465, 7.8892169, 8.71716213, 7.96156263, 8.26117897, 8.17179298, 9.61808586, 9.45750523, 7.49618912, 7.88380671, 7.41331053, 7.07908106, 6.49061441, 6.39501572, 4.86243868, 5.31740475, 4.86484575, 5.23765516, 3.63094807, 2.17640805, 2.52959251, 0, 0, 0, 0, 0, 0, 0, 0, 0, 0, 0, 0, 0, 0]
    },
    {
      "type": "double",
      "attributes": {},
      "value": [0, 0, 0, 0, 0, 0, 0, 0, 0, 0, 0, 0, 0, 0, 0.075, 0.02898551, 0.03472222, 0.04113111, 0.04950495, 0.07692308, 0.06075949, 0.05933117, 0.06426156, 0.0645463, 0.06873614, 0.07660455, 0.07301588, 0.06566105, 0.08433735, 0.16687422, 0.16572717, 0.23243934, 0.22437674, 0.25203252, 0.20234114, 0.16850829, 0.11032864, 0.08611111, 0.04455446, 0.03980099, 0.046875, 0.01333333, 0, 0, 0, 0, 0, 0, 0, 0, 0, 0, 0, 0, 0, 0]
    },
    {
      "type": "double",
      "attributes": {},
      "value": [2.90438942, 2.34812761, 1.85919486]
    },
    {
      "type": "list",
      "attributes": {
        "names": {
          "type": "character",
          "attributes": {},
          "value": ["coeffs", "error"]
        }
      },
      "value": [
        {
          "type": "double",
          "attributes": {},
          "value": [0.28092735, 1.06169491, 2.14020212, 6.15668323, -1.36274756, 0.20233599]
        },
        {
          "type": "double",
          "attributes": {},
          "value": [10.50951332]
        }
      ]
    },
    {
      "type": "list",
      "attributes": {
        "names": {
          "type": "character",
          "attributes": {},
          "value": ["coeffs", "error"]
        }
      },
      "value": [
        {
          "type": "double",
          "attributes": {},
          "value": [1.97049114, 5.8377033, 9.6464988, 7.67549268, 4.23818809, 2.32472704]
        },
        {
          "type": "double",
          "attributes": {},
          "value": [12.2566896]
        }
      ]
    },
    {
      "type": "list",
      "attributes": {
        "names": {
          "type": "character",
          "attributes": {},
          "value": ["coeffs", "error"]
        }
      },
      "value": [
        {
          "type": "double",
          "attributes": {},
          "value": [0.0357847, 0.11247886, -0.0784472, 0.35184636, 0.0444041, 0.01093015]
        },
        {
          "type": "double",
          "attributes": {},
          "value": [0.66347667]
        }
      ]
    }
  ]
}
