# Supplementary material for: Community detection framework based on 3D shape descriptors for tree species classification in point cloud data
Source: Sci Rep. 2026 Mar 4;16:12091. doi: 10.1038/s41598-026-42392-4 (PMC13076622; doi:10.1038/s41598-026-42392-4)
Supplement: Supplementary file 1 — Supplementary Information. [file 41598_2026_42392_MOESM1_ESM.zip › features/DIB_Trees/3d_trees/s09/tree_6_branches.las.xyz.feat.json]

{
  "type": "list",
  "attributes": {
    "names": {
      "type": "character",
      "attributes": {},
      "value": ["UnionRevolutionAndOrg", "IntersectionRevolutionAndOrg", "IOU_RevolutionAndOrg", "NumPointsPerSlice", "RadiousPerSliceZ", "IOUs_RevolutionAndOrgPerSlice", "PcaSDev", "NumPointsPerSliceFit", "RadiousPerSliceFit", "IOUs_RevolutionAndOrgPerSliceFit"]
    }
  },
  "value": [
    {
      "type": "integer",
      "attributes": {},
      "value": [17234]
    },
    {
      "type": "integer",
      "attributes": {},
      "value": [1766]
    },
    {
      "type": "double",
      "attributes": {},
      "value": [0.10247186]
    },
    {
      "type": "double",
      "attributes": {},
      "value": [0, 0, 0, 0, 0, 0, 0, 0, 0, 0, 0, 0, 0, 5, 114, 185, 167, 184, 330, 466, 562, 700, 788, 932, 921, 760, 874, 834, 941, 1420, 1107, 1448, 1103, 885, 537, 307, 204, 108, 64, 24, 5, 5, 0, 0, 0, 0, 0, 0, 0, 0, 0, 0, 0, 0, 0]
    },
    {
      "type": "double",
      "attributes": {},
      "value": [0, 0, 0, 0, 0, 0, 0, 0, 0, 0, 0, 0, 0, 1.14985812, 1.16024148, 4.62523985, 4.69770813, 5.60635042, 5.60718012, 7.45577478, 7.82956696, 8.80958366, 8.7484417, 8.32603168, 8.77871227, 8.18317127, 8.2128458, 6.87959194, 7.55531883, 9.29848576, 6.98779154, 6.65172005, 7.57802773, 7.02849102, 6.57615232, 5.04308701, 5.29057789, 4.71987534, 5.10557747, 2.94664812, 2.09337234, 2.21828103, 0, 0, 0, 0, 0, 0, 0, 0, 0, 0, 0, 0, 0]
    },
    {
      "type": "double",
      "attributes": {},
      "value": [0, 0, 0, 0, 0, 0, 0, 0, 0, 0, 0, 0, 0, 0.06060606, 0.08571429, 0.02845529, 0.05594406, 0.03809524, 0.06108597, 0.05216285, 0.0575374, 0.04958678, 0.05302326, 0.06564102, 0.06753007, 0.08526316, 0.07941484, 0.11678832, 0.12899263, 0.12582782, 0.19914651, 0.2883721, 0.20487805, 0.1994382, 0.12974684, 0.15844156, 0.08353222, 0.07692308, 0.03217158, 0.0530303, 0.03225806, 0.01612903, 0, 0, 0, 0, 0, 0, 0, 0, 0, 0, 0, 0, 0]
    },
    {
      "type": "double",
      "attributes": {},
      "value": [2.88568009, 2.31097259, 1.86078545]
    },
    {
      "type": "list",
      "attributes": {
        "names": {
          "type": "character",
          "attributes": {},
          "value": ["coeffs", "error"]
        }
      },
      "value": [
        {
          "type": "double",
          "attributes": {},
          "value": [-0.02951057, 0.99525956, 1.7254151, 6.36012602, -1.3862246, 0.19242155]
        },
        {
          "type": "double",
          "attributes": {},
          "value": [10.81980352]
        }
      ]
    },
    {
      "type": "list",
      "attributes": {
        "names": {
          "type": "character",
          "attributes": {},
          "value": ["coeffs", "error"]
        }
      },
      "value": [
        {
          "type": "double",
          "attributes": {},
          "value": [0.7336348, 5.66537671, 9.80293726, 7.06547741, 5.18906212, 1.71629267]
        },
        {
          "type": "double",
          "attributes": {},
          "value": [15.47581396]
        }
      ]
    },
    {
      "type": "list",
      "attributes": {
        "names": {
          "type": "character",
          "attributes": {},
          "value": ["coeffs", "error"]
        }
      },
      "value": [
        {
          "type": "double",
          "attributes": {},
          "value": [0.05248058, 0.10163833, -0.07297761, 0.34599304, 0.02632749, 0.01649673]
        },
        {
          "type": "double",
          "attributes": {},
          "value": [0.60375287]
        }
      ]
    }
  ]
}
