# Supplementary material for: Community detection framework based on 3D shape descriptors for tree species classification in point cloud data
Source: Sci Rep. 2026 Mar 4;16:12091. doi: 10.1038/s41598-026-42392-4 (PMC13076622; doi:10.1038/s41598-026-42392-4)
Supplement: Supplementary file 1 — Supplementary Information. [file 41598_2026_42392_MOESM1_ESM.zip › features/DIB_Trees/3d_trees/s09/tree_2_branches.las.xyz.feat.json]

{
  "type": "list",
  "attributes": {
    "names": {
      "type": "character",
      "attributes": {},
      "value": ["UnionRevolutionAndOrg", "IntersectionRevolutionAndOrg", "IOU_RevolutionAndOrg", "NumPointsPerSlice", "RadiousPerSliceZ", "IOUs_RevolutionAndOrgPerSlice", "PcaSDev", "NumPointsPerSliceFit", "RadiousPerSliceFit", "IOUs_RevolutionAndOrgPerSliceFit"]
    }
  },
  "value": [
    {
      "type": "integer",
      "attributes": {},
      "value": [15991]
    },
    {
      "type": "integer",
      "attributes": {},
      "value": [1699]
    },
    {
      "type": "double",
      "attributes": {},
      "value": [0.10624726]
    },
    {
      "type": "double",
      "attributes": {},
      "value": [0, 0, 0, 0, 0, 0, 0, 0, 0, 0, 0, 0, 0, 152, 111, 134, 249, 266, 349, 424, 533, 729, 788, 917, 814, 752, 719, 705, 1045, 1349, 1491, 1058, 1120, 758, 469, 301, 122, 89, 49, 25, 2, 0, 0, 0, 0, 0, 0, 0, 0, 0, 0, 0, 0, 0, 0]
    },
    {
      "type": "double",
      "attributes": {},
      "value": [0, 0, 0, 0, 0, 0, 0, 0, 0, 0, 0, 0, 0, 1.43119836, 1.42695892, 4.81400394, 5.3751812, 5.41130829, 6.16803122, 6.67726278, 7.6896081, 7.66594362, 7.96086407, 8.39275265, 7.91008854, 7.63439131, 7.67030621, 7.46140289, 6.87345886, 7.14334011, 7.333848, 6.92646742, 7.35822487, 6.74863672, 6.81885386, 4.67300081, 5.38742352, 5.85866547, 3.46728849, 3.86649227, 2.76379585, 0, 0, 0, 0, 0, 0, 0, 0, 0, 0, 0, 0, 0, 0]
    },
    {
      "type": "double",
      "attributes": {},
      "value": [0, 0, 0, 0, 0, 0, 0, 0, 0, 0, 0, 0, 0, 0.06382979, 0.06382979, 0.024, 0.03367876, 0.05104408, 0.04900182, 0.06491499, 0.06324583, 0.06962785, 0.0675526, 0.06193806, 0.06734007, 0.07645631, 0.07913669, 0.09363296, 0.15474452, 0.19808744, 0.22651222, 0.23333333, 0.19462228, 0.20245399, 0.12941177, 0.15963855, 0.07175926, 0.03813559, 0.07368421, 0.03791469, 0.01369863, 0, 0, 0, 0, 0, 0, 0, 0, 0, 0, 0, 0, 0, 0]
    },
    {
      "type": "double",
      "attributes": {},
      "value": [2.88394438, 2.26720816, 1.92423999]
    },
    {
      "type": "list",
      "attributes": {
        "names": {
          "type": "character",
          "attributes": {},
          "value": ["coeffs", "error"]
        }
      },
      "value": [
        {
          "type": "double",
          "attributes": {},
          "value": [0.23619742, 1.18859313, 1.45841769, 6.49848053, -1.14177943, 0.15316983]
        },
        {
          "type": "double",
          "attributes": {},
          "value": [10.85544726]
        }
      ]
    },
    {
      "type": "list",
      "attributes": {
        "names": {
          "type": "character",
          "attributes": {},
          "value": ["coeffs", "error"]
        }
      },
      "value": [
        {
          "type": "double",
          "attributes": {},
          "value": [1.05255716, 6.10628131, 8.73177349, 6.94506628, 5.67425603, 2.69322449]
        },
        {
          "type": "double",
          "attributes": {},
          "value": [11.48397055]
        }
      ]
    },
    {
      "type": "list",
      "attributes": {
        "names": {
          "type": "character",
          "attributes": {},
          "value": ["coeffs", "error"]
        }
      },
      "value": [
        {
          "type": "double",
          "attributes": {},
          "value": [0.0439775, 0.09423559, -0.0602654, 0.33590171, 0.04851626, 0.01515719]
        },
        {
          "type": "double",
          "attributes": {},
          "value": [0.60348372]
        }
      ]
    }
  ]
}
