# Supplementary material for: Community detection framework based on 3D shape descriptors for tree species classification in point cloud data
Source: Sci Rep. 2026 Mar 4;16:12091. doi: 10.1038/s41598-026-42392-4 (PMC13076622; doi:10.1038/s41598-026-42392-4)
Supplement: Supplementary file 1 — Supplementary Information. [file 41598_2026_42392_MOESM1_ESM.zip › features/DIB_Trees/3d_trees/s09/tree_8_branches.las.xyz.feat.json]

{
  "type": "list",
  "attributes": {
    "names": {
      "type": "character",
      "attributes": {},
      "value": ["UnionRevolutionAndOrg", "IntersectionRevolutionAndOrg", "IOU_RevolutionAndOrg", "NumPointsPerSlice", "RadiousPerSliceZ", "IOUs_RevolutionAndOrgPerSlice", "PcaSDev", "NumPointsPerSliceFit", "RadiousPerSliceFit", "IOUs_RevolutionAndOrgPerSliceFit"]
    }
  },
  "value": [
    {
      "type": "integer",
      "attributes": {},
      "value": [16874]
    },
    {
      "type": "integer",
      "attributes": {},
      "value": [1778]
    },
    {
      "type": "double",
      "attributes": {},
      "value": [0.10536921]
    },
    {
      "type": "double",
      "attributes": {},
      "value": [0, 0, 0, 0, 0, 0, 0, 0, 0, 0, 0, 0, 0, 150, 113, 121, 146, 235, 457, 400, 515, 664, 816, 856, 815, 742, 909, 806, 1048, 1408, 1351, 1229, 1256, 665, 445, 255, 157, 85, 42, 12, 2, 0, 0, 0, 0, 0, 0, 0, 0, 0, 0, 0, 0, 0, 0]
    },
    {
      "type": "double",
      "attributes": {},
      "value": [0, 0, 0, 0, 0, 0, 0, 0, 0, 0, 0, 0, 0, 1.18194389, 4.34537792, 4.45417452, 4.34177446, 5.60134172, 5.96650839, 6.68311977, 7.86179829, 7.93216276, 7.8159852, 7.56992817, 7.80271387, 7.39245081, 8.74540424, 9.95970535, 8.23988724, 8.42557144, 7.34023762, 7.39264536, 7.54252815, 6.75047493, 5.59136295, 4.89858437, 5.30197239, 5.00595903, 3.08829284, 3.65258431, 3.00779414, 0, 0, 0, 0, 0, 0, 0, 0, 0, 0, 0, 0, 0, 0]
    },
    {
      "type": "double",
      "attributes": {},
      "value": [0, 0, 0, 0, 0, 0, 0, 0, 0, 0, 0, 0, 0, 0.11428571, 0.03472222, 0.03097345, 0.04564315, 0.05021834, 0.05882353, 0.05642633, 0.04994325, 0.06361607, 0.05990783, 0.06234719, 0.07834101, 0.0786802, 0.08457249, 0.07776163, 0.13437501, 0.17182817, 0.20156047, 0.20558375, 0.23680982, 0.17371601, 0.17987151, 0.15176152, 0.07582939, 0.05555556, 0.04081633, 0.01639344, 0.01369863, 0, 0, 0, 0, 0, 0, 0, 0, 0, 0, 0, 0, 0, 0]
    },
    {
      "type": "double",
      "attributes": {},
      "value": [2.89505893, 2.31155305, 1.89821229]
    },
    {
      "type": "list",
      "attributes": {
        "names": {
          "type": "character",
          "attributes": {},
          "value": ["coeffs", "error"]
        }
      },
      "value": [
        {
          "type": "double",
          "attributes": {},
          "value": [0.219061, 1.05653376, 1.39759953, 6.79191992, -1.37633188, 0.1952817]
        },
        {
          "type": "double",
          "attributes": {},
          "value": [11.26833387]
        }
      ]
    },
    {
      "type": "list",
      "attributes": {
        "names": {
          "type": "character",
          "attributes": {},
          "value": ["coeffs", "error"]
        }
      },
      "value": [
        {
          "type": "double",
          "attributes": {},
          "value": [1.89727361, 5.92415023, 8.13631817, 9.22430508, 3.63443671, 3.12830919]
        },
        {
          "type": "double",
          "attributes": {},
          "value": [13.30239652]
        }
      ]
    },
    {
      "type": "list",
      "attributes": {
        "names": {
          "type": "character",
          "attributes": {},
          "value": ["coeffs", "error"]
        }
      },
      "value": [
        {
          "type": "double",
          "attributes": {},
          "value": [0.07086788, 0.07498574, -0.0448819, 0.30423011, 0.07570005, -0.00622583]
        },
        {
          "type": "double",
          "attributes": {},
          "value": [0.5795813]
        }
      ]
    }
  ]
}
