# Supplementary material for: Community detection framework based on 3D shape descriptors for tree species classification in point cloud data
Source: Sci Rep. 2026 Mar 4;16:12091. doi: 10.1038/s41598-026-42392-4 (PMC13076622; doi:10.1038/s41598-026-42392-4)
Supplement: Supplementary file 1 — Supplementary Information. [file 41598_2026_42392_MOESM1_ESM.zip › features/DIB_Trees/3d_trees/s02/tree_3_branches.las.xyz.feat.json]

{
  "type": "list",
  "attributes": {
    "names": {
      "type": "character",
      "attributes": {},
      "value": ["UnionRevolutionAndOrg", "IntersectionRevolutionAndOrg", "IOU_RevolutionAndOrg", "NumPointsPerSlice", "RadiousPerSliceZ", "IOUs_RevolutionAndOrgPerSlice", "PcaSDev", "NumPointsPerSliceFit", "RadiousPerSliceFit", "IOUs_RevolutionAndOrgPerSliceFit"]
    }
  },
  "value": [
    {
      "type": "integer",
      "attributes": {},
      "value": [16102]
    },
    {
      "type": "integer",
      "attributes": {},
      "value": [1789]
    },
    {
      "type": "double",
      "attributes": {},
      "value": [0.11110421]
    },
    {
      "type": "double",
      "attributes": {},
      "value": [0, 0, 0, 0, 0, 0, 0, 0, 0, 0, 0, 0, 0, 96, 91, 93, 111, 85, 82, 99, 104, 87, 91, 106, 138, 226, 339, 459, 547, 759, 856, 931, 1129, 1178, 868, 814, 609, 589, 641, 469, 485, 556, 598, 396, 203, 87, 18, 0, 0, 0, 0, 0, 0, 0, 0, 0, 0, 0, 0, 0, 0, 0, 0, 0, 0, 0, 0]
    },
    {
      "type": "double",
      "attributes": {},
      "value": [0, 0, 0, 0, 0, 0, 0, 0, 0, 0, 0, 0, 0, 1.48431206, 1.49054658, 1.49402344, 1.4995445, 1.50071907, 1.50804126, 1.51082003, 4.62876225, 4.24792051, 4.96929264, 4.93494701, 6.85815144, 7.67439747, 8.79650784, 9.11221218, 8.63405228, 7.83318615, 7.78011847, 8.12880707, 7.56654119, 6.79906511, 6.25070572, 6.22686338, 5.40184116, 5.24895144, 6.12018299, 6.99033976, 6.80959225, 6.75699711, 5.84078836, 5.23754883, 3.54863811, 3.16666889, 1.73224604, 0, 0, 0, 0, 0, 0, 0, 0, 0, 0, 0, 0, 0, 0, 0, 0, 0, 0, 0, 0]
    },
    {
      "type": "double",
      "attributes": {},
      "value": [0, 0, 0, 0, 0, 0, 0, 0, 0, 0, 0, 0, 0, 0.08163265, 0.08163265, 0.08163265, 0.08333334, 0.08333334, 0.08333334, 0.08333334, 0.02631579, 0.0326087, 0.02264151, 0.03716216, 0.03139013, 0.02889447, 0.04428044, 0.06546081, 0.07912298, 0.11981567, 0.13356562, 0.12393162, 0.17094018, 0.2119403, 0.17944251, 0.17863397, 0.1784897, 0.15384616, 0.13394496, 0.08452722, 0.12202381, 0.13505311, 0.18849206, 0.14182693, 0.18048781, 0.12345679, 0.07142857, 0, 0, 0, 0, 0, 0, 0, 0, 0, 0, 0, 0, 0, 0, 0, 0, 0, 0, 0, 0]
    },
    {
      "type": "double",
      "attributes": {},
      "value": [3.41833982, 2.45424734, 1.52976716]
    },
    {
      "type": "list",
      "attributes": {
        "names": {
          "type": "character",
          "attributes": {},
          "value": ["coeffs", "error"]
        }
      },
      "value": [
        {
          "type": "double",
          "attributes": {},
          "value": [0.60462707, 0.15907596, -0.17725429, 7.33841537, 0.58240479, 0.57455116]
        },
        {
          "type": "double",
          "attributes": {},
          "value": [15.18111249]
        }
      ]
    },
    {
      "type": "list",
      "attributes": {
        "names": {
          "type": "character",
          "attributes": {},
          "value": ["coeffs", "error"]
        }
      },
      "value": [
        {
          "type": "double",
          "attributes": {},
          "value": [2.28753171, -2.41021709, 12.23943491, 4.14643707, 7.85503044, 1.61660083]
        },
        {
          "type": "double",
          "attributes": {},
          "value": [17.46363835]
        }
      ]
    },
    {
      "type": "list",
      "attributes": {
        "names": {
          "type": "character",
          "attributes": {},
          "value": ["coeffs", "error"]
        }
      },
      "value": [
        {
          "type": "double",
          "attributes": {},
          "value": [0.08227262, 0.10584215, -0.06243956, 0.28128962, 0.09458015, 0.12387799]
        },
        {
          "type": "double",
          "attributes": {},
          "value": [0.62706642]
        }
      ]
    }
  ]
}
