# Supplementary material for: Community detection framework based on 3D shape descriptors for tree species classification in point cloud data
Source: Sci Rep. 2026 Mar 4;16:12091. doi: 10.1038/s41598-026-42392-4 (PMC13076622; doi:10.1038/s41598-026-42392-4)
Supplement: Supplementary file 1 — Supplementary Information. [file 41598_2026_42392_MOESM1_ESM.zip › features/DIB_Trees/3d_trees/s02/tree_5_branches.las.xyz.feat.json]

{
  "type": "list",
  "attributes": {
    "names": {
      "type": "character",
      "attributes": {},
      "value": ["UnionRevolutionAndOrg", "IntersectionRevolutionAndOrg", "IOU_RevolutionAndOrg", "NumPointsPerSlice", "RadiousPerSliceZ", "IOUs_RevolutionAndOrgPerSlice", "PcaSDev", "NumPointsPerSliceFit", "RadiousPerSliceFit", "IOUs_RevolutionAndOrgPerSliceFit"]
    }
  },
  "value": [
    {
      "type": "integer",
      "attributes": {},
      "value": [14581]
    },
    {
      "type": "integer",
      "attributes": {},
      "value": [1758]
    },
    {
      "type": "double",
      "attributes": {},
      "value": [0.12056786]
    },
    {
      "type": "double",
      "attributes": {},
      "value": [0, 0, 0, 0, 0, 0, 0, 0, 0, 0, 0, 0, 79, 103, 96, 88, 93, 85, 91, 91, 96, 82, 112, 117, 180, 186, 407, 413, 575, 727, 1004, 1100, 999, 1022, 872, 838, 478, 362, 407, 424, 414, 443, 485, 385, 192, 4, 0, 0, 0, 0, 0, 0, 0, 0, 0, 0, 0, 0, 0, 0, 0, 0, 0, 0, 0, 0]
    },
    {
      "type": "double",
      "attributes": {},
      "value": [0, 0, 0, 0, 0, 0, 0, 0, 0, 0, 0, 0, 1.20786345, 1.20918536, 1.20685446, 1.20457053, 1.20192254, 1.19776237, 1.19195306, 1.17959261, 1.17028141, 1.15872681, 4.80621481, 5.22300148, 5.19277716, 5.92911053, 8.80822468, 8.76947212, 7.89370823, 7.71647501, 7.86321259, 8.13243389, 7.20212364, 6.23361921, 5.66131592, 5.85887671, 5.61285496, 6.5523715, 5.9337945, 6.37406921, 6.66585302, 6.51778841, 5.80766582, 4.9682045, 3.61389542, 3.14817691, 0, 0, 0, 0, 0, 0, 0, 0, 0, 0, 0, 0, 0, 0, 0, 0, 0, 0, 0, 0]
    },
    {
      "type": "double",
      "attributes": {},
      "value": [0, 0, 0, 0, 0, 0, 0, 0, 0, 0, 0, 0, 0.10526316, 0.10526316, 0.10526316, 0.10526316, 0.10810811, 0.10810811, 0.10810811, 0.11428571, 0.11764706, 0.12121212, 0.02389079, 0.02406417, 0.04864865, 0.05, 0.04893814, 0.06377079, 0.10305776, 0.12880562, 0.15182649, 0.16400427, 0.18157543, 0.21503496, 0.24116424, 0.20634921, 0.12738854, 0.08843537, 0.10097087, 0.09813875, 0.11746522, 0.12012987, 0.18363273, 0.17819148, 0.16981132, 0.01680672, 0, 0, 0, 0, 0, 0, 0, 0, 0, 0, 0, 0, 0, 0, 0, 0, 0, 0, 0, 0]
    },
    {
      "type": "double",
      "attributes": {},
      "value": [3.48012202, 2.48836169, 1.4525689]
    },
    {
      "type": "list",
      "attributes": {
        "names": {
          "type": "character",
          "attributes": {},
          "value": ["coeffs", "error"]
        }
      },
      "value": [
        {
          "type": "double",
          "attributes": {},
          "value": [0.44920062, 0.71641391, -1.15018618, 8.11847047, -0.14724327, 1.19901241]
        },
        {
          "type": "double",
          "attributes": {},
          "value": [15.27997711]
        }
      ]
    },
    {
      "type": "list",
      "attributes": {
        "names": {
          "type": "character",
          "attributes": {},
          "value": ["coeffs", "error"]
        }
      },
      "value": [
        {
          "type": "double",
          "attributes": {},
          "value": [2.4230984, -3.22149399, 8.67205259, 6.61945552, 6.36159833, 3.40073031]
        },
        {
          "type": "double",
          "attributes": {},
          "value": [25.64292795]
        }
      ]
    },
    {
      "type": "list",
      "attributes": {
        "names": {
          "type": "character",
          "attributes": {},
          "value": ["coeffs", "error"]
        }
      },
      "value": [
        {
          "type": "double",
          "attributes": {},
          "value": [0.08518605, 0.18829723, -0.07123199, 0.29257715, 0.07905012, 0.1165391]
        },
        {
          "type": "double",
          "attributes": {},
          "value": [1.04933177]
        }
      ]
    }
  ]
}
