# Supplementary material for: Community detection framework based on 3D shape descriptors for tree species classification in point cloud data
Source: Sci Rep. 2026 Mar 4;16:12091. doi: 10.1038/s41598-026-42392-4 (PMC13076622; doi:10.1038/s41598-026-42392-4)
Supplement: Supplementary file 1 — Supplementary Information. [file 41598_2026_42392_MOESM1_ESM.zip › features/DIB_Trees/3d_trees/s02/tree_10_branches.las.xyz.feat.json]

{
  "type": "list",
  "attributes": {
    "names": {
      "type": "character",
      "attributes": {},
      "value": ["UnionRevolutionAndOrg", "IntersectionRevolutionAndOrg", "IOU_RevolutionAndOrg", "NumPointsPerSlice", "RadiousPerSliceZ", "IOUs_RevolutionAndOrgPerSlice", "PcaSDev", "NumPointsPerSliceFit", "RadiousPerSliceFit", "IOUs_RevolutionAndOrgPerSliceFit"]
    }
  },
  "value": [
    {
      "type": "integer",
      "attributes": {},
      "value": [15226]
    },
    {
      "type": "integer",
      "attributes": {},
      "value": [1713]
    },
    {
      "type": "double",
      "attributes": {},
      "value": [0.11250493]
    },
    {
      "type": "double",
      "attributes": {},
      "value": [0, 0, 0, 0, 0, 0, 0, 0, 0, 0, 0, 0, 54, 71, 74, 91, 86, 86, 84, 86, 86, 96, 101, 127, 146, 240, 350, 422, 555, 696, 886, 1105, 906, 861, 851, 632, 449, 412, 474, 504, 445, 417, 435, 275, 86, 11, 0, 0, 0, 0, 0, 0, 0, 0, 0, 0, 0, 0, 0, 0, 0, 0, 0, 0, 0, 0]
    },
    {
      "type": "double",
      "attributes": {},
      "value": [0, 0, 0, 0, 0, 0, 0, 0, 0, 0, 0, 0, 1.21162021, 1.21844983, 1.21856284, 1.21574223, 1.21525919, 1.20739341, 1.20145094, 1.20348072, 1.18807161, 4.43098688, 5.05570602, 5.96942377, 5.86009455, 7.07672024, 9.12425613, 9.03273201, 8.65980053, 7.93018913, 7.28921938, 7.43527746, 7.1731348, 7.12677574, 6.59348106, 5.85480404, 5.13634396, 5.24200726, 4.83603096, 6.0198741, 6.78209686, 6.22334528, 6.26628304, 5.12980461, 3.72705579, 1.70693564, 0, 0, 0, 0, 0, 0, 0, 0, 0, 0, 0, 0, 0, 0, 0, 0, 0, 0, 0, 0]
    },
    {
      "type": "double",
      "attributes": {},
      "value": [0, 0, 0, 0, 0, 0, 0, 0, 0, 0, 0, 0, 0.10526316, 0.10526316, 0.10526316, 0.10526316, 0.10526316, 0.11111111, 0.11111111, 0.11111111, 0.11111111, 0.03015075, 0.02857143, 0.03143419, 0.03769841, 0.04335664, 0.05645851, 0.07111501, 0.08601134, 0.11936937, 0.16578947, 0.16878173, 0.17139001, 0.16054422, 0.17507887, 0.16334662, 0.1575, 0.15625, 0.17548746, 0.11235955, 0.10044978, 0.16140351, 0.12780656, 0.12030075, 0.08636364, 0.05263158, 0, 0, 0, 0, 0, 0, 0, 0, 0, 0, 0, 0, 0, 0, 0, 0, 0, 0, 0, 0]
    },
    {
      "type": "double",
      "attributes": {},
      "value": [3.46080146, 2.42464924, 1.43863439]
    },
    {
      "type": "list",
      "attributes": {
        "names": {
          "type": "character",
          "attributes": {},
          "value": ["coeffs", "error"]
        }
      },
      "value": [
        {
          "type": "double",
          "attributes": {},
          "value": [0.35393204, 0.62327091, -0.85612429, 7.74891813, 0.37243599, 0.77072401]
        },
        {
          "type": "double",
          "attributes": {},
          "value": [14.38747283]
        }
      ]
    },
    {
      "type": "list",
      "attributes": {
        "names": {
          "type": "character",
          "attributes": {},
          "value": ["coeffs", "error"]
        }
      },
      "value": [
        {
          "type": "double",
          "attributes": {},
          "value": [2.46818854, -3.70878449, 10.78393266, 5.29541012, 6.79687216, 2.72428016]
        },
        {
          "type": "double",
          "attributes": {},
          "value": [24.39110818]
        }
      ]
    },
    {
      "type": "list",
      "attributes": {
        "names": {
          "type": "character",
          "attributes": {},
          "value": ["coeffs", "error"]
        }
      },
      "value": [
        {
          "type": "double",
          "attributes": {},
          "value": [0.08947479, 0.18040338, -0.08265646, 0.28243278, 0.10021004, 0.07713204]
        },
        {
          "type": "double",
          "attributes": {},
          "value": [0.57990404]
        }
      ]
    }
  ]
}
