# Supplementary material for: Community detection framework based on 3D shape descriptors for tree species classification in point cloud data
Source: Sci Rep. 2026 Mar 4;16:12091. doi: 10.1038/s41598-026-42392-4 (PMC13076622; doi:10.1038/s41598-026-42392-4)
Supplement: Supplementary file 1 — Supplementary Information. [file 41598_2026_42392_MOESM1_ESM.zip › features/DIB_Trees/3d_trees/s02/tree_1_branches.las.xyz.feat.json]

{
  "type": "list",
  "attributes": {
    "names": {
      "type": "character",
      "attributes": {},
      "value": ["UnionRevolutionAndOrg", "IntersectionRevolutionAndOrg", "IOU_RevolutionAndOrg", "NumPointsPerSlice", "RadiousPerSliceZ", "IOUs_RevolutionAndOrgPerSlice", "PcaSDev", "NumPointsPerSliceFit", "RadiousPerSliceFit", "IOUs_RevolutionAndOrgPerSliceFit"]
    }
  },
  "value": [
    {
      "type": "integer",
      "attributes": {},
      "value": [14530]
    },
    {
      "type": "integer",
      "attributes": {},
      "value": [1802]
    },
    {
      "type": "double",
      "attributes": {},
      "value": [0.12401927]
    },
    {
      "type": "double",
      "attributes": {},
      "value": [0, 0, 0, 0, 0, 0, 0, 0, 0, 0, 0, 0, 0, 82, 100, 102, 76, 90, 77, 111, 85, 100, 98, 100, 87, 185, 320, 441, 536, 653, 857, 1068, 1055, 857, 868, 729, 708, 582, 530, 647, 484, 395, 414, 363, 287, 122, 31, 0, 0, 0, 0, 0, 0, 0, 0, 0, 0, 0, 0, 0, 0, 0, 0, 0, 0, 0, 0]
    },
    {
      "type": "double",
      "attributes": {},
      "value": [0, 0, 0, 0, 0, 0, 0, 0, 0, 0, 0, 0, 0, 1.10100341, 1.09574103, 1.09110594, 1.08621562, 1.07945633, 1.07261252, 1.06508803, 1.05021298, 1.03689206, 4.53075504, 5.1667285, 5.08859062, 6.5818696, 9.19125748, 9.09322739, 8.28386497, 8.05044079, 8.01919174, 7.91791487, 6.73413324, 6.29984236, 6.52714348, 5.87723827, 5.18058205, 5.00841045, 6.10688353, 5.81285048, 6.0268259, 6.51563501, 6.16478491, 5.26149273, 4.11024904, 3.61148548, 2.11603189, 0, 0, 0, 0, 0, 0, 0, 0, 0, 0, 0, 0, 0, 0, 0, 0, 0, 0, 0, 0]
    },
    {
      "type": "double",
      "attributes": {},
      "value": [0, 0, 0, 0, 0, 0, 0, 0, 0, 0, 0, 0, 0, 0.12121212, 0.12121212, 0.12121212, 0.12121212, 0.125, 0.125, 0.125, 0.13333334, 0.13333334, 0.03521127, 0.0244898, 0.02654867, 0.03130148, 0.04403048, 0.05704408, 0.08479834, 0.1046892, 0.13267544, 0.15801354, 0.2205438, 0.23539519, 0.184765, 0.19723865, 0.20782396, 0.18848167, 0.14, 0.16367266, 0.12524085, 0.12175325, 0.12299465, 0.16945107, 0.16044776, 0.12616822, 0.08536585, 0, 0, 0, 0, 0, 0, 0, 0, 0, 0, 0, 0, 0, 0, 0, 0, 0, 0, 0, 0]
    },
    {
      "type": "double",
      "attributes": {},
      "value": [3.47234095, 2.43621947, 1.44892883]
    },
    {
      "type": "list",
      "attributes": {
        "names": {
          "type": "character",
          "attributes": {},
          "value": ["coeffs", "error"]
        }
      },
      "value": [
        {
          "type": "double",
          "attributes": {},
          "value": [0.57172386, 0.27890857, -0.38446539, 7.5690996, 0.33852175, 0.75589471]
        },
        {
          "type": "double",
          "attributes": {},
          "value": [12.49774937]
        }
      ]
    },
    {
      "type": "list",
      "attributes": {
        "names": {
          "type": "character",
          "attributes": {},
          "value": ["coeffs", "error"]
        }
      },
      "value": [
        {
          "type": "double",
          "attributes": {},
          "value": [2.4479967, -4.24455885, 11.55183418, 4.42601498, 7.02753692, 2.4089226]
        },
        {
          "type": "double",
          "attributes": {},
          "value": [22.59730975]
        }
      ]
    },
    {
      "type": "list",
      "attributes": {
        "names": {
          "type": "character",
          "attributes": {},
          "value": ["coeffs", "error"]
        }
      },
      "value": [
        {
          "type": "double",
          "attributes": {},
          "value": [0.09938618, 0.2223149, -0.12405265, 0.36037346, 0.06489766, 0.13035244]
        },
        {
          "type": "double",
          "attributes": {},
          "value": [0.69336939]
        }
      ]
    }
  ]
}
