# Supplementary material for: Community detection framework based on 3D shape descriptors for tree species classification in point cloud data
Source: Sci Rep. 2026 Mar 4;16:12091. doi: 10.1038/s41598-026-42392-4 (PMC13076622; doi:10.1038/s41598-026-42392-4)
Supplement: Supplementary file 1 — Supplementary Information. [file 41598_2026_42392_MOESM1_ESM.zip › features/DIB_Trees/3d_trees/s02/tree_9_branches.las.xyz.feat.json]

{
  "type": "list",
  "attributes": {
    "names": {
      "type": "character",
      "attributes": {},
      "value": ["UnionRevolutionAndOrg", "IntersectionRevolutionAndOrg", "IOU_RevolutionAndOrg", "NumPointsPerSlice", "RadiousPerSliceZ", "IOUs_RevolutionAndOrgPerSlice", "PcaSDev", "NumPointsPerSliceFit", "RadiousPerSliceFit", "IOUs_RevolutionAndOrgPerSliceFit"]
    }
  },
  "value": [
    {
      "type": "integer",
      "attributes": {},
      "value": [15380]
    },
    {
      "type": "integer",
      "attributes": {},
      "value": [1763]
    },
    {
      "type": "double",
      "attributes": {},
      "value": [0.11462939]
    },
    {
      "type": "double",
      "attributes": {},
      "value": [0, 0, 0, 0, 0, 0, 0, 0, 0, 0, 0, 0, 0, 80, 72, 72, 92, 81, 98, 76, 97, 97, 92, 125, 142, 194, 299, 427, 585, 775, 905, 1047, 950, 937, 873, 766, 606, 504, 419, 380, 453, 650, 540, 269, 87, 98, 12, 0, 0, 0, 0, 0, 0, 0, 0, 0, 0, 0, 0, 0, 0, 0, 0, 0, 0, 0, 0]
    },
    {
      "type": "double",
      "attributes": {},
      "value": [0, 0, 0, 0, 0, 0, 0, 0, 0, 0, 0, 0, 0, 1.08383524, 1.08446264, 1.08090627, 1.07699585, 1.07469237, 1.07096553, 1.06406021, 4.90685272, 4.66838408, 5.59986687, 5.43124104, 4.89259195, 6.08662081, 8.54829407, 9.68645954, 8.80737114, 8.50015354, 7.65389109, 7.0763998, 8.12039089, 7.49135113, 6.93532324, 5.69421577, 5.6854558, 5.32351828, 5.40529871, 5.34982586, 6.42286062, 6.1697669, 5.65002155, 5.4491539, 3.13224173, 3.41346884, 1.96748769, 0, 0, 0, 0, 0, 0, 0, 0, 0, 0, 0, 0, 0, 0, 0, 0, 0, 0, 0, 0]
    },
    {
      "type": "double",
      "attributes": {},
      "value": [0, 0, 0, 0, 0, 0, 0, 0, 0, 0, 0, 0, 0, 0.12903225, 0.12903225, 0.12903225, 0.12903225, 0.12903225, 0.13333334, 0.13333334, 0.02259887, 0.03773585, 0.01834862, 0.03051643, 0.04637681, 0.0372807, 0.04487805, 0.05760369, 0.08999082, 0.10958904, 0.14114833, 0.1829609, 0.14966741, 0.14925373, 0.16309012, 0.18503119, 0.15625, 0.15222482, 0.138322, 0.1627907, 0.14119601, 0.17921147, 0.18354431, 0.10714286, 0.11656442, 0.09895834, 0.05333333, 0, 0, 0, 0, 0, 0, 0, 0, 0, 0, 0, 0, 0, 0, 0, 0, 0, 0, 0, 0]
    },
    {
      "type": "double",
      "attributes": {},
      "value": [3.40393459, 2.38047139, 1.48716551]
    },
    {
      "type": "list",
      "attributes": {
        "names": {
          "type": "character",
          "attributes": {},
          "value": ["coeffs", "error"]
        }
      },
      "value": [
        {
          "type": "double",
          "attributes": {},
          "value": [0.58441505, -0.01115484, 0.13745504, 7.3679559, 0.27166488, 0.53192457]
        },
        {
          "type": "double",
          "attributes": {},
          "value": [17.07966237]
        }
      ]
    },
    {
      "type": "list",
      "attributes": {
        "names": {
          "type": "character",
          "attributes": {},
          "value": ["coeffs", "error"]
        }
      },
      "value": [
        {
          "type": "double",
          "attributes": {},
          "value": [1.68264229, -2.26318178, 11.44686503, 5.06689702, 6.41674863, 2.17214585]
        },
        {
          "type": "double",
          "attributes": {},
          "value": [23.62290356]
        }
      ]
    },
    {
      "type": "list",
      "attributes": {
        "names": {
          "type": "character",
          "attributes": {},
          "value": ["coeffs", "error"]
        }
      },
      "value": [
        {
          "type": "double",
          "attributes": {},
          "value": [0.13389566, 0.15261602, -0.0728193, 0.27381208, 0.12502048, 0.07649629]
        },
        {
          "type": "double",
          "attributes": {},
          "value": [0.65311195]
        }
      ]
    }
  ]
}
