# Supplementary material for: Community detection framework based on 3D shape descriptors for tree species classification in point cloud data
Source: Sci Rep. 2026 Mar 4;16:12091. doi: 10.1038/s41598-026-42392-4 (PMC13076622; doi:10.1038/s41598-026-42392-4)
Supplement: Supplementary file 1 — Supplementary Information. [file 41598_2026_42392_MOESM1_ESM.zip › features/DIB_Trees/3d_trees/s02/tree_4_branches.las.xyz.feat.json]

{
  "type": "list",
  "attributes": {
    "names": {
      "type": "character",
      "attributes": {},
      "value": ["UnionRevolutionAndOrg", "IntersectionRevolutionAndOrg", "IOU_RevolutionAndOrg", "NumPointsPerSlice", "RadiousPerSliceZ", "IOUs_RevolutionAndOrgPerSlice", "PcaSDev", "NumPointsPerSliceFit", "RadiousPerSliceFit", "IOUs_RevolutionAndOrgPerSliceFit"]
    }
  },
  "value": [
    {
      "type": "integer",
      "attributes": {},
      "value": [15432]
    },
    {
      "type": "integer",
      "attributes": {},
      "value": [1748]
    },
    {
      "type": "double",
      "attributes": {},
      "value": [0.11327112]
    },
    {
      "type": "double",
      "attributes": {},
      "value": [0, 0, 0, 0, 0, 0, 0, 0, 0, 0, 0, 0, 0, 65, 81, 101, 78, 97, 92, 84, 87, 93, 83, 129, 132, 207, 353, 519, 573, 696, 940, 964, 901, 1015, 980, 849, 586, 432, 524, 391, 499, 584, 531, 357, 144, 80, 3, 0, 0, 0, 0, 0, 0, 0, 0, 0, 0, 0, 0, 0, 0, 0, 0, 0, 0, 0, 0]
    },
    {
      "type": "double",
      "attributes": {},
      "value": [0, 0, 0, 0, 0, 0, 0, 0, 0, 0, 0, 0, 0, 1.04321873, 1.03688514, 1.02569544, 1.01735091, 1.01467812, 1.00831938, 0.99624187, 0.98317617, 4.48499012, 5.02387905, 5.17469168, 6.23474932, 7.18843222, 9.37720966, 9.04493427, 8.0843029, 7.74003553, 8.16858768, 8.00116634, 7.00405884, 6.65771818, 6.31500196, 5.53756046, 4.85149765, 5.70429373, 7.25907946, 6.29360104, 6.3588686, 7.04191208, 5.11854076, 5.48226261, 3.50431275, 3.32233977, 2.46525717, 0, 0, 0, 0, 0, 0, 0, 0, 0, 0, 0, 0, 0, 0, 0, 0, 0, 0, 0, 0]
    },
    {
      "type": "double",
      "attributes": {},
      "value": [0, 0, 0, 0, 0, 0, 0, 0, 0, 0, 0, 0, 0, 0.13333334, 0.13333334, 0.13333334, 0.1, 0.1, 0.1, 0.10344828, 0.14285715, 0.02747253, 0.0261194, 0.0298103, 0.0398482, 0.03561644, 0.04138514, 0.06462882, 0.08629989, 0.13043478, 0.12301166, 0.14505495, 0.18335684, 0.18838304, 0.22469983, 0.22149123, 0.21666667, 0.12008282, 0.07923497, 0.10309278, 0.11864407, 0.12027972, 0.20050761, 0.14190687, 0.14851485, 0.12138728, 0.02173913, 0, 0, 0, 0, 0, 0, 0, 0, 0, 0, 0, 0, 0, 0, 0, 0, 0, 0, 0, 0]
    },
    {
      "type": "double",
      "attributes": {},
      "value": [3.46493259, 2.37548974, 1.46491564]
    },
    {
      "type": "list",
      "attributes": {
        "names": {
          "type": "character",
          "attributes": {},
          "value": ["coeffs", "error"]
        }
      },
      "value": [
        {
          "type": "double",
          "attributes": {},
          "value": [0.56869883, 0.02005432, 0.1256139, 7.26889974, 0.42072005, 0.52550204]
        },
        {
          "type": "double",
          "attributes": {},
          "value": [15.7499906]
        }
      ]
    },
    {
      "type": "list",
      "attributes": {
        "names": {
          "type": "character",
          "attributes": {},
          "value": ["coeffs", "error"]
        }
      },
      "value": [
        {
          "type": "double",
          "attributes": {},
          "value": [2.11377535, -3.79650645, 12.35689546, 4.02329864, 7.56326126, 2.10188446]
        },
        {
          "type": "double",
          "attributes": {},
          "value": [20.59412677]
        }
      ]
    },
    {
      "type": "list",
      "attributes": {
        "names": {
          "type": "character",
          "attributes": {},
          "value": ["coeffs", "error"]
        }
      },
      "value": [
        {
          "type": "double",
          "attributes": {},
          "value": [0.13024379, 0.14891253, -0.07554928, 0.30498502, 0.08494424, 0.09349408]
        },
        {
          "type": "double",
          "attributes": {},
          "value": [0.94143901]
        }
      ]
    }
  ]
}
