# Supplementary material for: Community detection framework based on 3D shape descriptors for tree species classification in point cloud data
Source: Sci Rep. 2026 Mar 4;16:12091. doi: 10.1038/s41598-026-42392-4 (PMC13076622; doi:10.1038/s41598-026-42392-4)
Supplement: Supplementary file 1 — Supplementary Information. [file 41598_2026_42392_MOESM1_ESM.zip › features/DIB_Trees/3d_trees/s02/tree_7_branches.las.xyz.feat.json]

{
  "type": "list",
  "attributes": {
    "names": {
      "type": "character",
      "attributes": {},
      "value": ["UnionRevolutionAndOrg", "IntersectionRevolutionAndOrg", "IOU_RevolutionAndOrg", "NumPointsPerSlice", "RadiousPerSliceZ", "IOUs_RevolutionAndOrgPerSlice", "PcaSDev", "NumPointsPerSliceFit", "RadiousPerSliceFit", "IOUs_RevolutionAndOrgPerSliceFit"]
    }
  },
  "value": [
    {
      "type": "integer",
      "attributes": {},
      "value": [15451]
    },
    {
      "type": "integer",
      "attributes": {},
      "value": [1698]
    },
    {
      "type": "double",
      "attributes": {},
      "value": [0.1098958]
    },
    {
      "type": "double",
      "attributes": {},
      "value": [0, 0, 0, 0, 0, 0, 0, 0, 0, 0, 0, 0, 0, 70, 97, 98, 81, 86, 82, 69, 63, 75, 82, 89, 98, 134, 236, 343, 487, 551, 775, 901, 1004, 961, 822, 891, 560, 478, 348, 279, 370, 415, 413, 407, 156, 70, 49, 0, 0, 0, 0, 0, 0, 0, 0, 0, 0, 0, 0, 0, 0, 0, 0, 0, 0, 0, 0]
    },
    {
      "type": "double",
      "attributes": {},
      "value": [0, 0, 0, 0, 0, 0, 0, 0, 0, 0, 0, 0, 0, 1.04852653, 1.04938734, 1.04411781, 1.04396737, 1.04131162, 1.03449273, 1.0252434, 1.01780796, 5.22343111, 4.99155283, 4.96010971, 5.79659176, 5.68481588, 8.21900845, 9.47665977, 9.06948566, 8.79456329, 8.22759438, 8.0023365, 7.74369478, 7.3632493, 5.91973639, 5.79998922, 7.0992732, 6.71262789, 6.1566267, 6.28532648, 6.38572502, 6.07758808, 5.72115278, 5.7146225, 3.43338799, 2.9113512, 2.71596146, 0, 0, 0, 0, 0, 0, 0, 0, 0, 0, 0, 0, 0, 0, 0, 0, 0, 0, 0, 0]
    },
    {
      "type": "double",
      "attributes": {},
      "value": [0, 0, 0, 0, 0, 0, 0, 0, 0, 0, 0, 0, 0, 0.13333334, 0.13333334, 0.13333334, 0.13333334, 0.13333334, 0.13333334, 0.13333334, 0.13793103, 0.03529412, 0.03614458, 0.02985075, 0.0278481, 0.05133929, 0.02922078, 0.04773463, 0.06962577, 0.09199632, 0.11461619, 0.13861386, 0.15294118, 0.19201031, 0.24230769, 0.251497, 0.14821428, 0.10281923, 0.07789855, 0.09671848, 0.12186978, 0.13970588, 0.13958333, 0.13569938, 0.12371134, 0.12328767, 0.1031746, 0, 0, 0, 0, 0, 0, 0, 0, 0, 0, 0, 0, 0, 0, 0, 0, 0, 0, 0, 0]
    },
    {
      "type": "double",
      "attributes": {},
      "value": [3.42940594, 2.40711357, 1.42692961]
    },
    {
      "type": "list",
      "attributes": {
        "names": {
          "type": "character",
          "attributes": {},
          "value": ["coeffs", "error"]
        }
      },
      "value": [
        {
          "type": "double",
          "attributes": {},
          "value": [0.55234867, 0.53451519, -0.99410308, 8.53193172, -0.59406922, 1.01793415]
        },
        {
          "type": "double",
          "attributes": {},
          "value": [16.9590123]
        }
      ]
    },
    {
      "type": "list",
      "attributes": {
        "names": {
          "type": "character",
          "attributes": {},
          "value": ["coeffs", "error"]
        }
      },
      "value": [
        {
          "type": "double",
          "attributes": {},
          "value": [1.95121996, -3.10085163, 11.03138183, 5.88535375, 6.59706086, 2.35056141]
        },
        {
          "type": "double",
          "attributes": {},
          "value": [21.44090229]
        }
      ]
    },
    {
      "type": "list",
      "attributes": {
        "names": {
          "type": "character",
          "attributes": {},
          "value": ["coeffs", "error"]
        }
      },
      "value": [
        {
          "type": "double",
          "attributes": {},
          "value": [0.11927905, 0.2163341, -0.12956573, 0.3364054, 0.02705762, 0.14210461]
        },
        {
          "type": "double",
          "attributes": {},
          "value": [0.80341075]
        }
      ]
    }
  ]
}
