# Supplementary material for: Community detection framework based on 3D shape descriptors for tree species classification in point cloud data
Source: Sci Rep. 2026 Mar 4;16:12091. doi: 10.1038/s41598-026-42392-4 (PMC13076622; doi:10.1038/s41598-026-42392-4)
Supplement: Supplementary file 1 — Supplementary Information. [file 41598_2026_42392_MOESM1_ESM.zip › features/DIB_Trees/3d_trees/s02/tree_6_branches.las.xyz.feat.json]

{
  "type": "list",
  "attributes": {
    "names": {
      "type": "character",
      "attributes": {},
      "value": ["UnionRevolutionAndOrg", "IntersectionRevolutionAndOrg", "IOU_RevolutionAndOrg", "NumPointsPerSlice", "RadiousPerSliceZ", "IOUs_RevolutionAndOrgPerSlice", "PcaSDev", "NumPointsPerSliceFit", "RadiousPerSliceFit", "IOUs_RevolutionAndOrgPerSliceFit"]
    }
  },
  "value": [
    {
      "type": "integer",
      "attributes": {},
      "value": [14660]
    },
    {
      "type": "integer",
      "attributes": {},
      "value": [1638]
    },
    {
      "type": "double",
      "attributes": {},
      "value": [0.11173261]
    },
    {
      "type": "double",
      "attributes": {},
      "value": [0, 0, 0, 0, 0, 0, 0, 0, 0, 0, 0, 0, 60, 88, 70, 95, 83, 86, 78, 102, 78, 84, 92, 91, 124, 256, 407, 470, 536, 736, 975, 1134, 1058, 819, 687, 539, 415, 338, 432, 420, 374, 427, 529, 210, 47, 0, 0, 0, 0, 0, 0, 0, 0, 0, 0, 0, 0, 0, 0, 0, 0, 0, 0, 0, 0]
    },
    {
      "type": "double",
      "attributes": {},
      "value": [0, 0, 0, 0, 0, 0, 0, 0, 0, 0, 0, 0, 1.26252759, 1.25744081, 1.25356829, 1.24603653, 1.24088395, 1.23312461, 1.22425425, 1.21391845, 4.25091743, 4.25376892, 4.51143026, 4.43583584, 5.56568909, 8.16041946, 8.85208988, 8.87438297, 7.9311986, 7.84090281, 7.59575176, 7.44107914, 6.97539139, 6.67002678, 6.30485392, 6.51767159, 5.81656504, 5.44828844, 5.31334019, 5.97453833, 6.3532033, 6.17036486, 5.45403242, 4.83102989, 4.32618284, 0, 0, 0, 0, 0, 0, 0, 0, 0, 0, 0, 0, 0, 0, 0, 0, 0, 0, 0, 0]
    },
    {
      "type": "double",
      "attributes": {},
      "value": [0, 0, 0, 0, 0, 0, 0, 0, 0, 0, 0, 0, 0.10810811, 0.10810811, 0.10810811, 0.10810811, 0.10810811, 0.11111111, 0.11111111, 0.11428571, 0.03472222, 0.04166667, 0.04301075, 0.04201681, 0.03289474, 0.03675676, 0.06016408, 0.07615594, 0.10479376, 0.12914285, 0.17052375, 0.18341708, 0.203125, 0.18040435, 0.14629948, 0.0987055, 0.10621242, 0.11383928, 0.13915095, 0.09659091, 0.11016949, 0.1294964, 0.17633928, 0.0960452, 0.05460751, 0, 0, 0, 0, 0, 0, 0, 0, 0, 0, 0, 0, 0, 0, 0, 0, 0, 0, 0, 0]
    },
    {
      "type": "double",
      "attributes": {},
      "value": [3.47265652, 2.47416062, 1.47428744]
    },
    {
      "type": "list",
      "attributes": {
        "names": {
          "type": "character",
          "attributes": {},
          "value": ["coeffs", "error"]
        }
      },
      "value": [
        {
          "type": "double",
          "attributes": {},
          "value": [0.268637, 1.09794392, -1.77483738, 8.53247741, -0.12078863, 1.54338804]
        },
        {
          "type": "double",
          "attributes": {},
          "value": [16.62286559]
        }
      ]
    },
    {
      "type": "list",
      "attributes": {
        "names": {
          "type": "character",
          "attributes": {},
          "value": ["coeffs", "error"]
        }
      },
      "value": [
        {
          "type": "double",
          "attributes": {},
          "value": [2.11441921, -2.22196053, 8.25875462, 7.6473895, 5.04125954, 4.93558661]
        },
        {
          "type": "double",
          "attributes": {},
          "value": [21.00443972]
        }
      ]
    },
    {
      "type": "list",
      "attributes": {
        "names": {
          "type": "character",
          "attributes": {},
          "value": ["coeffs", "error"]
        }
      },
      "value": [
        {
          "type": "double",
          "attributes": {},
          "value": [0.09453234, 0.17655306, -0.08174448, 0.27813099, 0.06600027, 0.10457823]
        },
        {
          "type": "double",
          "attributes": {},
          "value": [0.69771438]
        }
      ]
    }
  ]
}
