# Supplementary material for: Community detection framework based on 3D shape descriptors for tree species classification in point cloud data
Source: Sci Rep. 2026 Mar 4;16:12091. doi: 10.1038/s41598-026-42392-4 (PMC13076622; doi:10.1038/s41598-026-42392-4)
Supplement: Supplementary file 1 — Supplementary Information. [file 41598_2026_42392_MOESM1_ESM.zip › features/DIB_Trees/3d_trees/s02/tree_2_branches.las.xyz.feat.json]

{
  "type": "list",
  "attributes": {
    "names": {
      "type": "character",
      "attributes": {},
      "value": ["UnionRevolutionAndOrg", "IntersectionRevolutionAndOrg", "IOU_RevolutionAndOrg", "NumPointsPerSlice", "RadiousPerSliceZ", "IOUs_RevolutionAndOrgPerSlice", "PcaSDev", "NumPointsPerSliceFit", "RadiousPerSliceFit", "IOUs_RevolutionAndOrgPerSliceFit"]
    }
  },
  "value": [
    {
      "type": "integer",
      "attributes": {},
      "value": [15740]
    },
    {
      "type": "integer",
      "attributes": {},
      "value": [1747]
    },
    {
      "type": "double",
      "attributes": {},
      "value": [0.11099111]
    },
    {
      "type": "double",
      "attributes": {},
      "value": [0, 0, 0, 0, 0, 0, 0, 0, 0, 0, 0, 0, 0, 136, 78, 106, 77, 79, 81, 91, 99, 76, 86, 86, 115, 218, 208, 291, 450, 628, 711, 988, 883, 862, 862, 711, 739, 622, 413, 403, 349, 478, 606, 440, 151, 102, 65, 0, 0, 0, 0, 0, 0, 0, 0, 0, 0, 0, 0, 0, 0, 0, 0, 0, 0, 0, 0, 0]
    },
    {
      "type": "double",
      "attributes": {},
      "value": [0, 0, 0, 0, 0, 0, 0, 0, 0, 0, 0, 0, 0, 1.13354909, 1.12793434, 1.12517226, 1.11864173, 1.1123358, 1.10357308, 1.09470642, 6.95600271, 6.60731125, 5.68707228, 5.27507257, 5.18961048, 5.76263046, 7.4325285, 9.28849506, 9.19456863, 8.75520229, 7.95684433, 7.61769438, 7.72921467, 7.16395426, 6.84549952, 6.38992882, 5.9865675, 5.67762852, 5.31407547, 5.34375429, 6.59043837, 6.29952526, 5.57638168, 5.65047312, 4.46926641, 3.75445819, 3.36274838, 0, 0, 0, 0, 0, 0, 0, 0, 0, 0, 0, 0, 0, 0, 0, 0, 0, 0, 0, 0, 0]
    },
    {
      "type": "double",
      "attributes": {},
      "value": [0, 0, 0, 0, 0, 0, 0, 0, 0, 0, 0, 0, 0, 0.11764706, 0.12121212, 0.09090909, 0.12121212, 0.125, 0.125, 0.125, 0.02352941, 0.02272727, 0.02153846, 0.02692308, 0.04815864, 0.03441295, 0.035533, 0.0439834, 0.06440678, 0.09090909, 0.12374582, 0.15961306, 0.1381733, 0.17320703, 0.18343195, 0.18655463, 0.17735849, 0.16839917, 0.1273585, 0.15151516, 0.09984152, 0.15198618, 0.20779221, 0.15481171, 0.1197411, 0.07964602, 0.06395349, 0, 0, 0, 0, 0, 0, 0, 0, 0, 0, 0, 0, 0, 0, 0, 0, 0, 0, 0, 0, 0]
    },
    {
      "type": "double",
      "attributes": {},
      "value": [3.55160768, 2.40278649, 1.42896038]
    },
    {
      "type": "list",
      "attributes": {
        "names": {
          "type": "character",
          "attributes": {},
          "value": ["coeffs", "error"]
        }
      },
      "value": [
        {
          "type": "double",
          "attributes": {},
          "value": [0.70474202, 0.39763616, -0.65764741, 7.67594686, 0.51907003, 0.84686291]
        },
        {
          "type": "double",
          "attributes": {},
          "value": [15.16199378]
        }
      ]
    },
    {
      "type": "list",
      "attributes": {
        "names": {
          "type": "character",
          "attributes": {},
          "value": ["coeffs", "error"]
        }
      },
      "value": [
        {
          "type": "double",
          "attributes": {},
          "value": [1.31441, -1.04049458, 10.9682875, 5.53489938, 6.16521901, 3.41316237]
        },
        {
          "type": "double",
          "attributes": {},
          "value": [23.72864132]
        }
      ]
    },
    {
      "type": "list",
      "attributes": {
        "names": {
          "type": "character",
          "attributes": {},
          "value": ["coeffs", "error"]
        }
      },
      "value": [
        {
          "type": "double",
          "attributes": {},
          "value": [0.11359324, 0.1554327, -0.09424514, 0.28218343, 0.11951822, 0.08463891]
        },
        {
          "type": "double",
          "attributes": {},
          "value": [0.6738521]
        }
      ]
    }
  ]
}
