# Supplementary material for: Community detection framework based on 3D shape descriptors for tree species classification in point cloud data
Source: Sci Rep. 2026 Mar 4;16:12091. doi: 10.1038/s41598-026-42392-4 (PMC13076622; doi:10.1038/s41598-026-42392-4)
Supplement: Supplementary file 1 — Supplementary Information. [file 41598_2026_42392_MOESM1_ESM.zip › features/DIB_Trees/3d_trees/s02/tree_8_branches.las.xyz.feat.json]

{
  "type": "list",
  "attributes": {
    "names": {
      "type": "character",
      "attributes": {},
      "value": ["UnionRevolutionAndOrg", "IntersectionRevolutionAndOrg", "IOU_RevolutionAndOrg", "NumPointsPerSlice", "RadiousPerSliceZ", "IOUs_RevolutionAndOrgPerSlice", "PcaSDev", "NumPointsPerSliceFit", "RadiousPerSliceFit", "IOUs_RevolutionAndOrgPerSliceFit"]
    }
  },
  "value": [
    {
      "type": "integer",
      "attributes": {},
      "value": [15153]
    },
    {
      "type": "integer",
      "attributes": {},
      "value": [1809]
    },
    {
      "type": "double",
      "attributes": {},
      "value": [0.1193823]
    },
    {
      "type": "double",
      "attributes": {},
      "value": [0, 0, 0, 0, 0, 0, 0, 0, 0, 0, 0, 0, 0, 73, 92, 80, 97, 82, 92, 108, 76, 91, 79, 76, 93, 138, 319, 334, 472, 690, 758, 1041, 1138, 1177, 867, 848, 565, 351, 506, 554, 516, 454, 476, 325, 174, 76, 12, 0, 0, 0, 0, 0, 0, 0, 0, 0, 0, 0, 0, 0, 0, 0, 0, 0, 0, 0, 0]
    },
    {
      "type": "double",
      "attributes": {},
      "value": [0, 0, 0, 0, 0, 0, 0, 0, 0, 0, 0, 0, 0, 1.07687724, 1.07631803, 1.06849706, 1.06677246, 1.06367862, 1.05611384, 1.05293822, 1.04016602, 1.03392339, 5.84864616, 5.7906642, 5.68040276, 6.22416306, 9.61410618, 9.39646626, 9.05364323, 8.38648129, 7.55232668, 7.29771805, 7.37137222, 6.89097738, 6.77156591, 5.92028809, 6.63613224, 5.98822403, 5.64016008, 6.19815063, 6.21861029, 6.04433775, 5.95204592, 4.80165863, 3.86248946, 3.50967574, 0.90685368, 0, 0, 0, 0, 0, 0, 0, 0, 0, 0, 0, 0, 0, 0, 0, 0, 0, 0, 0, 0]
    },
    {
      "type": "double",
      "attributes": {},
      "value": [0, 0, 0, 0, 0, 0, 0, 0, 0, 0, 0, 0, 0, 0.1, 0.1, 0.1, 0.10344828, 0.10344828, 0.10344828, 0.10344828, 0.13793103, 0.14285715, 0.03278688, 0.02890173, 0.0248307, 0.03041145, 0.03574204, 0.05109489, 0.07591623, 0.10775428, 0.15318628, 0.19582245, 0.21465296, 0.22157435, 0.18401207, 0.19029126, 0.10501567, 0.12098299, 0.17970401, 0.13499112, 0.11484099, 0.14074074, 0.1612284, 0.15864022, 0.13445379, 0.08415841, 0.07692308, 0, 0, 0, 0, 0, 0, 0, 0, 0, 0, 0, 0, 0, 0, 0, 0, 0, 0, 0, 0]
    },
    {
      "type": "double",
      "attributes": {},
      "value": [3.39619936, 2.38976868, 1.54870872]
    },
    {
      "type": "list",
      "attributes": {
        "names": {
          "type": "character",
          "attributes": {},
          "value": ["coeffs", "error"]
        }
      },
      "value": [
        {
          "type": "double",
          "attributes": {},
          "value": [0.48507567, 0.51792567, -0.90493346, 8.29840826, -0.11597784, 0.67672447]
        },
        {
          "type": "double",
          "attributes": {},
          "value": [17.06769826]
        }
      ]
    },
    {
      "type": "list",
      "attributes": {
        "names": {
          "type": "character",
          "attributes": {},
          "value": ["coeffs", "error"]
        }
      },
      "value": [
        {
          "type": "double",
          "attributes": {},
          "value": [2.34770509, -4.17125195, 11.94868675, 4.74907943, 7.23998845, 1.48016263]
        },
        {
          "type": "double",
          "attributes": {},
          "value": [22.32426554]
        }
      ]
    },
    {
      "type": "list",
      "attributes": {
        "names": {
          "type": "character",
          "attributes": {},
          "value": ["coeffs", "error"]
        }
      },
      "value": [
        {
          "type": "double",
          "attributes": {},
          "value": [0.08168525, 0.18270174, -0.07924106, 0.30958785, 0.08010093, 0.10575334]
        },
        {
          "type": "double",
          "attributes": {},
          "value": [0.93760777]
        }
      ]
    }
  ]
}
