# Supplementary material for: Community detection framework based on 3D shape descriptors for tree species classification in point cloud data
Source: Sci Rep. 2026 Mar 4;16:12091. doi: 10.1038/s41598-026-42392-4 (PMC13076622; doi:10.1038/s41598-026-42392-4)
Supplement: Supplementary file 1 — Supplementary Information. [file 41598_2026_42392_MOESM1_ESM.zip › features/DIB_Trees/3d_trees/s05/tree_3_branches.las.xyz.feat.json]

{
  "type": "list",
  "attributes": {
    "names": {
      "type": "character",
      "attributes": {},
      "value": ["UnionRevolutionAndOrg", "IntersectionRevolutionAndOrg", "IOU_RevolutionAndOrg", "NumPointsPerSlice", "RadiousPerSliceZ", "IOUs_RevolutionAndOrgPerSlice", "PcaSDev", "NumPointsPerSliceFit", "RadiousPerSliceFit", "IOUs_RevolutionAndOrgPerSliceFit"]
    }
  },
  "value": [
    {
      "type": "integer",
      "attributes": {},
      "value": [16701]
    },
    {
      "type": "integer",
      "attributes": {},
      "value": [2551]
    },
    {
      "type": "double",
      "attributes": {},
      "value": [0.15274534]
    },
    {
      "type": "double",
      "attributes": {},
      "value": [0, 0, 0, 0, 0, 0, 0, 0, 0, 0, 0, 0, 0, 0, 0, 0, 0, 0, 0, 82, 199, 199, 184, 205, 218, 213, 196, 232, 224, 210, 162, 201, 195, 262, 345, 398, 429, 641, 713, 625, 661, 691, 907, 961, 804, 944, 1000, 776, 862, 589, 544, 383, 316, 230, 219, 180, 157, 146, 87, 35, 20, 5, 0, 0, 0, 0, 0, 0, 0, 0, 0, 0, 0, 0, 0, 0, 0, 0, 0, 0, 0, 0, 0, 0]
    },
    {
      "type": "double",
      "attributes": {},
      "value": [0, 0, 0, 0, 0, 0, 0, 0, 0, 0, 0, 0, 0, 0, 0, 0, 0, 0, 0, 0.97821081, 0.98481786, 0.98298228, 0.97889787, 0.98222744, 0.98491347, 0.98218411, 0.98506153, 0.98450422, 0.98426622, 0.98341715, 0.96682453, 0.79807973, 4.88630056, 4.82052708, 5.11743832, 5.3913064, 5.7388382, 6.03819466, 6.34701872, 6.2843914, 6.16790771, 7.10088682, 6.77423382, 7.07937193, 6.92913485, 6.74001741, 7.4983449, 7.20543432, 7.3560524, 6.5828476, 6.73423719, 7.20674038, 7.27042246, 5.43064499, 5.92868662, 5.51934528, 5.99067545, 6.55080509, 5.78461409, 6.03622866, 5.38610315, 4.01038599, 0, 0, 0, 0, 0, 0, 0, 0, 0, 0, 0, 0, 0, 0, 0, 0, 0, 0, 0, 0, 0, 0]
    },
    {
      "type": "double",
      "attributes": {},
      "value": [0, 0, 0, 0, 0, 0, 0, 0, 0, 0, 0, 0, 0, 0, 0, 0, 0, 0, 0, 0.14285715, 0.13793103, 0.14285715, 0.14285715, 0.14285715, 0.13793103, 0.14285715, 0.13793103, 0.13793103, 0.14285715, 0.14285715, 0.14285715, 0.19047619, 0.03846154, 0.04362416, 0.06478873, 0.08851675, 0.10103093, 0.12430426, 0.13028765, 0.13494809, 0.13898917, 0.14600551, 0.20331325, 0.25484765, 0.19627507, 0.27162367, 0.24844721, 0.2442953, 0.25192803, 0.22044729, 0.19195047, 0.14030261, 0.09898107, 0.14114833, 0.11422846, 0.10161663, 0.0990099, 0.0789916, 0.07327586, 0.03794643, 0.02373887, 0.01886792, 0, 0, 0, 0, 0, 0, 0, 0, 0, 0, 0, 0, 0, 0, 0, 0, 0, 0, 0, 0, 0, 0]
    },
    {
      "type": "double",
      "attributes": {},
      "value": [4.33617824, 2.17772614, 1.77305417]
    },
    {
      "type": "list",
      "attributes": {
        "names": {
          "type": "character",
          "attributes": {},
          "value": ["coeffs", "error"]
        }
      },
      "value": [
        {
          "type": "double",
          "attributes": {},
          "value": [0.69185742, 1.36247881, -0.22855493, 7.9700945, -1.70450996, 0.57795997]
        },
        {
          "type": "double",
          "attributes": {},
          "value": [12.67183729]
        }
      ]
    },
    {
      "type": "list",
      "attributes": {
        "names": {
          "type": "character",
          "attributes": {},
          "value": ["coeffs", "error"]
        }
      },
      "value": [
        {
          "type": "double",
          "attributes": {},
          "value": [1.77092147, -1.70097914, 5.30119917, 8.34371068, 5.75080258, 4.93303128]
        },
        {
          "type": "double",
          "attributes": {},
          "value": [22.43492056]
        }
      ]
    },
    {
      "type": "list",
      "attributes": {
        "names": {
          "type": "character",
          "attributes": {},
          "value": ["coeffs", "error"]
        }
      },
      "value": [
        {
          "type": "double",
          "attributes": {},
          "value": [0.11517873, 0.23795755, -0.07077801, 0.40722557, 0.01714001, 0.03251764]
        },
        {
          "type": "double",
          "attributes": {},
          "value": [0.91049812]
        }
      ]
    }
  ]
}
