# Supplementary material for: Community detection framework based on 3D shape descriptors for tree species classification in point cloud data
Source: Sci Rep. 2026 Mar 4;16:12091. doi: 10.1038/s41598-026-42392-4 (PMC13076622; doi:10.1038/s41598-026-42392-4)
Supplement: Supplementary file 1 — Supplementary Information. [file 41598_2026_42392_MOESM1_ESM.zip › features/DIB_Trees/3d_trees/s05/tree_5_branches.las.xyz.feat.json]

{
  "type": "list",
  "attributes": {
    "names": {
      "type": "character",
      "attributes": {},
      "value": ["UnionRevolutionAndOrg", "IntersectionRevolutionAndOrg", "IOU_RevolutionAndOrg", "NumPointsPerSlice", "RadiousPerSliceZ", "IOUs_RevolutionAndOrgPerSlice", "PcaSDev", "NumPointsPerSliceFit", "RadiousPerSliceFit", "IOUs_RevolutionAndOrgPerSliceFit"]
    }
  },
  "value": [
    {
      "type": "integer",
      "attributes": {},
      "value": [16380]
    },
    {
      "type": "integer",
      "attributes": {},
      "value": [2611]
    },
    {
      "type": "double",
      "attributes": {},
      "value": [0.15940171]
    },
    {
      "type": "double",
      "attributes": {},
      "value": [0, 0, 0, 0, 0, 0, 0, 0, 0, 0, 0, 0, 0, 0, 0, 0, 0, 0, 0, 0, 92, 231, 199, 202, 217, 229, 176, 192, 198, 210, 245, 211, 235, 250, 220, 169, 212, 215, 291, 297, 355, 435, 584, 744, 674, 632, 795, 949, 842, 1006, 1177, 1026, 859, 787, 668, 562, 445, 365, 273, 279, 222, 182, 141, 99, 51, 26, 1, 0, 0, 0, 0, 0, 0, 0, 0, 0, 0, 0, 0, 0, 0, 0, 0, 0, 0, 0, 0, 0, 0, 0, 0, 0]
    },
    {
      "type": "double",
      "attributes": {},
      "value": [0, 0, 0, 0, 0, 0, 0, 0, 0, 0, 0, 0, 0, 0, 0, 0, 0, 0, 0, 0, 0.98028034, 0.97687244, 0.97697812, 0.98011124, 0.98116553, 0.97814691, 0.97962993, 0.97564524, 0.97508609, 0.98176354, 0.97101468, 0.98057562, 0.97907382, 0.97955787, 0.98136556, 0.95953208, 3.88375998, 4.41944695, 4.71281767, 4.69758177, 5.48097324, 6.20869017, 6.32104683, 6.40248203, 6.69810009, 6.01722145, 7.23590946, 7.18438292, 6.84556532, 6.87972355, 7.13456011, 6.7019558, 7.26340199, 7.29541492, 6.76312399, 7.00033665, 5.80154943, 6.3412056, 5.62440109, 5.36097527, 5.56364632, 5.63518763, 5.55225182, 5.7725668, 5.84435463, 6.12679052, 3.05405188, 0, 0, 0, 0, 0, 0, 0, 0, 0, 0, 0, 0, 0, 0, 0, 0, 0, 0, 0, 0, 0, 0, 0, 0, 0]
    },
    {
      "type": "double",
      "attributes": {},
      "value": [0, 0, 0, 0, 0, 0, 0, 0, 0, 0, 0, 0, 0, 0, 0, 0, 0, 0, 0, 0, 0.1923077, 0.1923077, 0.1923077, 0.1923077, 0.1923077, 0.1923077, 0.23076923, 0.15384616, 0.23076923, 0.23076923, 0.23076923, 0.1923077, 0.1923077, 0.23076923, 0.23076923, 0.1923077, 0.03305785, 0.03174603, 0.03952569, 0.07023411, 0.06958763, 0.09010601, 0.10787671, 0.13445379, 0.12098009, 0.15384616, 0.14153439, 0.18438762, 0.21597633, 0.27352941, 0.29155314, 0.28244275, 0.22589168, 0.23715416, 0.23999999, 0.18832117, 0.16839917, 0.14487633, 0.1330377, 0.14108911, 0.12100457, 0.10769231, 0.10328639, 0.06926407, 0.04772727, 0.02459016, 0.01298701, 0, 0, 0, 0, 0, 0, 0, 0, 0, 0, 0, 0, 0, 0, 0, 0, 0, 0, 0, 0, 0, 0, 0, 0, 0]
    },
    {
      "type": "double",
      "attributes": {},
      "value": [4.95714506, 2.12265632, 1.79798955]
    },
    {
      "type": "list",
      "attributes": {
        "names": {
          "type": "character",
          "attributes": {},
          "value": ["coeffs", "error"]
        }
      },
      "value": [
        {
          "type": "double",
          "attributes": {},
          "value": [0.41974271, 2.46296249, -2.05945842, 8.791068, -0.91638367, 0.32156639]
        },
        {
          "type": "double",
          "attributes": {},
          "value": [13.27554014]
        }
      ]
    },
    {
      "type": "list",
      "attributes": {
        "names": {
          "type": "character",
          "attributes": {},
          "value": ["coeffs", "error"]
        }
      },
      "value": [
        {
          "type": "double",
          "attributes": {},
          "value": [1.52479098, -0.52592306, 2.16608738, 10.08839346, 4.561773, 5.02281853]
        },
        {
          "type": "double",
          "attributes": {},
          "value": [24.77369253]
        }
      ]
    },
    {
      "type": "list",
      "attributes": {
        "names": {
          "type": "character",
          "attributes": {},
          "value": ["coeffs", "error"]
        }
      },
      "value": [
        {
          "type": "double",
          "attributes": {},
          "value": [0.13551109, 0.37194916, -0.07132755, 0.34339959, 0.1252886, 0.00352818]
        },
        {
          "type": "double",
          "attributes": {},
          "value": [1.61248738]
        }
      ]
    }
  ]
}
