# Supplementary material for: Community detection framework based on 3D shape descriptors for tree species classification in point cloud data
Source: Sci Rep. 2026 Mar 4;16:12091. doi: 10.1038/s41598-026-42392-4 (PMC13076622; doi:10.1038/s41598-026-42392-4)
Supplement: Supplementary file 1 — Supplementary Information. [file 41598_2026_42392_MOESM1_ESM.zip › features/DIB_Trees/3d_trees/s05/tree_10_branches.las.xyz.feat.json]

{
  "type": "list",
  "attributes": {
    "names": {
      "type": "character",
      "attributes": {},
      "value": ["UnionRevolutionAndOrg", "IntersectionRevolutionAndOrg", "IOU_RevolutionAndOrg", "NumPointsPerSlice", "RadiousPerSliceZ", "IOUs_RevolutionAndOrgPerSlice", "PcaSDev", "NumPointsPerSliceFit", "RadiousPerSliceFit", "IOUs_RevolutionAndOrgPerSliceFit"]
    }
  },
  "value": [
    {
      "type": "integer",
      "attributes": {},
      "value": [16642]
    },
    {
      "type": "integer",
      "attributes": {},
      "value": [2619]
    },
    {
      "type": "double",
      "attributes": {},
      "value": [0.15737291]
    },
    {
      "type": "double",
      "attributes": {},
      "value": [0, 0, 0, 0, 0, 0, 0, 0, 0, 0, 0, 0, 0, 0, 0, 0, 0, 0, 0, 31, 221, 225, 227, 193, 206, 236, 230, 213, 211, 216, 202, 160, 169, 219, 206, 318, 365, 478, 653, 678, 654, 638, 803, 822, 1008, 850, 1264, 961, 858, 746, 682, 658, 433, 366, 312, 267, 240, 163, 142, 94, 44, 5, 3, 0, 0, 0, 0, 0, 0, 0, 0, 0, 0, 0, 0, 0, 0, 0, 0, 0, 0, 0, 0, 0, 0, 0]
    },
    {
      "type": "double",
      "attributes": {},
      "value": [0, 0, 0, 0, 0, 0, 0, 0, 0, 0, 0, 0, 0, 0, 0, 0, 0, 0, 0, 0.99627888, 1.03331852, 1.03447294, 1.03369892, 1.03442574, 1.03329492, 1.034675, 1.02633655, 1.03419232, 1.03240085, 1.03354716, 1.03493512, 1.01921368, 0.86846071, 5.44843721, 4.88679361, 5.14047432, 5.57172871, 5.80545998, 5.74514627, 6.50131464, 6.21928835, 5.80384016, 6.73809481, 7.58641958, 7.18873262, 7.39467096, 7.22062016, 7.33973455, 7.05934906, 7.22755003, 7.05198622, 6.62314749, 6.4781332, 6.93787432, 5.94213247, 5.75287771, 5.26490211, 5.81625557, 6.12204027, 5.69526911, 5.79229832, 4.74040794, 2.77650356, 0, 0, 0, 0, 0, 0, 0, 0, 0, 0, 0, 0, 0, 0, 0, 0, 0, 0, 0, 0, 0, 0, 0]
    },
    {
      "type": "double",
      "attributes": {},
      "value": [0, 0, 0, 0, 0, 0, 0, 0, 0, 0, 0, 0, 0, 0, 0, 0, 0, 0, 0, 0.14285715, 0.14285715, 0.14285715, 0.14285715, 0.14285715, 0.14285715, 0.14285715, 0.14285715, 0.14285715, 0.14285715, 0.17857143, 0.17857143, 0.21428572, 0.25, 0.02654867, 0.03076923, 0.07183908, 0.07819905, 0.1002004, 0.1399177, 0.11219512, 0.14310955, 0.18637274, 0.16920732, 0.14268292, 0.21832883, 0.17647059, 0.29238984, 0.23415264, 0.26013985, 0.22400001, 0.21499293, 0.22471911, 0.19205298, 0.1277533, 0.15109344, 0.13247864, 0.15051021, 0.1048218, 0.08171206, 0.07079646, 0.03896104, 0.01444043, 0.01369863, 0, 0, 0, 0, 0, 0, 0, 0, 0, 0, 0, 0, 0, 0, 0, 0, 0, 0, 0, 0, 0, 0, 0]
    },
    {
      "type": "double",
      "attributes": {},
      "value": [4.48543432, 2.12839102, 1.82572361]
    },
    {
      "type": "list",
      "attributes": {
        "names": {
          "type": "character",
          "attributes": {},
          "value": ["coeffs", "error"]
        }
      },
      "value": [
        {
          "type": "double",
          "attributes": {},
          "value": [0.45073187, 2.01496287, -1.35375593, 8.62914623, -1.37039819, 0.42711709]
        },
        {
          "type": "double",
          "attributes": {},
          "value": [11.24909911]
        }
      ]
    },
    {
      "type": "list",
      "attributes": {
        "names": {
          "type": "character",
          "attributes": {},
          "value": ["coeffs", "error"]
        }
      },
      "value": [
        {
          "type": "double",
          "attributes": {},
          "value": [1.74748141, -1.27910015, 4.18113553, 9.01598285, 5.5910478, 4.1530146]
        },
        {
          "type": "double",
          "attributes": {},
          "value": [24.1109653]
        }
      ]
    },
    {
      "type": "list",
      "attributes": {
        "names": {
          "type": "character",
          "attributes": {},
          "value": ["coeffs", "error"]
        }
      },
      "value": [
        {
          "type": "double",
          "attributes": {},
          "value": [0.10820152, 0.24970431, -0.02286156, 0.33887112, 0.10986841, 0.00106117]
        },
        {
          "type": "double",
          "attributes": {},
          "value": [1.25900376]
        }
      ]
    }
  ]
}
