# Supplementary material for: Community detection framework based on 3D shape descriptors for tree species classification in point cloud data
Source: Sci Rep. 2026 Mar 4;16:12091. doi: 10.1038/s41598-026-42392-4 (PMC13076622; doi:10.1038/s41598-026-42392-4)
Supplement: Supplementary file 1 — Supplementary Information. [file 41598_2026_42392_MOESM1_ESM.zip › features/DIB_Trees/3d_trees/s05/tree_1_branches.las.xyz.feat.json]

{
  "type": "list",
  "attributes": {
    "names": {
      "type": "character",
      "attributes": {},
      "value": ["UnionRevolutionAndOrg", "IntersectionRevolutionAndOrg", "IOU_RevolutionAndOrg", "NumPointsPerSlice", "RadiousPerSliceZ", "IOUs_RevolutionAndOrgPerSlice", "PcaSDev", "NumPointsPerSliceFit", "RadiousPerSliceFit", "IOUs_RevolutionAndOrgPerSliceFit"]
    }
  },
  "value": [
    {
      "type": "integer",
      "attributes": {},
      "value": [16297]
    },
    {
      "type": "integer",
      "attributes": {},
      "value": [2557]
    },
    {
      "type": "double",
      "attributes": {},
      "value": [0.15690004]
    },
    {
      "type": "double",
      "attributes": {},
      "value": [0, 0, 0, 0, 0, 0, 0, 0, 0, 0, 0, 0, 0, 0, 0, 0, 0, 0, 0, 42, 209, 191, 186, 194, 209, 204, 197, 230, 183, 245, 211, 201, 175, 127, 168, 207, 311, 351, 480, 613, 780, 639, 571, 634, 927, 1036, 1012, 975, 1113, 1027, 851, 664, 597, 513, 350, 316, 251, 235, 181, 139, 117, 54, 10, 4, 0, 0, 0, 0, 0, 0, 0, 0, 0, 0, 0, 0, 0, 0, 0, 0, 0, 0, 0, 0, 0, 0, 0, 0]
    },
    {
      "type": "double",
      "attributes": {},
      "value": [0, 0, 0, 0, 0, 0, 0, 0, 0, 0, 0, 0, 0, 0, 0, 0, 0, 0, 0, 0.99782735, 1.02677858, 1.0259552, 1.00965893, 1.02176166, 1.0272243, 1.0273869, 1.02410543, 1.02696514, 1.02607131, 1.02870524, 1.02851176, 1.02856827, 1.01556158, 0.93250334, 4.20219135, 4.38321018, 4.93300104, 5.93360043, 5.75858784, 6.21613359, 6.03241825, 6.53421021, 6.18659449, 6.15321064, 6.85803509, 7.39456177, 7.31714773, 7.37078953, 7.21051407, 7.28700447, 7.27231836, 6.56667566, 6.69929123, 6.91436005, 6.10331869, 6.17335939, 5.08052874, 5.80851364, 6.00676489, 5.22318983, 5.89057779, 6.02633524, 5.67455912, 3.04720902, 0, 0, 0, 0, 0, 0, 0, 0, 0, 0, 0, 0, 0, 0, 0, 0, 0, 0, 0, 0, 0, 0, 0, 0]
    },
    {
      "type": "double",
      "attributes": {},
      "value": [0, 0, 0, 0, 0, 0, 0, 0, 0, 0, 0, 0, 0, 0, 0, 0, 0, 0, 0, 0.22222222, 0.2, 0.2, 0.22222222, 0.21428572, 0.2, 0.2, 0.20689656, 0.2, 0.2, 0.2, 0.2, 0.2, 0.21428572, 0.16666667, 0.04651163, 0.04026845, 0.06375839, 0.06708595, 0.09832636, 0.11775044, 0.1433892, 0.11217949, 0.11660777, 0.15026833, 0.17888562, 0.20539153, 0.23927177, 0.21548387, 0.264, 0.2565445, 0.22266139, 0.22364217, 0.21428572, 0.14809383, 0.13407822, 0.12589929, 0.15873016, 0.11965812, 0.1026694, 0.12938005, 0.08456659, 0.03333334, 0.01690821, 0.01190476, 0, 0, 0, 0, 0, 0, 0, 0, 0, 0, 0, 0, 0, 0, 0, 0, 0, 0, 0, 0, 0, 0, 0, 0]
    },
    {
      "type": "double",
      "attributes": {},
      "value": [4.58199369, 2.13832032, 1.80891787]
    },
    {
      "type": "list",
      "attributes": {
        "names": {
          "type": "character",
          "attributes": {},
          "value": ["coeffs", "error"]
        }
      },
      "value": [
        {
          "type": "double",
          "attributes": {},
          "value": [0.2887422, 2.29322758, -1.99637789, 9.08559766, -1.27137366, 0.41897368]
        },
        {
          "type": "double",
          "attributes": {},
          "value": [13.73340086]
        }
      ]
    },
    {
      "type": "list",
      "attributes": {
        "names": {
          "type": "character",
          "attributes": {},
          "value": ["coeffs", "error"]
        }
      },
      "value": [
        {
          "type": "double",
          "attributes": {},
          "value": [1.6118019, -0.69879268, 2.77641267, 9.8720233, 4.87428962, 4.79879209]
        },
        {
          "type": "double",
          "attributes": {},
          "value": [23.72144737]
        }
      ]
    },
    {
      "type": "list",
      "attributes": {
        "names": {
          "type": "character",
          "attributes": {},
          "value": ["coeffs", "error"]
        }
      },
      "value": [
        {
          "type": "double",
          "attributes": {},
          "value": [0.17255337, 0.34060907, -0.05637662, 0.33358663, 0.1145283, 0.00588793]
        },
        {
          "type": "double",
          "attributes": {},
          "value": [1.2744399]
        }
      ]
    }
  ]
}
