# Supplementary material for: Community detection framework based on 3D shape descriptors for tree species classification in point cloud data
Source: Sci Rep. 2026 Mar 4;16:12091. doi: 10.1038/s41598-026-42392-4 (PMC13076622; doi:10.1038/s41598-026-42392-4)
Supplement: Supplementary file 1 — Supplementary Information. [file 41598_2026_42392_MOESM1_ESM.zip › features/DIB_Trees/3d_trees/s05/tree_9_branches.las.xyz.feat.json]

{
  "type": "list",
  "attributes": {
    "names": {
      "type": "character",
      "attributes": {},
      "value": ["UnionRevolutionAndOrg", "IntersectionRevolutionAndOrg", "IOU_RevolutionAndOrg", "NumPointsPerSlice", "RadiousPerSliceZ", "IOUs_RevolutionAndOrgPerSlice", "PcaSDev", "NumPointsPerSliceFit", "RadiousPerSliceFit", "IOUs_RevolutionAndOrgPerSliceFit"]
    }
  },
  "value": [
    {
      "type": "integer",
      "attributes": {},
      "value": [16538]
    },
    {
      "type": "integer",
      "attributes": {},
      "value": [2568]
    },
    {
      "type": "double",
      "attributes": {},
      "value": [0.15527875]
    },
    {
      "type": "double",
      "attributes": {},
      "value": [0, 0, 0, 0, 0, 0, 0, 0, 0, 0, 0, 0, 0, 0, 0, 0, 0, 0, 184, 255, 220, 196, 236, 207, 216, 160, 192, 200, 217, 278, 410, 464, 615, 683, 608, 608, 783, 819, 938, 851, 1028, 1056, 849, 732, 657, 539, 380, 301, 237, 265, 190, 169, 140, 83, 41, 13, 0, 0, 0, 0, 0, 0, 0, 0, 0, 0, 0, 0, 0, 0, 0, 0, 0, 0, 0]
    },
    {
      "type": "double",
      "attributes": {},
      "value": [0, 0, 0, 0, 0, 0, 0, 0, 0, 0, 0, 0, 0, 0, 0, 0, 0, 0, 1.06880939, 1.07164788, 1.07925975, 1.0770483, 1.07966805, 1.07467747, 1.07823741, 1.07252038, 0.93934399, 4.83810663, 4.46617079, 5.13838863, 6.0481472, 5.9000659, 5.82269955, 6.49770832, 6.3537364, 6.2464776, 7.36133242, 6.7894721, 7.02619791, 6.82083845, 7.85404301, 7.8506279, 7.2941556, 7.02499104, 6.56898594, 6.43007469, 6.50118256, 6.74952602, 5.57758141, 6.26507854, 5.56985235, 5.8832221, 6.45528364, 5.63031912, 5.67847013, 5.1049037, 0, 0, 0, 0, 0, 0, 0, 0, 0, 0, 0, 0, 0, 0, 0, 0, 0, 0, 0]
    },
    {
      "type": "double",
      "attributes": {},
      "value": [0, 0, 0, 0, 0, 0, 0, 0, 0, 0, 0, 0, 0, 0, 0, 0, 0, 0, 0.1724138, 0.20689656, 0.19354838, 0.16129032, 0.19354838, 0.20689656, 0.19354838, 0.1724138, 0.1923077, 0.03985507, 0.04819277, 0.05583756, 0.06529851, 0.07976653, 0.12475248, 0.11669368, 0.13412564, 0.15438597, 0.15741935, 0.1904048, 0.23413259, 0.23407407, 0.23033068, 0.22006841, 0.2379085, 0.22566995, 0.25596184, 0.21833333, 0.15282393, 0.125, 0.13422818, 0.1101083, 0.12230216, 0.09740259, 0.0907441, 0.085, 0.04556962, 0.01980198, 0, 0, 0, 0, 0, 0, 0, 0, 0, 0, 0, 0, 0, 0, 0, 0, 0, 0, 0]
    },
    {
      "type": "double",
      "attributes": {},
      "value": [3.89282942, 2.18615435, 1.81465197]
    },
    {
      "type": "list",
      "attributes": {
        "names": {
          "type": "character",
          "attributes": {},
          "value": ["coeffs", "error"]
        }
      },
      "value": [
        {
          "type": "double",
          "attributes": {},
          "value": [1.17244092, 0.54276939, 0.98105619, 6.95718138, -1.27751612, 0.57251281]
        },
        {
          "type": "double",
          "attributes": {},
          "value": [10.87208726]
        }
      ]
    },
    {
      "type": "list",
      "attributes": {
        "names": {
          "type": "character",
          "attributes": {},
          "value": ["coeffs", "error"]
        }
      },
      "value": [
        {
          "type": "double",
          "attributes": {},
          "value": [1.52599699, -1.30658203, 7.45101013, 7.38551042, 5.78113553, 5.43071193]
        },
        {
          "type": "double",
          "attributes": {},
          "value": [16.17324681]
        }
      ]
    },
    {
      "type": "list",
      "attributes": {
        "names": {
          "type": "character",
          "attributes": {},
          "value": ["coeffs", "error"]
        }
      },
      "value": [
        {
          "type": "double",
          "attributes": {},
          "value": [0.17423403, 0.26893792, -0.09469822, 0.43543132, 0.02046587, 0.05260583]
        },
        {
          "type": "double",
          "attributes": {},
          "value": [0.81693312]
        }
      ]
    }
  ]
}
