# Supplementary material for: Community detection framework based on 3D shape descriptors for tree species classification in point cloud data
Source: Sci Rep. 2026 Mar 4;16:12091. doi: 10.1038/s41598-026-42392-4 (PMC13076622; doi:10.1038/s41598-026-42392-4)
Supplement: Supplementary file 1 — Supplementary Information. [file 41598_2026_42392_MOESM1_ESM.zip › features/DIB_Trees/3d_trees/s05/tree_4_branches.las.xyz.feat.json]

{
  "type": "list",
  "attributes": {
    "names": {
      "type": "character",
      "attributes": {},
      "value": ["UnionRevolutionAndOrg", "IntersectionRevolutionAndOrg", "IOU_RevolutionAndOrg", "NumPointsPerSlice", "RadiousPerSliceZ", "IOUs_RevolutionAndOrgPerSlice", "PcaSDev", "NumPointsPerSliceFit", "RadiousPerSliceFit", "IOUs_RevolutionAndOrgPerSliceFit"]
    }
  },
  "value": [
    {
      "type": "integer",
      "attributes": {},
      "value": [16077]
    },
    {
      "type": "integer",
      "attributes": {},
      "value": [2543]
    },
    {
      "type": "double",
      "attributes": {},
      "value": [0.15817628]
    },
    {
      "type": "double",
      "attributes": {},
      "value": [0, 0, 0, 0, 0, 0, 0, 0, 0, 0, 0, 0, 0, 0, 0, 0, 0, 0, 63, 217, 182, 187, 253, 213, 222, 241, 186, 133, 206, 272, 296, 323, 415, 567, 568, 617, 608, 779, 852, 839, 832, 1014, 1035, 845, 808, 713, 503, 450, 322, 317, 214, 214, 190, 162, 99, 54, 18, 1, 0, 0, 0, 0, 0, 0, 0, 0, 0, 0, 0, 0, 0, 0, 0, 0, 0, 0, 0, 0]
    },
    {
      "type": "double",
      "attributes": {},
      "value": [0, 0, 0, 0, 0, 0, 0, 0, 0, 0, 0, 0, 0, 0, 0, 0, 0, 0, 0.9942112, 1.01014149, 1.00770605, 1.0126673, 1.01181555, 1.00912166, 1.01269317, 0.99328476, 1.00962889, 0.83866322, 4.82909298, 5.09583473, 5.17978716, 4.74715328, 5.32789469, 5.80916405, 6.16004515, 6.40390539, 5.80232, 7.3661356, 7.12769651, 6.91590166, 7.50731325, 7.03439093, 7.09340382, 7.15264416, 7.08142805, 6.22455359, 6.83105612, 6.07560301, 7.1605258, 5.96697474, 6.52353191, 5.1322031, 5.7333436, 5.56436157, 5.51961517, 5.86397123, 6.32953835, 2.90554333, 0, 0, 0, 0, 0, 0, 0, 0, 0, 0, 0, 0, 0, 0, 0, 0, 0, 0, 0, 0]
    },
    {
      "type": "double",
      "attributes": {},
      "value": [0, 0, 0, 0, 0, 0, 0, 0, 0, 0, 0, 0, 0, 0, 0, 0, 0, 0, 0.1724138, 0.20689656, 0.1724138, 0.16666667, 0.2, 0.20689656, 0.2, 0.20689656, 0.1724138, 0.18181819, 0.04149378, 0.04467354, 0.06534091, 0.09748428, 0.10462287, 0.13026053, 0.125, 0.12458472, 0.16465864, 0.1397436, 0.19119669, 0.19020173, 0.19454771, 0.24301676, 0.30344829, 0.23529412, 0.22916667, 0.26943943, 0.17905918, 0.19433962, 0.10584958, 0.14341085, 0.11032028, 0.16483517, 0.1247216, 0.11401425, 0.08557457, 0.04166667, 0.02163462, 0.01351351, 0, 0, 0, 0, 0, 0, 0, 0, 0, 0, 0, 0, 0, 0, 0, 0, 0, 0, 0, 0]
    },
    {
      "type": "double",
      "attributes": {},
      "value": [3.99375685, 2.20907365, 1.82417382]
    },
    {
      "type": "list",
      "attributes": {
        "names": {
          "type": "character",
          "attributes": {},
          "value": ["coeffs", "error"]
        }
      },
      "value": [
        {
          "type": "double",
          "attributes": {},
          "value": [0.75598962, 0.91292841, 0.69290029, 7.21306501, -1.53728932, 0.56077171]
        },
        {
          "type": "double",
          "attributes": {},
          "value": [11.72083481]
        }
      ]
    },
    {
      "type": "list",
      "attributes": {
        "names": {
          "type": "character",
          "attributes": {},
          "value": ["coeffs", "error"]
        }
      },
      "value": [
        {
          "type": "double",
          "attributes": {},
          "value": [1.55832193, -1.57233659, 7.35909976, 7.05584246, 6.08529147, 4.43010432]
        },
        {
          "type": "double",
          "attributes": {},
          "value": [20.4751677]
        }
      ]
    },
    {
      "type": "list",
      "attributes": {
        "names": {
          "type": "character",
          "attributes": {},
          "value": ["coeffs", "error"]
        }
      },
      "value": [
        {
          "type": "double",
          "attributes": {},
          "value": [0.16772949, 0.27491689, -0.076374, 0.41820333, 0.03267444, 0.03211652]
        },
        {
          "type": "double",
          "attributes": {},
          "value": [1.03847192]
        }
      ]
    }
  ]
}
