# Supplementary material for: Community detection framework based on 3D shape descriptors for tree species classification in point cloud data
Source: Sci Rep. 2026 Mar 4;16:12091. doi: 10.1038/s41598-026-42392-4 (PMC13076622; doi:10.1038/s41598-026-42392-4)
Supplement: Supplementary file 1 — Supplementary Information. [file 41598_2026_42392_MOESM1_ESM.zip › features/DIB_Trees/3d_trees/s05/tree_7_branches.las.xyz.feat.json]

{
  "type": "list",
  "attributes": {
    "names": {
      "type": "character",
      "attributes": {},
      "value": ["UnionRevolutionAndOrg", "IntersectionRevolutionAndOrg", "IOU_RevolutionAndOrg", "NumPointsPerSlice", "RadiousPerSliceZ", "IOUs_RevolutionAndOrgPerSlice", "PcaSDev", "NumPointsPerSliceFit", "RadiousPerSliceFit", "IOUs_RevolutionAndOrgPerSliceFit"]
    }
  },
  "value": [
    {
      "type": "integer",
      "attributes": {},
      "value": [16768]
    },
    {
      "type": "integer",
      "attributes": {},
      "value": [2594]
    },
    {
      "type": "double",
      "attributes": {},
      "value": [0.15469943]
    },
    {
      "type": "double",
      "attributes": {},
      "value": [0, 0, 0, 0, 0, 0, 0, 0, 0, 0, 0, 0, 0, 0, 0, 0, 0, 0, 0, 156, 167, 186, 221, 227, 208, 227, 220, 195, 295, 225, 171, 195, 274, 329, 376, 423, 575, 586, 693, 715, 763, 931, 852, 946, 1102, 978, 883, 796, 805, 660, 482, 377, 306, 265, 226, 213, 153, 95, 36, 25, 2, 0, 0, 0, 0, 0, 0, 0, 0, 0, 0, 0, 0, 0, 0, 0, 0, 0, 0, 0, 0, 0, 0]
    },
    {
      "type": "double",
      "attributes": {},
      "value": [0, 0, 0, 0, 0, 0, 0, 0, 0, 0, 0, 0, 0, 0, 0, 0, 0, 0, 0, 0.98616141, 0.98652482, 0.97965962, 0.98632276, 0.98624134, 0.98642528, 0.98681295, 0.98518866, 0.98683095, 0.98644799, 0.98137099, 0.7796194, 3.89154482, 4.81649446, 5.6497798, 4.878438, 6.19901037, 6.34117746, 6.31184816, 6.13708258, 6.15786839, 6.14463949, 7.53190041, 7.13696718, 7.55807781, 7.53731108, 7.33488178, 7.49512339, 7.34701395, 7.19475603, 6.76332331, 6.49512386, 5.98115206, 6.77697182, 5.25503016, 5.63031912, 5.87448025, 5.86199808, 5.69262648, 5.94191647, 6.12432241, 4.59969664, 0, 0, 0, 0, 0, 0, 0, 0, 0, 0, 0, 0, 0, 0, 0, 0, 0, 0, 0, 0, 0, 0]
    },
    {
      "type": "double",
      "attributes": {},
      "value": [0, 0, 0, 0, 0, 0, 0, 0, 0, 0, 0, 0, 0, 0, 0, 0, 0, 0, 0, 0.15384616, 0.15384616, 0.15384616, 0.15384616, 0.15384616, 0.15384616, 0.15384616, 0.15384616, 0.15384616, 0.15384616, 0.15384616, 0.14285715, 0.04379562, 0.05243446, 0.04176904, 0.103125, 0.07513417, 0.10544217, 0.12692967, 0.13953489, 0.15535714, 0.16845877, 0.15136476, 0.17959183, 0.21279213, 0.25990099, 0.25259069, 0.21917808, 0.20698577, 0.22146739, 0.22256097, 0.16582064, 0.16403162, 0.11353032, 0.16623376, 0.14318182, 0.12236287, 0.10775862, 0.09151786, 0.03742204, 0.03017241, 0.008, 0, 0, 0, 0, 0, 0, 0, 0, 0, 0, 0, 0, 0, 0, 0, 0, 0, 0, 0, 0, 0, 0]
    },
    {
      "type": "double",
      "attributes": {},
      "value": [4.27705742, 2.15869925, 1.79518199]
    },
    {
      "type": "list",
      "attributes": {
        "names": {
          "type": "character",
          "attributes": {},
          "value": ["coeffs", "error"]
        }
      },
      "value": [
        {
          "type": "double",
          "attributes": {},
          "value": [0.69995176, 1.4603963, -0.45675018, 8.05946184, -1.31402188, 0.44277924]
        },
        {
          "type": "double",
          "attributes": {},
          "value": [8.27760604]
        }
      ]
    },
    {
      "type": "list",
      "attributes": {
        "names": {
          "type": "character",
          "attributes": {},
          "value": ["coeffs", "error"]
        }
      },
      "value": [
        {
          "type": "double",
          "attributes": {},
          "value": [1.71016358, -1.51828373, 5.16285017, 9.02513754, 4.90538651, 5.56881789]
        },
        {
          "type": "double",
          "attributes": {},
          "value": [20.32172265]
        }
      ]
    },
    {
      "type": "list",
      "attributes": {
        "names": {
          "type": "character",
          "attributes": {},
          "value": ["coeffs", "error"]
        }
      },
      "value": [
        {
          "type": "double",
          "attributes": {},
          "value": [0.13058765, 0.24616704, -0.0675937, 0.37066, 0.08548561, 0.01772081]
        },
        {
          "type": "double",
          "attributes": {},
          "value": [0.80147249]
        }
      ]
    }
  ]
}
