# Supplementary material for: Community detection framework based on 3D shape descriptors for tree species classification in point cloud data
Source: Sci Rep. 2026 Mar 4;16:12091. doi: 10.1038/s41598-026-42392-4 (PMC13076622; doi:10.1038/s41598-026-42392-4)
Supplement: Supplementary file 1 — Supplementary Information. [file 41598_2026_42392_MOESM1_ESM.zip › features/DIB_Trees/3d_trees/s05/tree_6_branches.las.xyz.feat.json]

{
  "type": "list",
  "attributes": {
    "names": {
      "type": "character",
      "attributes": {},
      "value": ["UnionRevolutionAndOrg", "IntersectionRevolutionAndOrg", "IOU_RevolutionAndOrg", "NumPointsPerSlice", "RadiousPerSliceZ", "IOUs_RevolutionAndOrgPerSlice", "PcaSDev", "NumPointsPerSliceFit", "RadiousPerSliceFit", "IOUs_RevolutionAndOrgPerSliceFit"]
    }
  },
  "value": [
    {
      "type": "integer",
      "attributes": {},
      "value": [16140]
    },
    {
      "type": "integer",
      "attributes": {},
      "value": [2697]
    },
    {
      "type": "double",
      "attributes": {},
      "value": [0.16710037]
    },
    {
      "type": "double",
      "attributes": {},
      "value": [0, 0, 0, 0, 0, 0, 0, 0, 0, 0, 0, 0, 0, 0, 0, 0, 0, 0, 8, 194, 217, 171, 188, 191, 213, 201, 197, 180, 193, 205, 194, 313, 183, 192, 291, 273, 411, 521, 633, 606, 671, 780, 837, 806, 885, 1043, 1146, 1038, 874, 768, 720, 624, 452, 355, 285, 266, 238, 176, 120, 77, 37, 7, 0, 0, 0, 0, 0, 0, 0, 0, 0, 0, 0, 0, 0, 0, 0, 0, 0, 0, 0, 0, 0, 0, 0]
    },
    {
      "type": "double",
      "attributes": {},
      "value": [0, 0, 0, 0, 0, 0, 0, 0, 0, 0, 0, 0, 0, 0, 0, 0, 0, 0, 0.68312079, 0.9679296, 0.95604175, 0.96148425, 0.96195894, 0.95905352, 0.96197391, 0.96772486, 0.96197152, 0.95427924, 0.96754318, 0.96485758, 0.96110773, 0.9279725, 4.78055334, 4.34278202, 5.06105471, 4.88231039, 4.89034843, 5.82737637, 6.40786934, 6.06765604, 6.38713884, 6.58758974, 6.34475851, 7.52929163, 7.03842783, 7.60527658, 7.17088079, 7.27372026, 7.27809238, 6.98040962, 6.73130369, 6.42706108, 5.89424896, 5.57963467, 5.5441618, 6.00449657, 5.88424349, 5.59646416, 6.14281797, 5.77481031, 5.32094717, 4.98604488, 0, 0, 0, 0, 0, 0, 0, 0, 0, 0, 0, 0, 0, 0, 0, 0, 0, 0, 0, 0, 0, 0, 0]
    },
    {
      "type": "double",
      "attributes": {},
      "value": [0, 0, 0, 0, 0, 0, 0, 0, 0, 0, 0, 0, 0, 0, 0, 0, 0, 0, 0.16666667, 0.1923077, 0.20833333, 0.20833333, 0.20833333, 0.20833333, 0.20833333, 0.1923077, 0.20833333, 0.20833333, 0.23076923, 0.23999999, 0.25, 0.25, 0.03940887, 0.05494506, 0.04983389, 0.07142857, 0.09375, 0.11530815, 0.09682804, 0.13308688, 0.15319866, 0.15165877, 0.18877551, 0.14727722, 0.1994382, 0.23272727, 0.27972972, 0.27391875, 0.22149411, 0.23428571, 0.24809742, 0.23548922, 0.20245399, 0.18961625, 0.15898618, 0.13359529, 0.13552362, 0.12584269, 0.09607843, 0.06787331, 0.04657534, 0.01449275, 0, 0, 0, 0, 0, 0, 0, 0, 0, 0, 0, 0, 0, 0, 0, 0, 0, 0, 0, 0, 0, 0, 0]
    },
    {
      "type": "double",
      "attributes": {},
      "value": [4.49263521, 2.14190513, 1.78667271]
    },
    {
      "type": "list",
      "attributes": {
        "names": {
          "type": "character",
          "attributes": {},
          "value": ["coeffs", "error"]
        }
      },
      "value": [
        {
          "type": "double",
          "attributes": {},
          "value": [0.21440238, 2.13453505, -1.663926, 8.40222957, -0.61892101, 0.29883559]
        },
        {
          "type": "double",
          "attributes": {},
          "value": [9.70843365]
        }
      ]
    },
    {
      "type": "list",
      "attributes": {
        "names": {
          "type": "character",
          "attributes": {},
          "value": ["coeffs", "error"]
        }
      },
      "value": [
        {
          "type": "double",
          "attributes": {},
          "value": [1.40528186, -0.78219647, 3.12400928, 9.79838175, 4.47107564, 5.63847484]
        },
        {
          "type": "double",
          "attributes": {},
          "value": [19.40908954]
        }
      ]
    },
    {
      "type": "list",
      "attributes": {
        "names": {
          "type": "character",
          "attributes": {},
          "value": ["coeffs", "error"]
        }
      },
      "value": [
        {
          "type": "double",
          "attributes": {},
          "value": [0.13410909, 0.37283392, -0.0538794, 0.32662332, 0.17520305, 0.00721696]
        },
        {
          "type": "double",
          "attributes": {},
          "value": [1.22242304]
        }
      ]
    }
  ]
}
