# Supplementary material for: Community detection framework based on 3D shape descriptors for tree species classification in point cloud data
Source: Sci Rep. 2026 Mar 4;16:12091. doi: 10.1038/s41598-026-42392-4 (PMC13076622; doi:10.1038/s41598-026-42392-4)
Supplement: Supplementary file 1 — Supplementary Information. [file 41598_2026_42392_MOESM1_ESM.zip › features/DIB_Trees/3d_trees/s05/tree_2_branches.las.xyz.feat.json]

{
  "type": "list",
  "attributes": {
    "names": {
      "type": "character",
      "attributes": {},
      "value": ["UnionRevolutionAndOrg", "IntersectionRevolutionAndOrg", "IOU_RevolutionAndOrg", "NumPointsPerSlice", "RadiousPerSliceZ", "IOUs_RevolutionAndOrgPerSlice", "PcaSDev", "NumPointsPerSliceFit", "RadiousPerSliceFit", "IOUs_RevolutionAndOrgPerSliceFit"]
    }
  },
  "value": [
    {
      "type": "integer",
      "attributes": {},
      "value": [15928]
    },
    {
      "type": "integer",
      "attributes": {},
      "value": [2566]
    },
    {
      "type": "double",
      "attributes": {},
      "value": [0.16109995]
    },
    {
      "type": "double",
      "attributes": {},
      "value": [0, 0, 0, 0, 0, 0, 0, 0, 0, 0, 0, 0, 0, 0, 0, 0, 0, 0, 250, 219, 192, 185, 255, 219, 243, 202, 216, 131, 192, 224, 253, 304, 391, 533, 700, 674, 598, 707, 741, 947, 836, 909, 1002, 1075, 743, 755, 601, 563, 362, 361, 238, 240, 192, 144, 155, 91, 27, 0, 0, 0, 0, 0, 0, 0, 0, 0, 0, 0, 0, 0, 0, 0, 0, 0, 0, 0, 0, 0]
    },
    {
      "type": "double",
      "attributes": {},
      "value": [0, 0, 0, 0, 0, 0, 0, 0, 0, 0, 0, 0, 0, 0, 0, 0, 0, 0, 1.02357996, 1.01521909, 1.02432275, 1.0246762, 1.02399933, 1.02301645, 1.02462721, 1.01124668, 1.01549506, 0.89799786, 4.17114353, 4.27694511, 5.27206469, 5.26878214, 5.64433622, 6.13973427, 5.82369041, 6.40448904, 5.711514, 6.07969236, 7.2203598, 7.36941195, 7.20043373, 7.30274391, 6.52351427, 7.49706697, 7.18307114, 6.98524809, 6.82495499, 6.25011206, 5.84925079, 5.92587948, 5.56575775, 4.91373491, 5.62152624, 6.23950434, 5.64503288, 6.10336971, 6.37292528, 0, 0, 0, 0, 0, 0, 0, 0, 0, 0, 0, 0, 0, 0, 0, 0, 0, 0, 0, 0, 0]
    },
    {
      "type": "double",
      "attributes": {},
      "value": [0, 0, 0, 0, 0, 0, 0, 0, 0, 0, 0, 0, 0, 0, 0, 0, 0, 0, 0.14285715, 0.14285715, 0.14285715, 0.14285715, 0.14285715, 0.14285715, 0.14285715, 0.14285715, 0.14285715, 0.15384616, 0.05072464, 0.04324324, 0.04109589, 0.08174387, 0.07826087, 0.0990991, 0.13636364, 0.12897822, 0.1573499, 0.16666667, 0.14152204, 0.17866324, 0.19277108, 0.22395833, 0.31350482, 0.2543641, 0.23387097, 0.24328147, 0.20771514, 0.23426573, 0.1434263, 0.15354331, 0.15011038, 0.15759312, 0.12666667, 0.09782609, 0.10829493, 0.06732673, 0.03195489, 0, 0, 0, 0, 0, 0, 0, 0, 0, 0, 0, 0, 0, 0, 0, 0, 0, 0, 0, 0, 0]
    },
    {
      "type": "double",
      "attributes": {},
      "value": [4.16125438, 2.15857854, 1.80344622]
    },
    {
      "type": "list",
      "attributes": {
        "names": {
          "type": "character",
          "attributes": {},
          "value": ["coeffs", "error"]
        }
      },
      "value": [
        {
          "type": "double",
          "attributes": {},
          "value": [1.09869, 1.07017967, -0.1106506, 7.52808812, -0.81156604, 0.59940186]
        },
        {
          "type": "double",
          "attributes": {},
          "value": [9.91893881]
        }
      ]
    },
    {
      "type": "list",
      "attributes": {
        "names": {
          "type": "character",
          "attributes": {},
          "value": ["coeffs", "error"]
        }
      },
      "value": [
        {
          "type": "double",
          "attributes": {},
          "value": [1.54533296, -1.19095399, 5.84489312, 8.49816354, 4.46907218, 6.42735866]
        },
        {
          "type": "double",
          "attributes": {},
          "value": [15.61974676]
        }
      ]
    },
    {
      "type": "list",
      "attributes": {
        "names": {
          "type": "character",
          "attributes": {},
          "value": ["coeffs", "error"]
        }
      },
      "value": [
        {
          "type": "double",
          "attributes": {},
          "value": [0.12438015, 0.22632442, -0.08419379, 0.40062403, 0.0970477, 0.05332137]
        },
        {
          "type": "double",
          "attributes": {},
          "value": [0.7459462]
        }
      ]
    }
  ]
}
