# Supplementary material for: Community detection framework based on 3D shape descriptors for tree species classification in point cloud data
Source: Sci Rep. 2026 Mar 4;16:12091. doi: 10.1038/s41598-026-42392-4 (PMC13076622; doi:10.1038/s41598-026-42392-4)
Supplement: Supplementary file 1 — Supplementary Information. [file 41598_2026_42392_MOESM1_ESM.zip › features/DIB_Trees/3d_trees/s05/tree_8_branches.las.xyz.feat.json]

{
  "type": "list",
  "attributes": {
    "names": {
      "type": "character",
      "attributes": {},
      "value": ["UnionRevolutionAndOrg", "IntersectionRevolutionAndOrg", "IOU_RevolutionAndOrg", "NumPointsPerSlice", "RadiousPerSliceZ", "IOUs_RevolutionAndOrgPerSlice", "PcaSDev", "NumPointsPerSliceFit", "RadiousPerSliceFit", "IOUs_RevolutionAndOrgPerSliceFit"]
    }
  },
  "value": [
    {
      "type": "integer",
      "attributes": {},
      "value": [16391]
    },
    {
      "type": "integer",
      "attributes": {},
      "value": [2615]
    },
    {
      "type": "double",
      "attributes": {},
      "value": [0.15953877]
    },
    {
      "type": "double",
      "attributes": {},
      "value": [0, 0, 0, 0, 0, 0, 0, 0, 0, 0, 0, 0, 0, 0, 0, 0, 0, 0, 51, 211, 220, 230, 216, 202, 228, 194, 240, 189, 253, 151, 151, 168, 225, 285, 334, 438, 591, 722, 525, 699, 831, 926, 869, 891, 1100, 979, 933, 821, 670, 624, 484, 384, 304, 242, 206, 171, 192, 100, 35, 15, 0, 0, 0, 0, 0, 0, 0, 0, 0, 0, 0, 0, 0, 0, 0, 0, 0, 0, 0, 0, 0, 0]
    },
    {
      "type": "double",
      "attributes": {},
      "value": [0, 0, 0, 0, 0, 0, 0, 0, 0, 0, 0, 0, 0, 0, 0, 0, 0, 0, 1.02994955, 1.03323328, 1.03246582, 1.03230095, 1.03183901, 1.03161263, 1.03108227, 1.03053999, 1.03346789, 1.03019309, 1.03051007, 1.02975619, 0.85024273, 5.04434872, 4.94105768, 5.14792776, 5.28026199, 5.91355562, 6.12630081, 6.09503603, 6.04342175, 6.3752985, 5.88486767, 7.34329033, 7.86524534, 7.64656162, 7.40556812, 7.02514505, 7.35896778, 7.00408745, 6.55993128, 6.6032815, 7.15744114, 6.28764963, 5.75578594, 5.5771203, 5.70845222, 5.47938395, 5.98947334, 5.56978178, 5.92394304, 5.93489552, 0, 0, 0, 0, 0, 0, 0, 0, 0, 0, 0, 0, 0, 0, 0, 0, 0, 0, 0, 0, 0, 0]
    },
    {
      "type": "double",
      "attributes": {},
      "value": [0, 0, 0, 0, 0, 0, 0, 0, 0, 0, 0, 0, 0, 0, 0, 0, 0, 0, 0.16666667, 0.16666667, 0.16666667, 0.16666667, 0.16666667, 0.16666667, 0.16666667, 0.16666667, 0.16666667, 0.16666667, 0.16666667, 0.13333334, 0.18181819, 0.03484321, 0.04166667, 0.06626506, 0.08311688, 0.10136452, 0.11531532, 0.12454212, 0.12686567, 0.15566836, 0.20866142, 0.17205693, 0.15034169, 0.19784173, 0.27109975, 0.2651622, 0.24129032, 0.23687944, 0.2423756, 0.19873817, 0.13623978, 0.14285715, 0.16666667, 0.15164836, 0.13948497, 0.12151898, 0.11850312, 0.09974425, 0.04, 0.02011494, 0, 0, 0, 0, 0, 0, 0, 0, 0, 0, 0, 0, 0, 0, 0, 0, 0, 0, 0, 0, 0, 0]
    },
    {
      "type": "double",
      "attributes": {},
      "value": [4.36913764, 2.16128465, 1.83102885]
    },
    {
      "type": "list",
      "attributes": {
        "names": {
          "type": "character",
          "attributes": {},
          "value": ["coeffs", "error"]
        }
      },
      "value": [
        {
          "type": "double",
          "attributes": {},
          "value": [0.43310308, 2.01987996, -1.49208173, 8.45211892, -0.93219948, 0.48298319]
        },
        {
          "type": "double",
          "attributes": {},
          "value": [9.36862137]
        }
      ]
    },
    {
      "type": "list",
      "attributes": {
        "names": {
          "type": "character",
          "attributes": {},
          "value": ["coeffs", "error"]
        }
      },
      "value": [
        {
          "type": "double",
          "attributes": {},
          "value": [1.65092691, -0.97004566, 3.82127482, 9.76853718, 4.39132376, 6.12895898]
        },
        {
          "type": "double",
          "attributes": {},
          "value": [19.18559068]
        }
      ]
    },
    {
      "type": "list",
      "attributes": {
        "names": {
          "type": "character",
          "attributes": {},
          "value": ["coeffs", "error"]
        }
      },
      "value": [
        {
          "type": "double",
          "attributes": {},
          "value": [0.13705097, 0.27491304, -0.06470244, 0.3528275, 0.12261864, 0.03558674]
        },
        {
          "type": "double",
          "attributes": {},
          "value": [0.96157346]
        }
      ]
    }
  ]
}
