# Supplementary material for: Community detection framework based on 3D shape descriptors for tree species classification in point cloud data
Source: Sci Rep. 2026 Mar 4;16:12091. doi: 10.1038/s41598-026-42392-4 (PMC13076622; doi:10.1038/s41598-026-42392-4)
Supplement: Supplementary file 1 — Supplementary Information. [file 41598_2026_42392_MOESM1_ESM.zip › features/DIB_Trees/3d_trees/s01/tree_3_branches.las.xyz.feat.json]

{
  "type": "list",
  "attributes": {
    "names": {
      "type": "character",
      "attributes": {},
      "value": ["UnionRevolutionAndOrg", "IntersectionRevolutionAndOrg", "IOU_RevolutionAndOrg", "NumPointsPerSlice", "RadiousPerSliceZ", "IOUs_RevolutionAndOrgPerSlice", "PcaSDev", "NumPointsPerSliceFit", "RadiousPerSliceFit", "IOUs_RevolutionAndOrgPerSliceFit"]
    }
  },
  "value": [
    {
      "type": "integer",
      "attributes": {},
      "value": [17284]
    },
    {
      "type": "integer",
      "attributes": {},
      "value": [2770]
    },
    {
      "type": "double",
      "attributes": {},
      "value": [0.16026383]
    },
    {
      "type": "double",
      "attributes": {},
      "value": [0, 0, 0, 0, 0, 0, 0, 0, 0, 0, 0, 0, 0, 0, 0, 122, 104, 112, 119, 131, 169, 201, 283, 450, 520, 589, 731, 699, 738, 820, 931, 1080, 1185, 1068, 987, 852, 776, 638, 613, 651, 532, 465, 549, 467, 577, 274, 36, 35, 6, 0, 0, 0, 0, 0, 0, 0, 0, 0, 0, 0, 0, 0, 0, 0, 0, 0]
    },
    {
      "type": "double",
      "attributes": {},
      "value": [0, 0, 0, 0, 0, 0, 0, 0, 0, 0, 0, 0, 0, 0, 0, 0.73861325, 0.73845959, 5.40331411, 5.72655249, 5.8377037, 6.27506828, 6.34170198, 6.84486866, 6.71134472, 7.80445147, 7.53623104, 8.17309952, 7.52614307, 7.44135475, 7.3086462, 7.00542927, 7.14570236, 7.45491409, 7.10274792, 6.43670464, 6.73743773, 6.1514616, 5.51843548, 5.29080582, 5.4011507, 5.6100359, 5.49564934, 5.34134245, 5.56123209, 5.02127981, 4.68878365, 3.58956933, 2.61184788, 1.72268879, 0, 0, 0, 0, 0, 0, 0, 0, 0, 0, 0, 0, 0, 0, 0, 0, 0]
    },
    {
      "type": "double",
      "attributes": {},
      "value": [0, 0, 0, 0, 0, 0, 0, 0, 0, 0, 0, 0, 0, 0, 0, 0.21052632, 0.21052632, 0.02341137, 0.03342618, 0.04632153, 0.04581673, 0.08219178, 0.06467662, 0.09787928, 0.06721698, 0.07872079, 0.09368421, 0.11248455, 0.13906448, 0.19921875, 0.23131171, 0.23505434, 0.25094104, 0.2493113, 0.27182865, 0.2245827, 0.23063064, 0.25657895, 0.25355449, 0.20967741, 0.16631129, 0.16371681, 0.21911421, 0.21350762, 0.25, 0.19298245, 0.03827751, 0.07692308, 0.01960784, 0, 0, 0, 0, 0, 0, 0, 0, 0, 0, 0, 0, 0, 0, 0, 0, 0]
    },
    {
      "type": "double",
      "attributes": {},
      "value": [3.42595886, 2.49090966, 2.25715327]
    },
    {
      "type": "list",
      "attributes": {
        "names": {
          "type": "character",
          "attributes": {},
          "value": ["coeffs", "error"]
        }
      },
      "value": [
        {
          "type": "double",
          "attributes": {},
          "value": [0.69233507, -0.82300284, 4.04995613, 3.4502096, 1.18922779, -0.04525434]
        },
        {
          "type": "double",
          "attributes": {},
          "value": [9.34890305]
        }
      ]
    },
    {
      "type": "list",
      "attributes": {
        "names": {
          "type": "character",
          "attributes": {},
          "value": ["coeffs", "error"]
        }
      },
      "value": [
        {
          "type": "double",
          "attributes": {},
          "value": [0.75133235, 7.11776961, 8.58274769, 5.30392378, 5.91064988, 1.80602259]
        },
        {
          "type": "double",
          "attributes": {},
          "value": [12.45166241]
        }
      ]
    },
    {
      "type": "list",
      "attributes": {
        "names": {
          "type": "character",
          "attributes": {},
          "value": ["coeffs", "error"]
        }
      },
      "value": [
        {
          "type": "double",
          "attributes": {},
          "value": [0.21634631, -0.07473018, 0.1756263, 0.28051672, 0.20309497, 0.02590089]
        },
        {
          "type": "double",
          "attributes": {},
          "value": [1.03877859]
        }
      ]
    }
  ]
}
