# Supplementary material for: Community detection framework based on 3D shape descriptors for tree species classification in point cloud data
Source: Sci Rep. 2026 Mar 4;16:12091. doi: 10.1038/s41598-026-42392-4 (PMC13076622; doi:10.1038/s41598-026-42392-4)
Supplement: Supplementary file 1 — Supplementary Information. [file 41598_2026_42392_MOESM1_ESM.zip › features/DIB_Trees/3d_trees/s01/tree_5_branches.las.xyz.feat.json]

{
  "type": "list",
  "attributes": {
    "names": {
      "type": "character",
      "attributes": {},
      "value": ["UnionRevolutionAndOrg", "IntersectionRevolutionAndOrg", "IOU_RevolutionAndOrg", "NumPointsPerSlice", "RadiousPerSliceZ", "IOUs_RevolutionAndOrgPerSlice", "PcaSDev", "NumPointsPerSliceFit", "RadiousPerSliceFit", "IOUs_RevolutionAndOrgPerSliceFit"]
    }
  },
  "value": [
    {
      "type": "integer",
      "attributes": {},
      "value": [16951]
    },
    {
      "type": "integer",
      "attributes": {},
      "value": [2777]
    },
    {
      "type": "double",
      "attributes": {},
      "value": [0.16382514]
    },
    {
      "type": "double",
      "attributes": {},
      "value": [0, 0, 0, 0, 0, 0, 0, 0, 0, 0, 0, 0, 0, 0, 0, 47, 101, 118, 105, 134, 160, 191, 246, 430, 435, 679, 599, 654, 686, 815, 1061, 1026, 989, 1118, 1318, 1034, 713, 704, 628, 632, 574, 513, 495, 645, 467, 277, 107, 69, 20, 0, 0, 0, 0, 0, 0, 0, 0, 0, 0, 0, 0, 0, 0, 0, 0, 0, 0]
    },
    {
      "type": "double",
      "attributes": {},
      "value": [0, 0, 0, 0, 0, 0, 0, 0, 0, 0, 0, 0, 0, 0, 0, 0.72798991, 0.75261337, 4.73733664, 4.75115108, 5.87327862, 5.96161842, 5.8307457, 7.33137798, 7.33836365, 7.11251688, 7.21453238, 7.07306194, 7.83458328, 7.84814835, 7.84419489, 6.93807125, 7.48739624, 7.41404867, 6.78651857, 6.89784527, 6.57181311, 6.040874, 5.4504714, 4.74664402, 5.17022324, 6.38177204, 5.19519854, 5.47857046, 5.47343874, 4.75208759, 4.97725916, 4.7125597, 2.55743122, 0.8684231, 0, 0, 0, 0, 0, 0, 0, 0, 0, 0, 0, 0, 0, 0, 0, 0, 0, 0]
    },
    {
      "type": "double",
      "attributes": {},
      "value": [0, 0, 0, 0, 0, 0, 0, 0, 0, 0, 0, 0, 0, 0, 0, 0.33333334, 0.31578946, 0.04848485, 0.04784689, 0.04336735, 0.05676856, 0.06451613, 0.05339105, 0.07022472, 0.07994186, 0.09625668, 0.11559889, 0.11212815, 0.1130137, 0.15981735, 0.22142857, 0.20448878, 0.2300885, 0.26796407, 0.26889536, 0.26984128, 0.24399261, 0.25112107, 0.29106629, 0.24691358, 0.13973063, 0.21813725, 0.20353982, 0.2300885, 0.24207492, 0.176781, 0.06405694, 0.1724138, 0.20833333, 0, 0, 0, 0, 0, 0, 0, 0, 0, 0, 0, 0, 0, 0, 0, 0, 0, 0]
    },
    {
      "type": "double",
      "attributes": {},
      "value": [3.36356148, 2.47010207, 2.2508345]
    },
    {
      "type": "list",
      "attributes": {
        "names": {
          "type": "character",
          "attributes": {},
          "value": ["coeffs", "error"]
        }
      },
      "value": [
        {
          "type": "double",
          "attributes": {},
          "value": [0.49939508, -0.61471673, 3.4935766, 4.16641598, 0.92405367, 0.1455528]
        },
        {
          "type": "double",
          "attributes": {},
          "value": [11.74651373]
        }
      ]
    },
    {
      "type": "list",
      "attributes": {
        "names": {
          "type": "character",
          "attributes": {},
          "value": ["coeffs", "error"]
        }
      },
      "value": [
        {
          "type": "double",
          "attributes": {},
          "value": [0.67794116, 6.30055458, 9.24234324, 4.66828208, 6.54227814, 1.46883203]
        },
        {
          "type": "double",
          "attributes": {},
          "value": [15.96582432]
        }
      ]
    },
    {
      "type": "list",
      "attributes": {
        "names": {
          "type": "character",
          "attributes": {},
          "value": ["coeffs", "error"]
        }
      },
      "value": [
        {
          "type": "double",
          "attributes": {},
          "value": [0.32948869, -0.08745057, 0.13182714, 0.34656658, 0.1337037, 0.17814482]
        },
        {
          "type": "double",
          "attributes": {},
          "value": [0.97459704]
        }
      ]
    }
  ]
}
