# Supplementary material for: Community detection framework based on 3D shape descriptors for tree species classification in point cloud data
Source: Sci Rep. 2026 Mar 4;16:12091. doi: 10.1038/s41598-026-42392-4 (PMC13076622; doi:10.1038/s41598-026-42392-4)
Supplement: Supplementary file 1 — Supplementary Information. [file 41598_2026_42392_MOESM1_ESM.zip › features/DIB_Trees/3d_trees/s01/tree_10_branches.las.xyz.feat.json]

{
  "type": "list",
  "attributes": {
    "names": {
      "type": "character",
      "attributes": {},
      "value": ["UnionRevolutionAndOrg", "IntersectionRevolutionAndOrg", "IOU_RevolutionAndOrg", "NumPointsPerSlice", "RadiousPerSliceZ", "IOUs_RevolutionAndOrgPerSlice", "PcaSDev", "NumPointsPerSliceFit", "RadiousPerSliceFit", "IOUs_RevolutionAndOrgPerSliceFit"]
    }
  },
  "value": [
    {
      "type": "integer",
      "attributes": {},
      "value": [17368]
    },
    {
      "type": "integer",
      "attributes": {},
      "value": [2795]
    },
    {
      "type": "double",
      "attributes": {},
      "value": [0.16092814]
    },
    {
      "type": "double",
      "attributes": {},
      "value": [0, 0, 0, 0, 0, 0, 0, 0, 0, 0, 0, 0, 0, 0, 13, 112, 114, 113, 127, 170, 242, 283, 363, 432, 504, 660, 660, 615, 795, 820, 1033, 1121, 1079, 1080, 903, 922, 833, 628, 680, 660, 498, 464, 477, 703, 443, 162, 31, 20, 0, 0, 0, 0, 0, 0, 0, 0, 0, 0, 0, 0, 0, 0, 0, 0, 0, 0]
    },
    {
      "type": "double",
      "attributes": {},
      "value": [0, 0, 0, 0, 0, 0, 0, 0, 0, 0, 0, 0, 0, 0, 0.60233402, 0.61823529, 0.61566883, 4.97974968, 5.4942441, 5.32630873, 6.24455595, 6.67848778, 7.65147543, 7.32496405, 7.8541894, 7.56541777, 7.7850771, 7.75826645, 7.65278959, 7.21202326, 7.46026564, 7.36661911, 7.38472271, 7.31017113, 6.41102171, 6.14105844, 5.67269087, 5.73082209, 5.78586912, 5.18873835, 5.90171766, 5.37354898, 5.39963675, 5.78295135, 5.27003241, 4.684937, 2.58175969, 1.9810971, 0, 0, 0, 0, 0, 0, 0, 0, 0, 0, 0, 0, 0, 0, 0, 0, 0, 0]
    },
    {
      "type": "double",
      "attributes": {},
      "value": [0, 0, 0, 0, 0, 0, 0, 0, 0, 0, 0, 0, 0, 0, 0.1875, 0.25, 0.25, 0.03424658, 0.03283582, 0.06567165, 0.0560166, 0.06727273, 0.05866667, 0.06434316, 0.08418658, 0.1107056, 0.12674418, 0.12075029, 0.16047904, 0.19678715, 0.21536525, 0.25064269, 0.24615385, 0.24543081, 0.25333333, 0.26032317, 0.24318658, 0.18480493, 0.18436874, 0.16953316, 0.15503876, 0.18013857, 0.20319635, 0.24748491, 0.21153846, 0.13905326, 0.09090909, 0.07894737, 0, 0, 0, 0, 0, 0, 0, 0, 0, 0, 0, 0, 0, 0, 0, 0, 0, 0]
    },
    {
      "type": "double",
      "attributes": {},
      "value": [3.42902089, 2.49543598, 2.23136831]
    },
    {
      "type": "list",
      "attributes": {
        "names": {
          "type": "character",
          "attributes": {},
          "value": ["coeffs", "error"]
        }
      },
      "value": [
        {
          "type": "double",
          "attributes": {},
          "value": [0.36870564, -0.30544874, 2.97465502, 4.2097048, 1.20826404, 0.17642559]
        },
        {
          "type": "double",
          "attributes": {},
          "value": [9.68929948]
        }
      ]
    },
    {
      "type": "list",
      "attributes": {
        "names": {
          "type": "character",
          "attributes": {},
          "value": ["coeffs", "error"]
        }
      },
      "value": [
        {
          "type": "double",
          "attributes": {},
          "value": [-0.21876381, 5.41409756, 9.98680262, 4.58226687, 6.71797409, 2.09669576]
        },
        {
          "type": "double",
          "attributes": {},
          "value": [13.84742637]
        }
      ]
    },
    {
      "type": "list",
      "attributes": {
        "names": {
          "type": "character",
          "attributes": {},
          "value": ["coeffs", "error"]
        }
      },
      "value": [
        {
          "type": "double",
          "attributes": {},
          "value": [0.26241102, -0.03305663, 0.13030011, 0.29400525, 0.16812523, 0.09977271]
        },
        {
          "type": "double",
          "attributes": {},
          "value": [1.0584174]
        }
      ]
    }
  ]
}
