# Supplementary material for: Community detection framework based on 3D shape descriptors for tree species classification in point cloud data
Source: Sci Rep. 2026 Mar 4;16:12091. doi: 10.1038/s41598-026-42392-4 (PMC13076622; doi:10.1038/s41598-026-42392-4)
Supplement: Supplementary file 1 — Supplementary Information. [file 41598_2026_42392_MOESM1_ESM.zip › features/DIB_Trees/3d_trees/s01/tree_1_branches.las.xyz.feat.json]

{
  "type": "list",
  "attributes": {
    "names": {
      "type": "character",
      "attributes": {},
      "value": ["UnionRevolutionAndOrg", "IntersectionRevolutionAndOrg", "IOU_RevolutionAndOrg", "NumPointsPerSlice", "RadiousPerSliceZ", "IOUs_RevolutionAndOrgPerSlice", "PcaSDev", "NumPointsPerSliceFit", "RadiousPerSliceFit", "IOUs_RevolutionAndOrgPerSliceFit"]
    }
  },
  "value": [
    {
      "type": "integer",
      "attributes": {},
      "value": [16606]
    },
    {
      "type": "integer",
      "attributes": {},
      "value": [2765]
    },
    {
      "type": "double",
      "attributes": {},
      "value": [0.16650608]
    },
    {
      "type": "double",
      "attributes": {},
      "value": [0, 0, 0, 0, 0, 0, 0, 0, 0, 0, 0, 0, 0, 0, 55, 116, 94, 121, 125, 149, 261, 289, 387, 467, 590, 618, 626, 668, 895, 976, 939, 963, 1070, 1199, 811, 624, 592, 657, 751, 630, 598, 370, 544, 561, 284, 102, 28, 0, 0, 0, 0, 0, 0, 0, 0, 0, 0, 0, 0, 0, 0, 0, 0, 0, 0]
    },
    {
      "type": "double",
      "attributes": {},
      "value": [0, 0, 0, 0, 0, 0, 0, 0, 0, 0, 0, 0, 0, 0, 0.73542786, 0.7348966, 5.03152657, 5.75880575, 5.51236057, 5.77099752, 6.51723051, 6.68994474, 6.30816746, 7.63726902, 7.0785799, 7.50007391, 7.62259626, 7.33138943, 7.68761301, 7.32374954, 7.16755724, 7.12656355, 7.39443779, 6.54956961, 5.98449326, 5.85943794, 5.92540503, 5.05497503, 5.26336622, 5.41741323, 5.1147418, 5.81318378, 5.73073673, 5.40979099, 4.73867178, 3.60642719, 2.08678436, 0, 0, 0, 0, 0, 0, 0, 0, 0, 0, 0, 0, 0, 0, 0, 0, 0, 0]
    },
    {
      "type": "double",
      "attributes": {},
      "value": [0, 0, 0, 0, 0, 0, 0, 0, 0, 0, 0, 0, 0, 0, 0.30000001, 0.34999999, 0.04444445, 0.03343465, 0.05722071, 0.05940594, 0.06451613, 0.06642729, 0.09848485, 0.06779661, 0.0900277, 0.10891089, 0.12515189, 0.13246754, 0.16190477, 0.20779221, 0.24863388, 0.23966943, 0.22969542, 0.27813506, 0.28277153, 0.23031496, 0.20153551, 0.2642487, 0.26076555, 0.2090909, 0.23214285, 0.13855422, 0.21399178, 0.24545455, 0.18075801, 0.13270143, 0.10714286, 0, 0, 0, 0, 0, 0, 0, 0, 0, 0, 0, 0, 0, 0, 0, 0, 0, 0]
    },
    {
      "type": "double",
      "attributes": {},
      "value": [3.41173038, 2.49141972, 2.23521512]
    },
    {
      "type": "list",
      "attributes": {
        "names": {
          "type": "character",
          "attributes": {},
          "value": ["coeffs", "error"]
        }
      },
      "value": [
        {
          "type": "double",
          "attributes": {},
          "value": [0.47686017, -0.44019412, 3.04245513, 4.0187564, 1.51794548, 0.32193904]
        },
        {
          "type": "double",
          "attributes": {},
          "value": [10.30978119]
        }
      ]
    },
    {
      "type": "list",
      "attributes": {
        "names": {
          "type": "character",
          "attributes": {},
          "value": ["coeffs", "error"]
        }
      },
      "value": [
        {
          "type": "double",
          "attributes": {},
          "value": [0.73618172, 6.20196361, 8.75794052, 5.26928546, 6.14182053, 2.74808742]
        },
        {
          "type": "double",
          "attributes": {},
          "value": [15.00119809]
        }
      ]
    },
    {
      "type": "list",
      "attributes": {
        "names": {
          "type": "character",
          "attributes": {},
          "value": ["coeffs", "error"]
        }
      },
      "value": [
        {
          "type": "double",
          "attributes": {},
          "value": [0.32696709, -0.06631266, 0.12807341, 0.31159836, 0.20001672, 0.12469116]
        },
        {
          "type": "double",
          "attributes": {},
          "value": [1.00924833]
        }
      ]
    }
  ]
}
