# Supplementary material for: Community detection framework based on 3D shape descriptors for tree species classification in point cloud data
Source: Sci Rep. 2026 Mar 4;16:12091. doi: 10.1038/s41598-026-42392-4 (PMC13076622; doi:10.1038/s41598-026-42392-4)
Supplement: Supplementary file 1 — Supplementary Information. [file 41598_2026_42392_MOESM1_ESM.zip › features/DIB_Trees/3d_trees/s01/tree_9_branches.las.xyz.feat.json]

{
  "type": "list",
  "attributes": {
    "names": {
      "type": "character",
      "attributes": {},
      "value": ["UnionRevolutionAndOrg", "IntersectionRevolutionAndOrg", "IOU_RevolutionAndOrg", "NumPointsPerSlice", "RadiousPerSliceZ", "IOUs_RevolutionAndOrgPerSlice", "PcaSDev", "NumPointsPerSliceFit", "RadiousPerSliceFit", "IOUs_RevolutionAndOrgPerSliceFit"]
    }
  },
  "value": [
    {
      "type": "integer",
      "attributes": {},
      "value": [16531]
    },
    {
      "type": "integer",
      "attributes": {},
      "value": [2760]
    },
    {
      "type": "double",
      "attributes": {},
      "value": [0.16695905]
    },
    {
      "type": "double",
      "attributes": {},
      "value": [0, 0, 0, 0, 0, 0, 0, 0, 0, 0, 0, 0, 0, 0, 12, 98, 93, 111, 122, 124, 204, 273, 375, 406, 433, 632, 673, 722, 821, 812, 956, 1127, 1117, 979, 946, 826, 751, 636, 708, 550, 454, 460, 558, 439, 508, 167, 37, 20, 0, 0, 0, 0, 0, 0, 0, 0, 0, 0, 0, 0, 0, 0, 0, 0, 0, 0]
    },
    {
      "type": "double",
      "attributes": {},
      "value": [0, 0, 0, 0, 0, 0, 0, 0, 0, 0, 0, 0, 0, 0, 0.69962907, 0.71685874, 0.71029514, 5.62056589, 5.46313715, 5.31473827, 5.8839736, 6.27013254, 7.20392752, 7.12598848, 6.79398251, 7.56301975, 7.50935078, 7.40906, 7.56700325, 7.50876617, 7.61495113, 6.92977619, 7.0973382, 6.81026411, 6.40870619, 6.19568539, 5.73886013, 5.73309278, 5.48397064, 4.99605083, 5.19023895, 5.85343695, 5.62942362, 4.76416731, 4.92043018, 5.52805996, 2.44142246, 0.98192668, 0, 0, 0, 0, 0, 0, 0, 0, 0, 0, 0, 0, 0, 0, 0, 0, 0, 0]
    },
    {
      "type": "double",
      "attributes": {},
      "value": [0, 0, 0, 0, 0, 0, 0, 0, 0, 0, 0, 0, 0, 0, 0.27777779, 0.31578946, 0.33333334, 0.0311284, 0.04285714, 0.06687898, 0.0623608, 0.07212476, 0.05949008, 0.07507082, 0.090625, 0.10989011, 0.11925466, 0.14212549, 0.17460318, 0.16521738, 0.20240964, 0.26589596, 0.24104683, 0.23432836, 0.27000001, 0.25528169, 0.26584867, 0.21472393, 0.20935412, 0.21333334, 0.19362745, 0.16732283, 0.21702127, 0.26934096, 0.26502731, 0.0824295, 0.09433962, 0.23076923, 0, 0, 0, 0, 0, 0, 0, 0, 0, 0, 0, 0, 0, 0, 0, 0, 0, 0]
    },
    {
      "type": "double",
      "attributes": {},
      "value": [3.38108616, 2.5025579, 2.25135599]
    },
    {
      "type": "list",
      "attributes": {
        "names": {
          "type": "character",
          "attributes": {},
          "value": ["coeffs", "error"]
        }
      },
      "value": [
        {
          "type": "double",
          "attributes": {},
          "value": [0.40634838, -0.55589655, 3.25512288, 4.14024461, 1.08930204, 0.22511605]
        },
        {
          "type": "double",
          "attributes": {},
          "value": [9.42170427]
        }
      ]
    },
    {
      "type": "list",
      "attributes": {
        "names": {
          "type": "character",
          "attributes": {},
          "value": ["coeffs", "error"]
        }
      },
      "value": [
        {
          "type": "double",
          "attributes": {},
          "value": [0.06366108, 5.29533386, 9.53864823, 4.58343876, 6.67672146, 1.64647252]
        },
        {
          "type": "double",
          "attributes": {},
          "value": [16.22658432]
        }
      ]
    },
    {
      "type": "list",
      "attributes": {
        "names": {
          "type": "character",
          "attributes": {},
          "value": ["coeffs", "error"]
        }
      },
      "value": [
        {
          "type": "double",
          "attributes": {},
          "value": [0.35116075, -0.02815832, 0.10467289, 0.3381393, 0.1459914, 0.17806868]
        },
        {
          "type": "double",
          "attributes": {},
          "value": [1.16506031]
        }
      ]
    }
  ]
}
