# Supplementary material for: Community detection framework based on 3D shape descriptors for tree species classification in point cloud data
Source: Sci Rep. 2026 Mar 4;16:12091. doi: 10.1038/s41598-026-42392-4 (PMC13076622; doi:10.1038/s41598-026-42392-4)
Supplement: Supplementary file 1 — Supplementary Information. [file 41598_2026_42392_MOESM1_ESM.zip › features/DIB_Trees/3d_trees/s01/tree_4_branches.las.xyz.feat.json]

{
  "type": "list",
  "attributes": {
    "names": {
      "type": "character",
      "attributes": {},
      "value": ["UnionRevolutionAndOrg", "IntersectionRevolutionAndOrg", "IOU_RevolutionAndOrg", "NumPointsPerSlice", "RadiousPerSliceZ", "IOUs_RevolutionAndOrgPerSlice", "PcaSDev", "NumPointsPerSliceFit", "RadiousPerSliceFit", "IOUs_RevolutionAndOrgPerSliceFit"]
    }
  },
  "value": [
    {
      "type": "integer",
      "attributes": {},
      "value": [17161]
    },
    {
      "type": "integer",
      "attributes": {},
      "value": [2815]
    },
    {
      "type": "double",
      "attributes": {},
      "value": [0.16403473]
    },
    {
      "type": "double",
      "attributes": {},
      "value": [0, 0, 0, 0, 0, 0, 0, 0, 0, 0, 0, 0, 0, 0, 0, 72, 109, 92, 126, 129, 128, 169, 283, 329, 367, 553, 581, 574, 647, 859, 1106, 1051, 974, 1159, 1131, 1048, 909, 751, 597, 651, 592, 568, 482, 530, 527, 307, 118, 34, 34, 3, 0, 0, 0, 0, 0, 0, 0, 0, 0, 0, 0, 0, 0, 0, 0, 0, 0]
    },
    {
      "type": "double",
      "attributes": {},
      "value": [0, 0, 0, 0, 0, 0, 0, 0, 0, 0, 0, 0, 0, 0, 0, 0.75603789, 0.7546804, 0.7568692, 6.2511363, 6.12842035, 5.81956005, 5.32383537, 6.39756203, 7.36410713, 7.12359715, 6.92003536, 6.85516596, 7.61754894, 7.57484055, 7.26780748, 7.50227356, 7.34744406, 7.17391157, 7.10132885, 6.77568007, 7.04377413, 6.95935011, 5.57762337, 5.07563019, 5.68560791, 5.89337444, 5.13861227, 5.24705935, 5.82546997, 5.30236483, 5.13493061, 4.85924006, 2.88534117, 2.37867665, 0.7583425, 0, 0, 0, 0, 0, 0, 0, 0, 0, 0, 0, 0, 0, 0, 0, 0, 0]
    },
    {
      "type": "double",
      "attributes": {},
      "value": [0, 0, 0, 0, 0, 0, 0, 0, 0, 0, 0, 0, 0, 0, 0, 0.2, 0.2, 0.2, 0.02139037, 0.03361345, 0.04772727, 0.06111111, 0.0610687, 0.06973501, 0.08189655, 0.09510086, 0.12518409, 0.10194175, 0.13919415, 0.18650794, 0.2146402, 0.23453608, 0.23880596, 0.28137931, 0.25942686, 0.21508379, 0.21621622, 0.27645788, 0.25128207, 0.1920668, 0.17635658, 0.22418135, 0.2173913, 0.19920319, 0.21276596, 0.17128463, 0.0661157, 0.11643836, 0.05660377, 0.05, 0, 0, 0, 0, 0, 0, 0, 0, 0, 0, 0, 0, 0, 0, 0, 0, 0]
    },
    {
      "type": "double",
      "attributes": {},
      "value": [3.34409619, 2.49637191, 2.23362113]
    },
    {
      "type": "list",
      "attributes": {
        "names": {
          "type": "character",
          "attributes": {},
          "value": ["coeffs", "error"]
        }
      },
      "value": [
        {
          "type": "double",
          "attributes": {},
          "value": [0.58669165, -0.66299674, 3.14011996, 4.63819657, 0.43069035, 0.03639619]
        },
        {
          "type": "double",
          "attributes": {},
          "value": [10.33663815]
        }
      ]
    },
    {
      "type": "list",
      "attributes": {
        "names": {
          "type": "character",
          "attributes": {},
          "value": ["coeffs", "error"]
        }
      },
      "value": [
        {
          "type": "double",
          "attributes": {},
          "value": [0.07584025, 6.02648219, 8.74844114, 5.28177655, 6.30546596, 1.11860822]
        },
        {
          "type": "double",
          "attributes": {},
          "value": [18.94601002]
        }
      ]
    },
    {
      "type": "list",
      "attributes": {
        "names": {
          "type": "character",
          "attributes": {},
          "value": ["coeffs", "error"]
        }
      },
      "value": [
        {
          "type": "double",
          "attributes": {},
          "value": [0.23958907, -0.04841998, 0.14479199, 0.31567303, 0.15859642, 0.04352066]
        },
        {
          "type": "double",
          "attributes": {},
          "value": [0.86996137]
        }
      ]
    }
  ]
}
