# Supplementary material for: Community detection framework based on 3D shape descriptors for tree species classification in point cloud data
Source: Sci Rep. 2026 Mar 4;16:12091. doi: 10.1038/s41598-026-42392-4 (PMC13076622; doi:10.1038/s41598-026-42392-4)
Supplement: Supplementary file 1 — Supplementary Information. [file 41598_2026_42392_MOESM1_ESM.zip › features/DIB_Trees/3d_trees/s01/tree_7_branches.las.xyz.feat.json]

{
  "type": "list",
  "attributes": {
    "names": {
      "type": "character",
      "attributes": {},
      "value": ["UnionRevolutionAndOrg", "IntersectionRevolutionAndOrg", "IOU_RevolutionAndOrg", "NumPointsPerSlice", "RadiousPerSliceZ", "IOUs_RevolutionAndOrgPerSlice", "PcaSDev", "NumPointsPerSliceFit", "RadiousPerSliceFit", "IOUs_RevolutionAndOrgPerSliceFit"]
    }
  },
  "value": [
    {
      "type": "integer",
      "attributes": {},
      "value": [17103]
    },
    {
      "type": "integer",
      "attributes": {},
      "value": [2776]
    },
    {
      "type": "double",
      "attributes": {},
      "value": [0.16231071]
    },
    {
      "type": "double",
      "attributes": {},
      "value": [0, 0, 0, 0, 0, 0, 0, 0, 0, 0, 0, 0, 0, 0, 0, 44, 92, 97, 105, 125, 161, 263, 319, 408, 394, 560, 623, 581, 728, 952, 992, 952, 958, 1139, 1211, 822, 642, 596, 666, 694, 720, 393, 365, 473, 584, 286, 113, 67, 25, 0, 0, 0, 0, 0, 0, 0, 0, 0, 0, 0, 0, 0, 0, 0, 0, 0, 0]
    },
    {
      "type": "double",
      "attributes": {},
      "value": [0, 0, 0, 0, 0, 0, 0, 0, 0, 0, 0, 0, 0, 0, 0, 0.63640654, 0.64697587, 0.64205444, 5.48851252, 5.80197001, 5.7978549, 6.07281017, 6.74374962, 6.72259092, 7.44779491, 6.7836237, 7.39995909, 7.40081358, 7.44889593, 7.39166546, 7.7980547, 7.51318979, 7.27866268, 7.16823435, 6.85458517, 6.20505762, 5.98747063, 5.50548267, 5.89160061, 6.08839273, 5.59867048, 5.58429432, 5.63810778, 6.02290344, 5.52309179, 4.09036016, 5.42862844, 2.993536, 2.0334909, 0, 0, 0, 0, 0, 0, 0, 0, 0, 0, 0, 0, 0, 0, 0, 0, 0, 0]
    },
    {
      "type": "double",
      "attributes": {},
      "value": [0, 0, 0, 0, 0, 0, 0, 0, 0, 0, 0, 0, 0, 0, 0, 0.375, 0.375, 0.375, 0.05208333, 0.03816794, 0.05660377, 0.08558559, 0.07857143, 0.07094595, 0.06870229, 0.11578947, 0.10532995, 0.11675127, 0.14411028, 0.18147208, 0.19770116, 0.20689656, 0.22280473, 0.26502731, 0.24707602, 0.24236985, 0.24672897, 0.22075056, 0.20809248, 0.19778189, 0.19444445, 0.16880342, 0.15170941, 0.18333334, 0.22368421, 0.21455939, 0.0839895, 0.15686275, 0.0875, 0, 0, 0, 0, 0, 0, 0, 0, 0, 0, 0, 0, 0, 0, 0, 0, 0, 0]
    },
    {
      "type": "double",
      "attributes": {},
      "value": [3.38284641, 2.50362868, 2.25591246]
    },
    {
      "type": "list",
      "attributes": {
        "names": {
          "type": "character",
          "attributes": {},
          "value": ["coeffs", "error"]
        }
      },
      "value": [
        {
          "type": "double",
          "attributes": {},
          "value": [0.46336358, -0.5731663, 3.65147665, 3.94716288, 0.97983473, 0.17335001]
        },
        {
          "type": "double",
          "attributes": {},
          "value": [11.53591782]
        }
      ]
    },
    {
      "type": "list",
      "attributes": {
        "names": {
          "type": "character",
          "attributes": {},
          "value": ["coeffs", "error"]
        }
      },
      "value": [
        {
          "type": "double",
          "attributes": {},
          "value": [-0.1482673, 5.85483595, 9.10081949, 5.04583525, 6.52779495, 2.3166557]
        },
        {
          "type": "double",
          "attributes": {},
          "value": [15.75812755]
        }
      ]
    },
    {
      "type": "list",
      "attributes": {
        "names": {
          "type": "character",
          "attributes": {},
          "value": ["coeffs", "error"]
        }
      },
      "value": [
        {
          "type": "double",
          "attributes": {},
          "value": [0.44577731, -0.06852028, 0.15772489, 0.28533233, 0.1538302, 0.11544927]
        },
        {
          "type": "double",
          "attributes": {},
          "value": [1.08192912]
        }
      ]
    }
  ]
}
