# Supplementary material for: Community detection framework based on 3D shape descriptors for tree species classification in point cloud data
Source: Sci Rep. 2026 Mar 4;16:12091. doi: 10.1038/s41598-026-42392-4 (PMC13076622; doi:10.1038/s41598-026-42392-4)
Supplement: Supplementary file 1 — Supplementary Information. [file 41598_2026_42392_MOESM1_ESM.zip › features/DIB_Trees/3d_trees/s01/tree_6_branches.las.xyz.feat.json]

{
  "type": "list",
  "attributes": {
    "names": {
      "type": "character",
      "attributes": {},
      "value": ["UnionRevolutionAndOrg", "IntersectionRevolutionAndOrg", "IOU_RevolutionAndOrg", "NumPointsPerSlice", "RadiousPerSliceZ", "IOUs_RevolutionAndOrgPerSlice", "PcaSDev", "NumPointsPerSliceFit", "RadiousPerSliceFit", "IOUs_RevolutionAndOrgPerSliceFit"]
    }
  },
  "value": [
    {
      "type": "integer",
      "attributes": {},
      "value": [17541]
    },
    {
      "type": "integer",
      "attributes": {},
      "value": [2854]
    },
    {
      "type": "double",
      "attributes": {},
      "value": [0.16270452]
    },
    {
      "type": "double",
      "attributes": {},
      "value": [0, 0, 0, 0, 0, 0, 0, 0, 0, 0, 0, 0, 0, 0, 0, 47, 100, 107, 92, 131, 173, 221, 309, 359, 438, 557, 651, 584, 678, 875, 952, 1089, 881, 1082, 1127, 1024, 800, 721, 653, 709, 605, 513, 407, 548, 585, 380, 153, 66, 40, 3, 0, 0, 0, 0, 0, 0, 0, 0, 0, 0, 0, 0, 0, 0, 0, 0, 0]
    },
    {
      "type": "double",
      "attributes": {},
      "value": [0, 0, 0, 0, 0, 0, 0, 0, 0, 0, 0, 0, 0, 0, 0, 0.6989795, 0.69493711, 5.1176281, 5.62507915, 5.70927048, 5.42562723, 6.65611124, 6.65483665, 7.67211819, 7.55739069, 7.57445669, 7.00557232, 7.5996623, 7.38014889, 7.86226225, 7.45149612, 7.1981492, 7.4228363, 7.36479568, 6.77009296, 6.16852427, 6.53592062, 5.73967838, 5.87628365, 5.01486063, 5.98472309, 5.32175207, 5.07537222, 6.31802416, 5.6914053, 5.33251381, 4.53147221, 2.75036669, 2.39853692, 0.68855977, 0, 0, 0, 0, 0, 0, 0, 0, 0, 0, 0, 0, 0, 0, 0, 0, 0]
    },
    {
      "type": "double",
      "attributes": {},
      "value": [0, 0, 0, 0, 0, 0, 0, 0, 0, 0, 0, 0, 0, 0, 0, 0.3888889, 0.3888889, 0.05479452, 0.0316092, 0.05208333, 0.06824926, 0.04609219, 0.06557377, 0.05980529, 0.06176084, 0.1013431, 0.12798874, 0.09939394, 0.1446863, 0.16951081, 0.19071518, 0.23211876, 0.22278482, 0.22849807, 0.28506789, 0.28853047, 0.21086262, 0.25819671, 0.20662768, 0.27486911, 0.17424242, 0.19672132, 0.19280206, 0.16638079, 0.23076923, 0.19626169, 0.12264151, 0.15037593, 0.09433962, 0.11764706, 0, 0, 0, 0, 0, 0, 0, 0, 0, 0, 0, 0, 0, 0, 0, 0, 0]
    },
    {
      "type": "double",
      "attributes": {},
      "value": [3.42561219, 2.47507628, 2.24665279]
    },
    {
      "type": "list",
      "attributes": {
        "names": {
          "type": "character",
          "attributes": {},
          "value": ["coeffs", "error"]
        }
      },
      "value": [
        {
          "type": "double",
          "attributes": {},
          "value": [0.45129383, -0.47728072, 3.29088469, 4.17350681, 0.80511218, 0.0219509]
        },
        {
          "type": "double",
          "attributes": {},
          "value": [9.95480166]
        }
      ]
    },
    {
      "type": "list",
      "attributes": {
        "names": {
          "type": "character",
          "attributes": {},
          "value": ["coeffs", "error"]
        }
      },
      "value": [
        {
          "type": "double",
          "attributes": {},
          "value": [0.70382726, 6.73370585, 8.89679518, 4.99441129, 6.68525211, 0.93940494]
        },
        {
          "type": "double",
          "attributes": {},
          "value": [15.88437939]
        }
      ]
    },
    {
      "type": "list",
      "attributes": {
        "names": {
          "type": "character",
          "attributes": {},
          "value": ["coeffs", "error"]
        }
      },
      "value": [
        {
          "type": "double",
          "attributes": {},
          "value": [0.39796748, -0.13391069, 0.18000258, 0.2944143, 0.15988453, 0.10895142]
        },
        {
          "type": "double",
          "attributes": {},
          "value": [1.05967722]
        }
      ]
    }
  ]
}
