# Supplementary material for: Community detection framework based on 3D shape descriptors for tree species classification in point cloud data
Source: Sci Rep. 2026 Mar 4;16:12091. doi: 10.1038/s41598-026-42392-4 (PMC13076622; doi:10.1038/s41598-026-42392-4)
Supplement: Supplementary file 1 — Supplementary Information. [file 41598_2026_42392_MOESM1_ESM.zip › features/DIB_Trees/3d_trees/s01/tree_2_branches.las.xyz.feat.json]

{
  "type": "list",
  "attributes": {
    "names": {
      "type": "character",
      "attributes": {},
      "value": ["UnionRevolutionAndOrg", "IntersectionRevolutionAndOrg", "IOU_RevolutionAndOrg", "NumPointsPerSlice", "RadiousPerSliceZ", "IOUs_RevolutionAndOrgPerSlice", "PcaSDev", "NumPointsPerSliceFit", "RadiousPerSliceFit", "IOUs_RevolutionAndOrgPerSliceFit"]
    }
  },
  "value": [
    {
      "type": "integer",
      "attributes": {},
      "value": [16905]
    },
    {
      "type": "integer",
      "attributes": {},
      "value": [2832]
    },
    {
      "type": "double",
      "attributes": {},
      "value": [0.1675244]
    },
    {
      "type": "double",
      "attributes": {},
      "value": [0, 0, 0, 0, 0, 0, 0, 0, 0, 0, 0, 0, 0, 0, 0, 75, 120, 121, 119, 159, 162, 304, 305, 440, 482, 655, 615, 597, 732, 955, 969, 986, 1230, 1119, 973, 939, 651, 624, 655, 715, 563, 486, 596, 604, 453, 188, 46, 41, 1, 0, 0, 0, 0, 0, 0, 0, 0, 0, 0, 0, 0, 0, 0, 0, 0, 0]
    },
    {
      "type": "double",
      "attributes": {},
      "value": [0, 0, 0, 0, 0, 0, 0, 0, 0, 0, 0, 0, 0, 0, 0, 0.74363065, 0.74577367, 5.80869102, 5.78194427, 5.60558414, 5.46051264, 6.42114592, 6.49329567, 7.52304316, 7.15608644, 6.90245342, 7.11967516, 7.48909187, 7.61894941, 7.65971804, 7.56090736, 7.88913584, 6.75837183, 6.89768982, 7.13643885, 6.25196266, 5.83304262, 5.0359602, 5.08089209, 5.64983368, 5.46255445, 5.45474291, 5.85830307, 5.55665731, 5.34925747, 4.88871765, 3.26713252, 2.66631866, 2.05243421, 0, 0, 0, 0, 0, 0, 0, 0, 0, 0, 0, 0, 0, 0, 0, 0, 0]
    },
    {
      "type": "double",
      "attributes": {},
      "value": [0, 0, 0, 0, 0, 0, 0, 0, 0, 0, 0, 0, 0, 0, 0, 0.30000001, 0.30000001, 0.02797203, 0.04950495, 0.05163043, 0.07650273, 0.06225681, 0.07089552, 0.05637584, 0.08288044, 0.10771471, 0.12362637, 0.11069652, 0.14631197, 0.18562874, 0.22794117, 0.20090294, 0.30664653, 0.2547307, 0.24043716, 0.27526131, 0.23564357, 0.27906978, 0.26153848, 0.19831224, 0.18080357, 0.18080357, 0.2043222, 0.25541127, 0.20512821, 0.13387978, 0.07344633, 0.11111111, 0.01923077, 0, 0, 0, 0, 0, 0, 0, 0, 0, 0, 0, 0, 0, 0, 0, 0, 0]
    },
    {
      "type": "double",
      "attributes": {},
      "value": [3.39618179, 2.47094718, 2.25505195]
    },
    {
      "type": "list",
      "attributes": {
        "names": {
          "type": "character",
          "attributes": {},
          "value": ["coeffs", "error"]
        }
      },
      "value": [
        {
          "type": "double",
          "attributes": {},
          "value": [0.55456448, -0.51504536, 3.72055396, 3.69329003, 1.12789869, -0.10264103]
        },
        {
          "type": "double",
          "attributes": {},
          "value": [10.74610937]
        }
      ]
    },
    {
      "type": "list",
      "attributes": {
        "names": {
          "type": "character",
          "attributes": {},
          "value": ["coeffs", "error"]
        }
      },
      "value": [
        {
          "type": "double",
          "attributes": {},
          "value": [0.9817237, 6.64696482, 8.68884411, 5.13574229, 6.04820315, 1.94923046]
        },
        {
          "type": "double",
          "attributes": {},
          "value": [16.6808038]
        }
      ]
    },
    {
      "type": "list",
      "attributes": {
        "names": {
          "type": "character",
          "attributes": {},
          "value": ["coeffs", "error"]
        }
      },
      "value": [
        {
          "type": "double",
          "attributes": {},
          "value": [0.30591411, -0.09800651, 0.18283179, 0.29966092, 0.1868901, 0.03912327]
        },
        {
          "type": "double",
          "attributes": {},
          "value": [0.99161299]
        }
      ]
    }
  ]
}
