# Supplementary material for: Community detection framework based on 3D shape descriptors for tree species classification in point cloud data
Source: Sci Rep. 2026 Mar 4;16:12091. doi: 10.1038/s41598-026-42392-4 (PMC13076622; doi:10.1038/s41598-026-42392-4)
Supplement: Supplementary file 1 — Supplementary Information. [file 41598_2026_42392_MOESM1_ESM.zip › features/DIB_Trees/3d_trees/s01/tree_8_branches.las.xyz.feat.json]

{
  "type": "list",
  "attributes": {
    "names": {
      "type": "character",
      "attributes": {},
      "value": ["UnionRevolutionAndOrg", "IntersectionRevolutionAndOrg", "IOU_RevolutionAndOrg", "NumPointsPerSlice", "RadiousPerSliceZ", "IOUs_RevolutionAndOrgPerSlice", "PcaSDev", "NumPointsPerSliceFit", "RadiousPerSliceFit", "IOUs_RevolutionAndOrgPerSliceFit"]
    }
  },
  "value": [
    {
      "type": "integer",
      "attributes": {},
      "value": [16929]
    },
    {
      "type": "integer",
      "attributes": {},
      "value": [2688]
    },
    {
      "type": "double",
      "attributes": {},
      "value": [0.15878079]
    },
    {
      "type": "double",
      "attributes": {},
      "value": [0, 0, 0, 0, 0, 0, 0, 0, 0, 0, 0, 0, 0, 0, 0, 109, 95, 103, 130, 150, 173, 258, 372, 425, 438, 603, 580, 558, 730, 822, 954, 1087, 1212, 1196, 941, 844, 594, 731, 695, 529, 501, 517, 543, 554, 471, 263, 97, 33, 2, 0, 0, 0, 0, 0, 0, 0, 0, 0, 0, 0, 0, 0, 0, 0, 0, 0]
    },
    {
      "type": "double",
      "attributes": {},
      "value": [0, 0, 0, 0, 0, 0, 0, 0, 0, 0, 0, 0, 0, 0, 0, 0.48582944, 4.05906582, 5.14345169, 5.28163338, 5.24903727, 5.68729925, 6.41049385, 6.92398024, 8.25608063, 7.84775114, 7.46989298, 7.32346916, 7.25606108, 7.17081594, 7.4437151, 7.55415583, 7.37978363, 6.7844696, 7.48826742, 6.84517527, 5.8645649, 5.73035049, 5.51061678, 5.35036564, 4.99337244, 5.42030907, 5.5787425, 5.57286644, 5.60305119, 5.17828941, 4.83152676, 3.11790943, 2.71130729, 0.57945043, 0, 0, 0, 0, 0, 0, 0, 0, 0, 0, 0, 0, 0, 0, 0, 0, 0]
    },
    {
      "type": "double",
      "attributes": {},
      "value": [0, 0, 0, 0, 0, 0, 0, 0, 0, 0, 0, 0, 0, 0, 0, 0.45454547, 0.05263158, 0.03162055, 0.04964539, 0.04848485, 0.06905371, 0.05284553, 0.06153846, 0.05889282, 0.07620164, 0.09673367, 0.10909091, 0.10846561, 0.16059379, 0.17363751, 0.18596059, 0.22179487, 0.27802691, 0.20901126, 0.22666667, 0.25443786, 0.24539877, 0.27516779, 0.24593967, 0.21372032, 0.16475973, 0.18843684, 0.20770878, 0.21564482, 0.21463415, 0.19327731, 0.12352941, 0.06766918, 0.06666667, 0, 0, 0, 0, 0, 0, 0, 0, 0, 0, 0, 0, 0, 0, 0, 0, 0]
    },
    {
      "type": "double",
      "attributes": {},
      "value": [3.42459591, 2.48894232, 2.26712368]
    },
    {
      "type": "list",
      "attributes": {
        "names": {
          "type": "character",
          "attributes": {},
          "value": ["coeffs", "error"]
        }
      },
      "value": [
        {
          "type": "double",
          "attributes": {},
          "value": [0.60399226, -0.55612722, 3.68788945, 3.73571311, 1.05106708, 0.02067273]
        },
        {
          "type": "double",
          "attributes": {},
          "value": [10.84261979]
        }
      ]
    },
    {
      "type": "list",
      "attributes": {
        "names": {
          "type": "character",
          "attributes": {},
          "value": ["coeffs", "error"]
        }
      },
      "value": [
        {
          "type": "double",
          "attributes": {},
          "value": [1.76207033, 6.55629877, 9.18421399, 4.50015467, 6.62341027, 0.99350584]
        },
        {
          "type": "double",
          "attributes": {},
          "value": [15.2316666]
        }
      ]
    },
    {
      "type": "list",
      "attributes": {
        "names": {
          "type": "character",
          "attributes": {},
          "value": ["coeffs", "error"]
        }
      },
      "value": [
        {
          "type": "double",
          "attributes": {},
          "value": [0.31055469, -0.14920678, 0.21412187, 0.24979756, 0.21526367, 0.06017167]
        },
        {
          "type": "double",
          "attributes": {},
          "value": [1.09809379]
        }
      ]
    }
  ]
}
