# Supplementary material for: Community detection framework based on 3D shape descriptors for tree species classification in point cloud data
Source: Sci Rep. 2026 Mar 4;16:12091. doi: 10.1038/s41598-026-42392-4 (PMC13076622; doi:10.1038/s41598-026-42392-4)
Supplement: Supplementary file 1 — Supplementary Information. [file 41598_2026_42392_MOESM1_ESM.zip › features/DIB_Trees/3d_trees/s07/tree_3_branches.las.xyz.feat.json]

{
  "type": "list",
  "attributes": {
    "names": {
      "type": "character",
      "attributes": {},
      "value": ["UnionRevolutionAndOrg", "IntersectionRevolutionAndOrg", "IOU_RevolutionAndOrg", "NumPointsPerSlice", "RadiousPerSliceZ", "IOUs_RevolutionAndOrgPerSlice", "PcaSDev", "NumPointsPerSliceFit", "RadiousPerSliceFit", "IOUs_RevolutionAndOrgPerSliceFit"]
    }
  },
  "value": [
    {
      "type": "integer",
      "attributes": {},
      "value": [13999]
    },
    {
      "type": "integer",
      "attributes": {},
      "value": [2332]
    },
    {
      "type": "double",
      "attributes": {},
      "value": [0.16658333]
    },
    {
      "type": "double",
      "attributes": {},
      "value": [0, 0, 0, 0, 0, 0, 0, 0, 4, 92, 96, 94, 100, 138, 169, 194, 219, 246, 348, 383, 535, 649, 783, 812, 966, 1108, 1254, 1132, 1260, 1289, 870, 482, 217, 50, 0, 0, 0, 0, 0, 0, 0, 0, 0, 0, 0, 0, 0, 0, 0, 0]
    },
    {
      "type": "double",
      "attributes": {},
      "value": [0, 0, 0, 0, 0, 0, 0, 0, 1.03102767, 1.07585335, 5.00264025, 4.85708332, 4.66642189, 4.89732409, 5.75560427, 5.66289473, 5.85833025, 7.25247383, 7.17699862, 7.64810181, 7.50247335, 8.0623951, 7.67685699, 7.86324263, 7.98712111, 7.64093828, 7.36486483, 6.94244528, 6.50604773, 5.98828936, 5.63065386, 5.52348518, 5.03290367, 4.12884426, 0, 0, 0, 0, 0, 0, 0, 0, 0, 0, 0, 0, 0, 0, 0, 0]
    },
    {
      "type": "double",
      "attributes": {},
      "value": [0, 0, 0, 0, 0, 0, 0, 0, 0.10344828, 0.125, 0.03067485, 0.0261194, 0.04897959, 0.06289309, 0.0625, 0.08391608, 0.07867495, 0.07534247, 0.09563994, 0.09452736, 0.10957178, 0.11630435, 0.14302741, 0.16534542, 0.19005525, 0.2391827, 0.30077121, 0.28242075, 0.33656958, 0.3721374, 0.32059449, 0.22489083, 0.12962963, 0.05306122, 0, 0, 0, 0, 0, 0, 0, 0, 0, 0, 0, 0, 0, 0, 0, 0]
    },
    {
      "type": "double",
      "attributes": {},
      "value": [2.84829653, 2.36710052, 2.16459562]
    },
    {
      "type": "list",
      "attributes": {
        "names": {
          "type": "character",
          "attributes": {},
          "value": ["coeffs", "error"]
        }
      },
      "value": [
        {
          "type": "double",
          "attributes": {},
          "value": [0.01245553, 0.82946051, -0.36474713, 4.4400291, 5.29106052, -0.40823824]
        },
        {
          "type": "double",
          "attributes": {},
          "value": [5.25289716]
        }
      ]
    },
    {
      "type": "list",
      "attributes": {
        "names": {
          "type": "character",
          "attributes": {},
          "value": ["coeffs", "error"]
        }
      },
      "value": [
        {
          "type": "double",
          "attributes": {},
          "value": [0.8700685, 5.29157783, 5.94084236, 9.56430664, 5.27745762, 4.44320107]
        },
        {
          "type": "double",
          "attributes": {},
          "value": [8.67192516]
        }
      ]
    },
    {
      "type": "list",
      "attributes": {
        "names": {
          "type": "character",
          "attributes": {},
          "value": ["coeffs", "error"]
        }
      },
      "value": [
        {
          "type": "double",
          "attributes": {},
          "value": [0.1153432, 0.0073388, 0.09819093, 0.10784633, 0.52110203, 0.02240937]
        },
        {
          "type": "double",
          "attributes": {},
          "value": [0.38837388]
        }
      ]
    }
  ]
}
