# Supplementary material for: Community detection framework based on 3D shape descriptors for tree species classification in point cloud data
Source: Sci Rep. 2026 Mar 4;16:12091. doi: 10.1038/s41598-026-42392-4 (PMC13076622; doi:10.1038/s41598-026-42392-4)
Supplement: Supplementary file 1 — Supplementary Information. [file 41598_2026_42392_MOESM1_ESM.zip › features/DIB_Trees/3d_trees/s07/tree_5_branches.las.xyz.feat.json]

{
  "type": "list",
  "attributes": {
    "names": {
      "type": "character",
      "attributes": {},
      "value": ["UnionRevolutionAndOrg", "IntersectionRevolutionAndOrg", "IOU_RevolutionAndOrg", "NumPointsPerSlice", "RadiousPerSliceZ", "IOUs_RevolutionAndOrgPerSlice", "PcaSDev", "NumPointsPerSliceFit", "RadiousPerSliceFit", "IOUs_RevolutionAndOrgPerSliceFit"]
    }
  },
  "value": [
    {
      "type": "integer",
      "attributes": {},
      "value": [13445]
    },
    {
      "type": "integer",
      "attributes": {},
      "value": [2192]
    },
    {
      "type": "double",
      "attributes": {},
      "value": [0.16303459]
    },
    {
      "type": "double",
      "attributes": {},
      "value": [0, 0, 0, 0, 0, 0, 0, 0, 23, 107, 75, 94, 81, 103, 155, 164, 191, 235, 298, 353, 480, 519, 668, 828, 933, 939, 1100, 1192, 1245, 1200, 1161, 625, 227, 109, 5, 0, 0, 0, 0, 0, 0, 0, 0, 0, 0, 0, 0, 0, 0, 0, 0]
    },
    {
      "type": "double",
      "attributes": {},
      "value": [0, 0, 0, 0, 0, 0, 0, 0, 1.02508163, 1.05171025, 1.04413152, 4.04329538, 4.93233585, 5.26314688, 5.08266592, 6.20919275, 5.99223375, 6.6405158, 6.46977758, 6.27449751, 6.68402958, 7.54701757, 7.94561338, 8.43597221, 8.31171322, 7.50728893, 7.88453341, 7.72538042, 6.99953461, 6.39178658, 5.68103313, 4.88219213, 4.20079756, 3.51144123, 2.76518583, 0, 0, 0, 0, 0, 0, 0, 0, 0, 0, 0, 0, 0, 0, 0, 0]
    },
    {
      "type": "double",
      "attributes": {},
      "value": [0, 0, 0, 0, 0, 0, 0, 0, 0.10344828, 0.13793103, 0.13793103, 0.03759398, 0.03174603, 0.05524862, 0.06571428, 0.06042885, 0.06613226, 0.08542714, 0.09982487, 0.10820895, 0.11348684, 0.10986267, 0.11653718, 0.14157528, 0.15439673, 0.20843673, 0.21380091, 0.23231132, 0.29844412, 0.36638656, 0.34655532, 0.29201102, 0.20727272, 0.13333334, 0.01960784, 0, 0, 0, 0, 0, 0, 0, 0, 0, 0, 0, 0, 0, 0, 0, 0]
    },
    {
      "type": "double",
      "attributes": {},
      "value": [2.85123506, 2.41488393, 2.21627872]
    },
    {
      "type": "list",
      "attributes": {
        "names": {
          "type": "character",
          "attributes": {},
          "value": ["coeffs", "error"]
        }
      },
      "value": [
        {
          "type": "double",
          "attributes": {},
          "value": [0.05180447, 0.93144466, -0.78729599, 5.18150774, 4.60763051, -0.80257902]
        },
        {
          "type": "double",
          "attributes": {},
          "value": [7.63955348]
        }
      ]
    },
    {
      "type": "list",
      "attributes": {
        "names": {
          "type": "character",
          "attributes": {},
          "value": ["coeffs", "error"]
        }
      },
      "value": [
        {
          "type": "double",
          "attributes": {},
          "value": [0.17570209, 4.35174273, 5.80175556, 9.70785519, 5.262129, 2.64692303]
        },
        {
          "type": "double",
          "attributes": {},
          "value": [9.83160632]
        }
      ]
    },
    {
      "type": "list",
      "attributes": {
        "names": {
          "type": "character",
          "attributes": {},
          "value": ["coeffs", "error"]
        }
      },
      "value": [
        {
          "type": "double",
          "attributes": {},
          "value": [0.13945811, 0.02818194, 0.09701361, 0.09107257, 0.50093194, 0.00321081]
        },
        {
          "type": "double",
          "attributes": {},
          "value": [0.4785997]
        }
      ]
    }
  ]
}
