# Supplementary material for: Community detection framework based on 3D shape descriptors for tree species classification in point cloud data
Source: Sci Rep. 2026 Mar 4;16:12091. doi: 10.1038/s41598-026-42392-4 (PMC13076622; doi:10.1038/s41598-026-42392-4)
Supplement: Supplementary file 1 — Supplementary Information. [file 41598_2026_42392_MOESM1_ESM.zip › features/DIB_Trees/3d_trees/s07/tree_10_branches.las.xyz.feat.json]

{
  "type": "list",
  "attributes": {
    "names": {
      "type": "character",
      "attributes": {},
      "value": ["UnionRevolutionAndOrg", "IntersectionRevolutionAndOrg", "IOU_RevolutionAndOrg", "NumPointsPerSlice", "RadiousPerSliceZ", "IOUs_RevolutionAndOrgPerSlice", "PcaSDev", "NumPointsPerSliceFit", "RadiousPerSliceFit", "IOUs_RevolutionAndOrgPerSliceFit"]
    }
  },
  "value": [
    {
      "type": "integer",
      "attributes": {},
      "value": [13958]
    },
    {
      "type": "integer",
      "attributes": {},
      "value": [2205]
    },
    {
      "type": "double",
      "attributes": {},
      "value": [0.15797392]
    },
    {
      "type": "double",
      "attributes": {},
      "value": [0, 0, 0, 0, 0, 0, 0, 0, 11, 78, 77, 78, 89, 113, 203, 187, 233, 290, 341, 427, 528, 585, 745, 951, 865, 1094, 1208, 1254, 1124, 1314, 780, 430, 144, 31, 0, 0, 0, 0, 0, 0, 0, 0, 0, 0, 0, 0, 0, 0, 0, 0]
    },
    {
      "type": "double",
      "attributes": {},
      "value": [0, 0, 0, 0, 0, 0, 0, 0, 0.99972302, 1.00697827, 0.98682028, 4.83112431, 4.77026749, 4.81238842, 5.85458994, 6.08548164, 6.2599206, 7.18425941, 6.95519352, 7.11381388, 7.6057291, 7.90365696, 8.30690193, 8.26747227, 7.65069866, 7.37895966, 6.97316074, 7.35791588, 6.7806673, 6.33319664, 5.76857233, 6.05762386, 5.07190561, 3.29592752, 0, 0, 0, 0, 0, 0, 0, 0, 0, 0, 0, 0, 0, 0, 0, 0]
    },
    {
      "type": "double",
      "attributes": {},
      "value": [0, 0, 0, 0, 0, 0, 0, 0, 0.14285715, 0.14285715, 0.14285715, 0.03240741, 0.03985507, 0.07666667, 0.07173913, 0.07171315, 0.08884688, 0.07571428, 0.09436834, 0.10248902, 0.10112359, 0.11473566, 0.13585292, 0.15113872, 0.19567826, 0.2240717, 0.2776204, 0.26159793, 0.29235381, 0.32482994, 0.25406504, 0.17712177, 0.09866667, 0.05128205, 0, 0, 0, 0, 0, 0, 0, 0, 0, 0, 0, 0, 0, 0, 0, 0]
    },
    {
      "type": "double",
      "attributes": {},
      "value": [2.85512993, 2.44416966, 2.14520425]
    },
    {
      "type": "list",
      "attributes": {
        "names": {
          "type": "character",
          "attributes": {},
          "value": ["coeffs", "error"]
        }
      },
      "value": [
        {
          "type": "double",
          "attributes": {},
          "value": [0.01377456, 0.72635678, -0.25148258, 4.51903592, 5.22675268, -0.59699342]
        },
        {
          "type": "double",
          "attributes": {},
          "value": [6.57816092]
        }
      ]
    },
    {
      "type": "list",
      "attributes": {
        "names": {
          "type": "character",
          "attributes": {},
          "value": ["coeffs", "error"]
        }
      },
      "value": [
        {
          "type": "double",
          "attributes": {},
          "value": [0.37142223, 3.61024258, 7.43127728, 8.22163093, 6.63590575, 3.7784489]
        },
        {
          "type": "double",
          "attributes": {},
          "value": [10.52396464]
        }
      ]
    },
    {
      "type": "list",
      "attributes": {
        "names": {
          "type": "character",
          "attributes": {},
          "value": ["coeffs", "error"]
        }
      },
      "value": [
        {
          "type": "double",
          "attributes": {},
          "value": [0.16040198, 0.04926719, 0.06227958, 0.1482121, 0.42131311, 0.01674454]
        },
        {
          "type": "double",
          "attributes": {},
          "value": [0.45857773]
        }
      ]
    }
  ]
}
