# Supplementary material for: Community detection framework based on 3D shape descriptors for tree species classification in point cloud data
Source: Sci Rep. 2026 Mar 4;16:12091. doi: 10.1038/s41598-026-42392-4 (PMC13076622; doi:10.1038/s41598-026-42392-4)
Supplement: Supplementary file 1 — Supplementary Information. [file 41598_2026_42392_MOESM1_ESM.zip › features/DIB_Trees/3d_trees/s07/tree_1_branches.las.xyz.feat.json]

{
  "type": "list",
  "attributes": {
    "names": {
      "type": "character",
      "attributes": {},
      "value": ["UnionRevolutionAndOrg", "IntersectionRevolutionAndOrg", "IOU_RevolutionAndOrg", "NumPointsPerSlice", "RadiousPerSliceZ", "IOUs_RevolutionAndOrgPerSlice", "PcaSDev", "NumPointsPerSliceFit", "RadiousPerSliceFit", "IOUs_RevolutionAndOrgPerSliceFit"]
    }
  },
  "value": [
    {
      "type": "integer",
      "attributes": {},
      "value": [14216]
    },
    {
      "type": "integer",
      "attributes": {},
      "value": [2310]
    },
    {
      "type": "double",
      "attributes": {},
      "value": [0.16249297]
    },
    {
      "type": "double",
      "attributes": {},
      "value": [0, 0, 0, 0, 0, 0, 0, 0, 42, 77, 93, 108, 135, 130, 168, 225, 240, 296, 373, 439, 568, 651, 756, 934, 930, 1086, 1206, 1209, 1258, 1182, 942, 242, 165, 5, 0, 0, 0, 0, 0, 0, 0, 0, 0, 0, 0, 0, 0, 0, 0, 0]
    },
    {
      "type": "double",
      "attributes": {},
      "value": [0, 0, 0, 0, 0, 0, 0, 0, 0.95020467, 0.97316617, 4.89372683, 4.84523535, 5.65697718, 5.46723413, 6.17385674, 6.7705431, 6.89602566, 6.50875139, 6.60948706, 6.53795195, 7.27633142, 8.30972195, 7.85804176, 7.7435751, 7.45360947, 7.73204947, 7.48788166, 7.1570797, 6.58880663, 5.92865658, 6.39371252, 6.16526413, 4.857934, 2.90704823, 0, 0, 0, 0, 0, 0, 0, 0, 0, 0, 0, 0, 0, 0, 0, 0]
    },
    {
      "type": "double",
      "attributes": {},
      "value": [0, 0, 0, 0, 0, 0, 0, 0, 0.14285715, 0.14285715, 0.03311258, 0.03478261, 0.03827751, 0.05445544, 0.06457926, 0.07109005, 0.07317073, 0.09353741, 0.10963455, 0.1090604, 0.13125846, 0.11235955, 0.13667426, 0.17827627, 0.23308271, 0.24407583, 0.26558605, 0.29268292, 0.33492064, 0.34942085, 0.23993288, 0.11231884, 0.11614731, 0.02061856, 0, 0, 0, 0, 0, 0, 0, 0, 0, 0, 0, 0, 0, 0, 0, 0]
    },
    {
      "type": "double",
      "attributes": {},
      "value": [2.86015045, 2.42281289, 2.19615296]
    },
    {
      "type": "list",
      "attributes": {
        "names": {
          "type": "character",
          "attributes": {},
          "value": ["coeffs", "error"]
        }
      },
      "value": [
        {
          "type": "double",
          "attributes": {},
          "value": [0.09368339, 0.77914546, -0.21781701, 4.58978121, 5.0417177, -0.69890342]
        },
        {
          "type": "double",
          "attributes": {},
          "value": [5.68019005]
        }
      ]
    },
    {
      "type": "list",
      "attributes": {
        "names": {
          "type": "character",
          "attributes": {},
          "value": ["coeffs", "error"]
        }
      },
      "value": [
        {
          "type": "double",
          "attributes": {},
          "value": [0.48696217, 6.16181487, 6.24284391, 8.5077901, 6.76305788, 3.49522247]
        },
        {
          "type": "double",
          "attributes": {},
          "value": [10.48680262]
        }
      ]
    },
    {
      "type": "list",
      "attributes": {
        "names": {
          "type": "character",
          "attributes": {},
          "value": ["coeffs", "error"]
        }
      },
      "value": [
        {
          "type": "double",
          "attributes": {},
          "value": [0.15117097, -0.00236222, 0.08192644, 0.16793825, 0.43635367, -0.01531547]
        },
        {
          "type": "double",
          "attributes": {},
          "value": [0.50765227]
        }
      ]
    }
  ]
}
