# Supplementary material for: Community detection framework based on 3D shape descriptors for tree species classification in point cloud data
Source: Sci Rep. 2026 Mar 4;16:12091. doi: 10.1038/s41598-026-42392-4 (PMC13076622; doi:10.1038/s41598-026-42392-4)
Supplement: Supplementary file 1 — Supplementary Information. [file 41598_2026_42392_MOESM1_ESM.zip › features/DIB_Trees/3d_trees/s07/tree_9_branches.las.xyz.feat.json]

{
  "type": "list",
  "attributes": {
    "names": {
      "type": "character",
      "attributes": {},
      "value": ["UnionRevolutionAndOrg", "IntersectionRevolutionAndOrg", "IOU_RevolutionAndOrg", "NumPointsPerSlice", "RadiousPerSliceZ", "IOUs_RevolutionAndOrgPerSlice", "PcaSDev", "NumPointsPerSliceFit", "RadiousPerSliceFit", "IOUs_RevolutionAndOrgPerSliceFit"]
    }
  },
  "value": [
    {
      "type": "integer",
      "attributes": {},
      "value": [14356]
    },
    {
      "type": "integer",
      "attributes": {},
      "value": [2241]
    },
    {
      "type": "double",
      "attributes": {},
      "value": [0.15610198]
    },
    {
      "type": "double",
      "attributes": {},
      "value": [0, 0, 0, 0, 0, 0, 0, 0, 12, 76, 87, 96, 111, 131, 150, 200, 234, 298, 346, 438, 527, 643, 857, 852, 853, 1097, 1219, 1294, 1221, 1249, 863, 444, 125, 47, 0, 0, 0, 0, 0, 0, 0, 0, 0, 0, 0, 0, 0, 0, 0, 0]
    },
    {
      "type": "double",
      "attributes": {},
      "value": [0, 0, 0, 0, 0, 0, 0, 0, 1.08922148, 1.08642781, 1.08346713, 4.71565199, 5.13402367, 5.40082836, 5.11715746, 7.27624798, 7.22816324, 6.93796015, 6.57625914, 7.85473251, 7.74421787, 7.71968126, 7.82869768, 8.12406063, 8.10985947, 7.94108963, 7.32500124, 7.48535252, 6.91978741, 6.34101248, 5.78558445, 4.94339228, 3.87374496, 3.32491946, 0, 0, 0, 0, 0, 0, 0, 0, 0, 0, 0, 0, 0, 0, 0, 0]
    },
    {
      "type": "double",
      "attributes": {},
      "value": [0, 0, 0, 0, 0, 0, 0, 0, 0.09677419, 0.09677419, 0.09677419, 0.03056769, 0.03899721, 0.05486284, 0.07865169, 0.05021521, 0.06777317, 0.08066971, 0.09666666, 0.08242425, 0.10787879, 0.12382075, 0.15885714, 0.15252417, 0.17115177, 0.20335196, 0.26822916, 0.25406757, 0.28633094, 0.32252559, 0.296, 0.25340599, 0.14537445, 0.06432749, 0, 0, 0, 0, 0, 0, 0, 0, 0, 0, 0, 0, 0, 0, 0, 0]
    },
    {
      "type": "double",
      "attributes": {},
      "value": [2.88327274, 2.39236359, 2.15263917]
    },
    {
      "type": "list",
      "attributes": {
        "names": {
          "type": "character",
          "attributes": {},
          "value": ["coeffs", "error"]
        }
      },
      "value": [
        {
          "type": "double",
          "attributes": {},
          "value": [0.03036367, 0.72135255, -0.20972273, 4.44139458, 5.26427294, -0.58125789]
        },
        {
          "type": "double",
          "attributes": {},
          "value": [5.81976039]
        }
      ]
    },
    {
      "type": "list",
      "attributes": {
        "names": {
          "type": "character",
          "attributes": {},
          "value": ["coeffs", "error"]
        }
      },
      "value": [
        {
          "type": "double",
          "attributes": {},
          "value": [0.35650778, 3.94536543, 7.57770915, 8.45460043, 6.54808326, 3.08036353]
        },
        {
          "type": "double",
          "attributes": {},
          "value": [10.25719346]
        }
      ]
    },
    {
      "type": "list",
      "attributes": {
        "names": {
          "type": "character",
          "attributes": {},
          "value": ["coeffs", "error"]
        }
      },
      "value": [
        {
          "type": "double",
          "attributes": {},
          "value": [0.11075146, 0.02551043, 0.08133872, 0.11507681, 0.45238987, 0.057501]
        },
        {
          "type": "double",
          "attributes": {},
          "value": [0.34840464]
        }
      ]
    }
  ]
}
