# Supplementary material for: Community detection framework based on 3D shape descriptors for tree species classification in point cloud data
Source: Sci Rep. 2026 Mar 4;16:12091. doi: 10.1038/s41598-026-42392-4 (PMC13076622; doi:10.1038/s41598-026-42392-4)
Supplement: Supplementary file 1 — Supplementary Information. [file 41598_2026_42392_MOESM1_ESM.zip › features/DIB_Trees/3d_trees/s07/tree_4_branches.las.xyz.feat.json]

{
  "type": "list",
  "attributes": {
    "names": {
      "type": "character",
      "attributes": {},
      "value": ["UnionRevolutionAndOrg", "IntersectionRevolutionAndOrg", "IOU_RevolutionAndOrg", "NumPointsPerSlice", "RadiousPerSliceZ", "IOUs_RevolutionAndOrgPerSlice", "PcaSDev", "NumPointsPerSliceFit", "RadiousPerSliceFit", "IOUs_RevolutionAndOrgPerSliceFit"]
    }
  },
  "value": [
    {
      "type": "integer",
      "attributes": {},
      "value": [14379]
    },
    {
      "type": "integer",
      "attributes": {},
      "value": [2258]
    },
    {
      "type": "double",
      "attributes": {},
      "value": [0.15703456]
    },
    {
      "type": "double",
      "attributes": {},
      "value": [0, 0, 0, 0, 0, 0, 0, 0, 10, 75, 71, 94, 96, 121, 144, 188, 244, 261, 320, 416, 490, 597, 714, 941, 879, 968, 1213, 1295, 1259, 1136, 806, 487, 142, 33, 0, 0, 0, 0, 0, 0, 0, 0, 0, 0, 0, 0, 0, 0, 0, 0]
    },
    {
      "type": "double",
      "attributes": {},
      "value": [0, 0, 0, 0, 0, 0, 0, 0, 1.07785225, 1.11027622, 4.12766314, 4.75734425, 5.06439066, 5.2051506, 5.5074954, 5.74833441, 6.42627525, 7.02031469, 6.95322227, 7.53104544, 8.14241123, 7.77990723, 8.41706562, 8.18362904, 8.03042126, 7.74172401, 7.64088058, 7.36724949, 6.83444929, 6.36724186, 5.67307186, 4.62035275, 4.38681984, 3.5051229, 0, 0, 0, 0, 0, 0, 0, 0, 0, 0, 0, 0, 0, 0, 0, 0]
    },
    {
      "type": "double",
      "attributes": {},
      "value": [0, 0, 0, 0, 0, 0, 0, 0, 0.125, 0.125, 0.03703704, 0.02681992, 0.03921569, 0.05989583, 0.06744186, 0.09150327, 0.07291666, 0.07267442, 0.09763314, 0.09897172, 0.09190372, 0.11627907, 0.121, 0.15750529, 0.17467248, 0.21083628, 0.25961539, 0.27670527, 0.32440478, 0.30303031, 0.28242677, 0.297546, 0.12152778, 0.04705882, 0, 0, 0, 0, 0, 0, 0, 0, 0, 0, 0, 0, 0, 0, 0, 0]
    },
    {
      "type": "double",
      "attributes": {},
      "value": [2.85988953, 2.43659606, 2.18085956]
    },
    {
      "type": "list",
      "attributes": {
        "names": {
          "type": "character",
          "attributes": {},
          "value": ["coeffs", "error"]
        }
      },
      "value": [
        {
          "type": "double",
          "attributes": {},
          "value": [0.00859784, 0.75759828, -0.31420472, 4.46152194, 5.37091254, -0.58550413]
        },
        {
          "type": "double",
          "attributes": {},
          "value": [6.33292996]
        }
      ]
    },
    {
      "type": "list",
      "attributes": {
        "names": {
          "type": "character",
          "attributes": {},
          "value": ["coeffs", "error"]
        }
      },
      "value": [
        {
          "type": "double",
          "attributes": {},
          "value": [0.7354849, 5.23467204, 5.96052684, 9.92604641, 5.5493627, 3.55002674]
        },
        {
          "type": "double",
          "attributes": {},
          "value": [6.5568912]
        }
      ]
    },
    {
      "type": "list",
      "attributes": {
        "names": {
          "type": "character",
          "attributes": {},
          "value": ["coeffs", "error"]
        }
      },
      "value": [
        {
          "type": "double",
          "attributes": {},
          "value": [0.13466119, -0.01226038, 0.12288464, 0.06898135, 0.50127374, 0.03267617]
        },
        {
          "type": "double",
          "attributes": {},
          "value": [0.36364804]
        }
      ]
    }
  ]
}
