# Supplementary material for: Community detection framework based on 3D shape descriptors for tree species classification in point cloud data
Source: Sci Rep. 2026 Mar 4;16:12091. doi: 10.1038/s41598-026-42392-4 (PMC13076622; doi:10.1038/s41598-026-42392-4)
Supplement: Supplementary file 1 — Supplementary Information. [file 41598_2026_42392_MOESM1_ESM.zip › features/DIB_Trees/3d_trees/s07/tree_7_branches.las.xyz.feat.json]

{
  "type": "list",
  "attributes": {
    "names": {
      "type": "character",
      "attributes": {},
      "value": ["UnionRevolutionAndOrg", "IntersectionRevolutionAndOrg", "IOU_RevolutionAndOrg", "NumPointsPerSlice", "RadiousPerSliceZ", "IOUs_RevolutionAndOrgPerSlice", "PcaSDev", "NumPointsPerSliceFit", "RadiousPerSliceFit", "IOUs_RevolutionAndOrgPerSliceFit"]
    }
  },
  "value": [
    {
      "type": "integer",
      "attributes": {},
      "value": [13846]
    },
    {
      "type": "integer",
      "attributes": {},
      "value": [2226]
    },
    {
      "type": "double",
      "attributes": {},
      "value": [0.16076845]
    },
    {
      "type": "double",
      "attributes": {},
      "value": [0, 0, 0, 0, 0, 0, 0, 0, 60, 79, 85, 72, 106, 97, 130, 166, 193, 297, 329, 363, 483, 498, 775, 733, 869, 989, 1143, 1188, 1306, 1320, 1037, 422, 165, 55, 0, 0, 0, 0, 0, 0, 0, 0, 0, 0, 0, 0, 0, 0, 0, 0, 0]
    },
    {
      "type": "double",
      "attributes": {},
      "value": [0, 0, 0, 0, 0, 0, 0, 0, 1.01439416, 1.01108277, 4.33314943, 4.9621501, 4.85217381, 5.11566591, 5.97688627, 6.12595701, 6.52830505, 6.50813246, 6.97652769, 6.84197283, 6.61869144, 8.07509804, 7.99281549, 7.62346983, 7.77919388, 7.61240673, 7.25648069, 7.4120636, 6.80681801, 6.40523291, 6.49781513, 5.99860477, 4.7370038, 3.31755137, 0, 0, 0, 0, 0, 0, 0, 0, 0, 0, 0, 0, 0, 0, 0, 0, 0]
    },
    {
      "type": "double",
      "attributes": {},
      "value": [0, 0, 0, 0, 0, 0, 0, 0, 0.13333334, 0.13333334, 0.03496503, 0.03030303, 0.04597701, 0.04776119, 0.05462185, 0.06036217, 0.07243817, 0.09557522, 0.09188361, 0.10742496, 0.12786885, 0.1, 0.13516484, 0.16140777, 0.19396052, 0.22114216, 0.26728722, 0.26136363, 0.33084947, 0.32669982, 0.25570032, 0.17415731, 0.10746269, 0.07317073, 0, 0, 0, 0, 0, 0, 0, 0, 0, 0, 0, 0, 0, 0, 0, 0, 0]
    },
    {
      "type": "double",
      "attributes": {},
      "value": [2.85196545, 2.42961883, 2.21034588]
    },
    {
      "type": "list",
      "attributes": {
        "names": {
          "type": "character",
          "attributes": {},
          "value": ["coeffs", "error"]
        }
      },
      "value": [
        {
          "type": "double",
          "attributes": {},
          "value": [0.22360638, 0.4664606, 0.05928394, 3.72170585, 6.32512376, -0.63163203]
        },
        {
          "type": "double",
          "attributes": {},
          "value": [6.28970268]
        }
      ]
    },
    {
      "type": "list",
      "attributes": {
        "names": {
          "type": "character",
          "attributes": {},
          "value": ["coeffs", "error"]
        }
      },
      "value": [
        {
          "type": "double",
          "attributes": {},
          "value": [0.6343722, 5.4328093, 6.20813546, 8.48280694, 6.93814367, 3.63587482]
        },
        {
          "type": "double",
          "attributes": {},
          "value": [8.50439002]
        }
      ]
    },
    {
      "type": "list",
      "attributes": {
        "names": {
          "type": "character",
          "attributes": {},
          "value": ["coeffs", "error"]
        }
      },
      "value": [
        {
          "type": "double",
          "attributes": {},
          "value": [0.14356308, -0.00767881, 0.08895001, 0.13591642, 0.43147318, 0.03027766]
        },
        {
          "type": "double",
          "attributes": {},
          "value": [0.43918169]
        }
      ]
    }
  ]
}
