# Supplementary material for: Community detection framework based on 3D shape descriptors for tree species classification in point cloud data
Source: Sci Rep. 2026 Mar 4;16:12091. doi: 10.1038/s41598-026-42392-4 (PMC13076622; doi:10.1038/s41598-026-42392-4)
Supplement: Supplementary file 1 — Supplementary Information. [file 41598_2026_42392_MOESM1_ESM.zip › features/DIB_Trees/3d_trees/s07/tree_6_branches.las.xyz.feat.json]

{
  "type": "list",
  "attributes": {
    "names": {
      "type": "character",
      "attributes": {},
      "value": ["UnionRevolutionAndOrg", "IntersectionRevolutionAndOrg", "IOU_RevolutionAndOrg", "NumPointsPerSlice", "RadiousPerSliceZ", "IOUs_RevolutionAndOrgPerSlice", "PcaSDev", "NumPointsPerSliceFit", "RadiousPerSliceFit", "IOUs_RevolutionAndOrgPerSliceFit"]
    }
  },
  "value": [
    {
      "type": "integer",
      "attributes": {},
      "value": [13822]
    },
    {
      "type": "integer",
      "attributes": {},
      "value": [2239]
    },
    {
      "type": "double",
      "attributes": {},
      "value": [0.16198813]
    },
    {
      "type": "double",
      "attributes": {},
      "value": [0, 0, 0, 0, 0, 0, 0, 0, 53, 88, 87, 82, 99, 135, 157, 206, 222, 275, 387, 437, 549, 687, 887, 837, 916, 1081, 1303, 1257, 1225, 1129, 475, 176, 50, 0, 0, 0, 0, 0, 0, 0, 0, 0, 0, 0, 0, 0, 0, 0, 0]
    },
    {
      "type": "double",
      "attributes": {},
      "value": [0, 0, 0, 0, 0, 0, 0, 0, 1.0966574, 1.09618187, 3.99487948, 4.76580811, 4.97386932, 4.85703611, 5.8234663, 5.75720119, 7.37543583, 7.31008673, 7.04375696, 7.92952442, 7.68599987, 7.38821888, 8.08971119, 7.99109125, 7.79170942, 7.90771389, 7.72660589, 7.1423173, 6.45455265, 5.69434929, 5.01731396, 4.41494894, 3.70754457, 0, 0, 0, 0, 0, 0, 0, 0, 0, 0, 0, 0, 0, 0, 0, 0]
    },
    {
      "type": "double",
      "attributes": {},
      "value": [0, 0, 0, 0, 0, 0, 0, 0, 0.12903225, 0.12903225, 0.04878049, 0.04214559, 0.04885994, 0.07831325, 0.05982906, 0.07391305, 0.06963788, 0.08531468, 0.09356725, 0.08725603, 0.10633214, 0.1397436, 0.1596548, 0.17640573, 0.20649652, 0.22047244, 0.25791326, 0.28376535, 0.35409835, 0.34917355, 0.28010473, 0.15460527, 0.05188679, 0, 0, 0, 0, 0, 0, 0, 0, 0, 0, 0, 0, 0, 0, 0, 0]
    },
    {
      "type": "double",
      "attributes": {},
      "value": [2.82746584, 2.4274889, 2.15620683]
    },
    {
      "type": "list",
      "attributes": {
        "names": {
          "type": "character",
          "attributes": {},
          "value": ["coeffs", "error"]
        }
      },
      "value": [
        {
          "type": "double",
          "attributes": {},
          "value": [0.17691552, 0.60744086, -0.13022807, 4.44625196, 5.43905647, -0.5297766]
        },
        {
          "type": "double",
          "attributes": {},
          "value": [6.25082989]
        }
      ]
    },
    {
      "type": "list",
      "attributes": {
        "names": {
          "type": "character",
          "attributes": {},
          "value": ["coeffs", "error"]
        }
      },
      "value": [
        {
          "type": "double",
          "attributes": {},
          "value": [0.77916602, 4.86437712, 6.70403038, 9.16923885, 5.90231617, 3.5926074]
        },
        {
          "type": "double",
          "attributes": {},
          "value": [7.72163805]
        }
      ]
    },
    {
      "type": "list",
      "attributes": {
        "names": {
          "type": "character",
          "attributes": {},
          "value": ["coeffs", "error"]
        }
      },
      "value": [
        {
          "type": "double",
          "attributes": {},
          "value": [0.13866446, 0.00691222, 0.10628368, 0.09708046, 0.49848313, 0.04320679]
        },
        {
          "type": "double",
          "attributes": {},
          "value": [0.36408916]
        }
      ]
    }
  ]
}
