# Supplementary material for: Community detection framework based on 3D shape descriptors for tree species classification in point cloud data
Source: Sci Rep. 2026 Mar 4;16:12091. doi: 10.1038/s41598-026-42392-4 (PMC13076622; doi:10.1038/s41598-026-42392-4)
Supplement: Supplementary file 1 — Supplementary Information. [file 41598_2026_42392_MOESM1_ESM.zip › features/DIB_Trees/3d_trees/s07/tree_2_branches.las.xyz.feat.json]

{
  "type": "list",
  "attributes": {
    "names": {
      "type": "character",
      "attributes": {},
      "value": ["UnionRevolutionAndOrg", "IntersectionRevolutionAndOrg", "IOU_RevolutionAndOrg", "NumPointsPerSlice", "RadiousPerSliceZ", "IOUs_RevolutionAndOrgPerSlice", "PcaSDev", "NumPointsPerSliceFit", "RadiousPerSliceFit", "IOUs_RevolutionAndOrgPerSliceFit"]
    }
  },
  "value": [
    {
      "type": "integer",
      "attributes": {},
      "value": [13956]
    },
    {
      "type": "integer",
      "attributes": {},
      "value": [2277]
    },
    {
      "type": "double",
      "attributes": {},
      "value": [0.16315563]
    },
    {
      "type": "double",
      "attributes": {},
      "value": [0, 0, 0, 0, 0, 0, 0, 0, 60, 70, 96, 82, 112, 131, 149, 204, 242, 287, 350, 435, 536, 614, 712, 862, 996, 1127, 1190, 1180, 1315, 1270, 798, 367, 150, 15, 0, 0, 0, 0, 0, 0, 0, 0, 0, 0, 0, 0, 0, 0, 0, 0]
    },
    {
      "type": "double",
      "attributes": {},
      "value": [0, 0, 0, 0, 0, 0, 0, 0, 1.05146945, 1.0542419, 4.16210079, 4.38281679, 5.26443386, 5.20962715, 5.79847002, 5.90539503, 6.25626135, 6.97203875, 7.3169179, 7.95557928, 7.48740864, 7.47444057, 7.68397617, 7.74061728, 7.94635057, 7.23315001, 7.95855045, 7.04063225, 6.50778246, 6.09691477, 5.85390854, 5.40386963, 4.27515888, 3.02047229, 0, 0, 0, 0, 0, 0, 0, 0, 0, 0, 0, 0, 0, 0, 0, 0]
    },
    {
      "type": "double",
      "attributes": {},
      "value": [0, 0, 0, 0, 0, 0, 0, 0, 0.12903225, 0.12903225, 0.04109589, 0.04494382, 0.03108808, 0.06860159, 0.06029106, 0.08979592, 0.08022388, 0.07680945, 0.08243243, 0.08594657, 0.12372449, 0.12437186, 0.14691943, 0.17330211, 0.19239374, 0.25862068, 0.2260579, 0.2923077, 0.34747145, 0.35283363, 0.28458497, 0.17674419, 0.13011153, 0.05172414, 0, 0, 0, 0, 0, 0, 0, 0, 0, 0, 0, 0, 0, 0, 0, 0]
    },
    {
      "type": "double",
      "attributes": {},
      "value": [2.8542023, 2.4241574, 2.16974639]
    },
    {
      "type": "list",
      "attributes": {
        "names": {
          "type": "character",
          "attributes": {},
          "value": ["coeffs", "error"]
        }
      },
      "value": [
        {
          "type": "double",
          "attributes": {},
          "value": [0.14003608, 0.70852185, -0.26076637, 4.50813077, 5.26294565, -0.69615576]
        },
        {
          "type": "double",
          "attributes": {},
          "value": [5.93764658]
        }
      ]
    },
    {
      "type": "list",
      "attributes": {
        "names": {
          "type": "character",
          "attributes": {},
          "value": ["coeffs", "error"]
        }
      },
      "value": [
        {
          "type": "double",
          "attributes": {},
          "value": [0.7285013, 4.94003615, 6.70410196, 8.65091549, 6.31354576, 3.23162822]
        },
        {
          "type": "double",
          "attributes": {},
          "value": [7.74640425]
        }
      ]
    },
    {
      "type": "list",
      "attributes": {
        "names": {
          "type": "character",
          "attributes": {},
          "value": ["coeffs", "error"]
        }
      },
      "value": [
        {
          "type": "double",
          "attributes": {},
          "value": [0.13570928, 0.01065683, 0.08561893, 0.13338283, 0.47122033, 0.02026608]
        },
        {
          "type": "double",
          "attributes": {},
          "value": [0.46823758]
        }
      ]
    }
  ]
}
