# Supplementary material for: Community detection framework based on 3D shape descriptors for tree species classification in point cloud data
Source: Sci Rep. 2026 Mar 4;16:12091. doi: 10.1038/s41598-026-42392-4 (PMC13076622; doi:10.1038/s41598-026-42392-4)
Supplement: Supplementary file 1 — Supplementary Information. [file 41598_2026_42392_MOESM1_ESM.zip › features/DIB_Trees/3d_trees/s07/tree_8_branches.las.xyz.feat.json]

{
  "type": "list",
  "attributes": {
    "names": {
      "type": "character",
      "attributes": {},
      "value": ["UnionRevolutionAndOrg", "IntersectionRevolutionAndOrg", "IOU_RevolutionAndOrg", "NumPointsPerSlice", "RadiousPerSliceZ", "IOUs_RevolutionAndOrgPerSlice", "PcaSDev", "NumPointsPerSliceFit", "RadiousPerSliceFit", "IOUs_RevolutionAndOrgPerSliceFit"]
    }
  },
  "value": [
    {
      "type": "integer",
      "attributes": {},
      "value": [14563]
    },
    {
      "type": "integer",
      "attributes": {},
      "value": [2332]
    },
    {
      "type": "double",
      "attributes": {},
      "value": [0.16013184]
    },
    {
      "type": "double",
      "attributes": {},
      "value": [0, 0, 0, 0, 0, 0, 0, 0, 37, 91, 76, 82, 88, 115, 148, 214, 222, 282, 316, 350, 470, 570, 636, 823, 916, 999, 1212, 1370, 1274, 1129, 1122, 545, 194, 69, 0, 0, 0, 0, 0, 0, 0, 0, 0, 0, 0, 0, 0, 0, 0, 0, 0]
    },
    {
      "type": "double",
      "attributes": {},
      "value": [0, 0, 0, 0, 0, 0, 0, 0, 1.06725955, 1.06509435, 1.0646112, 5.19684315, 5.19561243, 4.83117962, 5.02789402, 6.25619364, 6.13114309, 6.59416199, 6.97262001, 6.80435467, 7.42210674, 8.50175858, 8.6932478, 8.21536446, 7.73989296, 8.09475231, 7.34618998, 7.10102654, 6.93694878, 6.35547209, 5.83288288, 6.29448986, 5.42691708, 3.9349525, 0, 0, 0, 0, 0, 0, 0, 0, 0, 0, 0, 0, 0, 0, 0, 0, 0]
    },
    {
      "type": "double",
      "attributes": {},
      "value": [0, 0, 0, 0, 0, 0, 0, 0, 0.125, 0.125, 0.125, 0.02614379, 0.03134796, 0.0497076, 0.06593407, 0.06557377, 0.08349146, 0.08566722, 0.09705883, 0.10664606, 0.09897172, 0.0890411, 0.11132076, 0.16421053, 0.1971831, 0.21359223, 0.27612904, 0.30303031, 0.30659026, 0.33277312, 0.33333334, 0.1979346, 0.09839817, 0.06334842, 0, 0, 0, 0, 0, 0, 0, 0, 0, 0, 0, 0, 0, 0, 0, 0, 0]
    },
    {
      "type": "double",
      "attributes": {},
      "value": [2.86131485, 2.40502507, 2.18767966]
    },
    {
      "type": "list",
      "attributes": {
        "names": {
          "type": "character",
          "attributes": {},
          "value": ["coeffs", "error"]
        }
      },
      "value": [
        {
          "type": "double",
          "attributes": {},
          "value": [0.125985, 0.60803775, -0.05006522, 3.7775347, 6.22923798, -0.47878582]
        },
        {
          "type": "double",
          "attributes": {},
          "value": [5.77463955]
        }
      ]
    },
    {
      "type": "list",
      "attributes": {
        "names": {
          "type": "character",
          "attributes": {},
          "value": ["coeffs", "error"]
        }
      },
      "value": [
        {
          "type": "double",
          "attributes": {},
          "value": [0.36828062, 4.24220346, 6.36472244, 9.35835103, 6.07688581, 4.46664365]
        },
        {
          "type": "double",
          "attributes": {},
          "value": [12.18131084]
        }
      ]
    },
    {
      "type": "list",
      "attributes": {
        "names": {
          "type": "character",
          "attributes": {},
          "value": ["coeffs", "error"]
        }
      },
      "value": [
        {
          "type": "double",
          "attributes": {},
          "value": [0.14555233, 0.02050321, 0.08584098, 0.1056594, 0.49099218, 0.0189614]
        },
        {
          "type": "double",
          "attributes": {},
          "value": [0.51192851]
        }
      ]
    }
  ]
}
