# Supplementary material for: Community detection framework based on 3D shape descriptors for tree species classification in point cloud data
Source: Sci Rep. 2026 Mar 4;16:12091. doi: 10.1038/s41598-026-42392-4 (PMC13076622; doi:10.1038/s41598-026-42392-4)
Supplement: Supplementary file 1 — Supplementary Information. [file 41598_2026_42392_MOESM1_ESM.zip › features/German/Douglasie/31_69.txt.feat.json]

{
  "type": "list",
  "attributes": {
    "names": {
      "type": "character",
      "attributes": {},
      "value": ["UnionRevolutionAndOrg", "IntersectionRevolutionAndOrg", "IOU_RevolutionAndOrg", "NumPointsPerSlice", "RadiousPerSliceZ", "IOUs_RevolutionAndOrgPerSlice", "PcaSDev", "NumPointsPerSliceFit", "RadiousPerSliceFit", "IOUs_RevolutionAndOrgPerSliceFit"]
    }
  },
  "value": [
    {
      "type": "integer",
      "attributes": {},
      "value": [14174]
    },
    {
      "type": "integer",
      "attributes": {},
      "value": [2073]
    },
    {
      "type": "double",
      "attributes": {},
      "value": [0.1462537]
    },
    {
      "type": "double",
      "attributes": {},
      "value": [0, 0, 0, 0, 0, 0, 0, 0, 0, 0, 0, 0, 0, 0, 0, 0, 0, 0, 0, 0, 0, 0, 0, 0, 0, 0, 0, 0, 0, 0, 0, 0, 0, 0, 0, 0, 0, 0, 0, 0, 0, 0, 347, 6224, 8048, 7498, 6898, 5971, 5327, 4596, 4097, 3750, 3338, 3765, 6303, 2797, 4153, 2560, 2109, 2726, 2628, 5336, 7004, 3780, 2979, 3142, 1398, 1451, 959, 1445, 901, 1062, 728, 677, 456, 349, 318, 463, 318, 238, 372, 271, 202, 175, 86, 41, 33, 30, 18, 60, 59, 41, 11, 9, 4, 4, 6, 4, 0, 0, 0, 0, 0, 0, 0, 0, 0, 0, 0, 0]
    },
    {
      "type": "double",
      "attributes": {},
      "value": [0, 0, 0, 0, 0, 0, 0, 0, 0, 0, 0, 0, 0, 0, 0, 0, 0, 0, 0, 0, 0, 0, 0, 0, 0, 0, 0, 0, 0, 0, 0, 0, 0, 0, 0, 0, 0, 0, 0, 0, 0, 0, 1.24099433, 1.77381897, 0.97550464, 0.91582686, 0.87959892, 0.81661743, 0.77282768, 0.75663877, 0.7269122, 0.68216598, 3.72844052, 3.75446892, 4.48955393, 4.68360662, 4.71580744, 4.64764547, 4.737813, 4.76346064, 4.92199707, 4.29642057, 4.98875141, 5.07519627, 5.74182034, 5.75611877, 5.70616436, 4.61094856, 4.28095388, 4.92546844, 4.99894857, 5.21589279, 4.58661413, 4.93246984, 5.0049715, 4.86715508, 5.23810387, 5.17685747, 4.72903395, 6.0825696, 4.85382605, 4.96469736, 5.00824738, 4.40913486, 4.41396999, 3.71943378, 4.20435286, 3.97385144, 2.87940526, 3.03312373, 3.16812277, 3.34263325, 3.34446931, 3.27402854, 2.8972683, 2.9357152, 1.97769129, 1.69671392, 0, 0, 0, 0, 0, 0, 0, 0, 0, 0, 0, 0]
    },
    {
      "type": "double",
      "attributes": {},
      "value": [0, 0, 0, 0, 0, 0, 0, 0, 0, 0, 0, 0, 0, 0, 0, 0, 0, 0, 0, 0, 0, 0, 0, 0, 0, 0, 0, 0, 0, 0, 0, 0, 0, 0, 0, 0, 0, 0, 0, 0, 0, 0, 0.13513513, 0.109375, 0.13793103, 0.15384616, 0.17391305, 0.19047619, 0.2, 0.2, 0.2, 0.22222222, 0.05, 0.08333334, 0.15238096, 0.13353115, 0.19186047, 0.19335347, 0.15028901, 0.18390805, 0.15817694, 0.2673611, 0.27777779, 0.21336761, 0.18329939, 0.15243903, 0.14669421, 0.19076923, 0.23076923, 0.24128686, 0.21315789, 0.19174758, 0.22600619, 0.15549597, 0.15665796, 0.13259669, 0.15496369, 0.12623763, 0.13913043, 0.109375, 0.15789473, 0.11140583, 0.10443864, 0.07973422, 0.06081081, 0.05660377, 0.02553191, 0.03212851, 0.06521739, 0.06756756, 0.06289309, 0.05494506, 0.03246753, 0.04069768, 0.03225806, 0.02205882, 0.03448276, 0.05, 0, 0, 0, 0, 0, 0, 0, 0, 0, 0, 0, 0]
    },
    {
      "type": "double",
      "attributes": {},
      "value": [4.55718647, 1.50035528, 1.05715457]
    },
    {
      "type": "list",
      "attributes": {
        "names": {
          "type": "character",
          "attributes": {},
          "value": ["coeffs", "error"]
        }
      },
      "value": [
        {
          "type": "double",
          "attributes": {},
          "value": [4.69874479, 5.42487896, 3.2148221, -0.61746453, 0.24644739, -0.0565462]
        },
        {
          "type": "double",
          "attributes": {},
          "value": [37.22998779]
        }
      ]
    },
    {
      "type": "list",
      "attributes": {
        "names": {
          "type": "character",
          "attributes": {},
          "value": ["coeffs", "error"]
        }
      },
      "value": [
        {
          "type": "double",
          "attributes": {},
          "value": [1.04081704, 0.34319622, 7.00117242, 4.24684817, 4.09714015, 1.80260296]
        },
        {
          "type": "double",
          "attributes": {},
          "value": [26.72720047]
        }
      ]
    },
    {
      "type": "list",
      "attributes": {
        "names": {
          "type": "character",
          "attributes": {},
          "value": ["coeffs", "error"]
        }
      },
      "value": [
        {
          "type": "double",
          "attributes": {},
          "value": [0.14782941, 0.14087613, 0.2193576, 0.17835422, -0.0144661, 0.05281178]
        },
        {
          "type": "double",
          "attributes": {},
          "value": [1.52517513]
        }
      ]
    }
  ]
}
