# Supplementary material for: Community detection framework based on 3D shape descriptors for tree species classification in point cloud data
Source: Sci Rep. 2026 Mar 4;16:12091. doi: 10.1038/s41598-026-42392-4 (PMC13076622; doi:10.1038/s41598-026-42392-4)
Supplement: Supplementary file 1 — Supplementary Information. [file 41598_2026_42392_MOESM1_ESM.zip › features/German/Douglasie/61_6.txt.feat.json]

{
  "type": "list",
  "attributes": {
    "names": {
      "type": "character",
      "attributes": {},
      "value": ["UnionRevolutionAndOrg", "IntersectionRevolutionAndOrg", "IOU_RevolutionAndOrg", "NumPointsPerSlice", "RadiousPerSliceZ", "IOUs_RevolutionAndOrgPerSlice", "PcaSDev", "NumPointsPerSliceFit", "RadiousPerSliceFit", "IOUs_RevolutionAndOrgPerSliceFit"]
    }
  },
  "value": [
    {
      "type": "integer",
      "attributes": {},
      "value": [12407]
    },
    {
      "type": "integer",
      "attributes": {},
      "value": [970]
    },
    {
      "type": "double",
      "attributes": {},
      "value": [0.07818167]
    },
    {
      "type": "double",
      "attributes": {},
      "value": [0, 0, 0, 0, 0, 0, 0, 0, 0, 0, 0, 0, 0, 0, 0, 0, 0, 0, 0, 0, 0, 0, 0, 0, 0, 0, 0, 0, 0, 0, 0, 0, 0, 0, 0, 0, 0, 0, 0, 0, 0, 0, 0, 0, 130, 4258, 2908, 2841, 2658, 2751, 2629, 2689, 2543, 2463, 2281, 2168, 2041, 2582, 1707, 1243, 1008, 937, 1089, 640, 472, 498, 487, 428, 374, 353, 153, 123, 134, 175, 262, 193, 114, 140, 213, 283, 211, 122, 199, 218, 324, 438, 553, 584, 480, 248, 134, 386, 130, 188, 26, 56, 47, 24, 23, 6, 1, 0, 2, 0, 0, 0, 0, 0, 0, 0, 0, 0, 0, 0, 0]
    },
    {
      "type": "double",
      "attributes": {},
      "value": [0, 0, 0, 0, 0, 0, 0, 0, 0, 0, 0, 0, 0, 0, 0, 0, 0, 0, 0, 0, 0, 0, 0, 0, 0, 0, 0, 0, 0, 0, 0, 0, 0, 0, 0, 0, 0, 0, 0, 0, 0, 0, 0, 0, 1.03817654, 1.60851586, 0.87181032, 0.81136054, 0.79187554, 0.78401607, 0.78080022, 0.77453494, 0.76782292, 0.77498031, 0.78754973, 0.78599471, 2.6540947, 3.31107736, 2.88065076, 2.38441253, 2.02345753, 2.20838332, 5.22006178, 2.93293595, 2.11625934, 2.34692216, 2.20040655, 2.26725507, 3.31289697, 2.66205049, 3.78935146, 3.01675797, 2.82769156, 3.38471079, 3.41289973, 4.70216513, 4.14421892, 3.1081953, 5.24000454, 5.68704414, 5.74544525, 3.11429214, 3.10842752, 4.25295782, 4.71200275, 4.82987261, 5.6133976, 6.12751627, 6.08985567, 6.3174901, 6.19044733, 6.04428816, 4.41448975, 5.2898984, 5.90907907, 5.03735304, 4.88156271, 5.46339893, 6.20842314, 6.26897955, 3.7808547, 0, 6.36565018, 0, 0, 0, 0, 0, 0, 0, 0, 0, 0, 0, 0]
    },
    {
      "type": "double",
      "attributes": {},
      "value": [0, 0, 0, 0, 0, 0, 0, 0, 0, 0, 0, 0, 0, 0, 0, 0, 0, 0, 0, 0, 0, 0, 0, 0, 0, 0, 0, 0, 0, 0, 0, 0, 0, 0, 0, 0, 0, 0, 0, 0, 0, 0, 0, 0, 0.2, 0.3392857, 0.27272728, 0.27272728, 0.23809524, 0.19047619, 0.19047619, 0.19047619, 0.19047619, 0.19047619, 0.19047619, 0.19047619, 0.07086615, 0.18579236, 0.23943663, 0.16504854, 0.1875, 0.14893617, 0.06442577, 0.11643836, 0.18181819, 0.17821783, 0.09677419, 0.16842106, 0.13661203, 0.1640625, 0.07725322, 0.07741936, 0.12857144, 0.10160428, 0.1005291, 0.05033557, 0.06372549, 0.04848485, 0.046875, 0.04925054, 0.03644647, 0.08974359, 0.12121212, 0.07342657, 0.08695652, 0.09243698, 0.09787234, 0.10611511, 0.04708098, 0.04735883, 0.04982206, 0.08193669, 0.0777027, 0.06235012, 0.03063457, 0.05223881, 0.03137255, 0.03092784, 0.03314917, 0.00722022, 0.0106383, 0, 0.00621118, 0, 0, 0, 0, 0, 0, 0, 0, 0, 0, 0, 0]
    },
    {
      "type": "double",
      "attributes": {},
      "value": [5.94301803, 0.79770534, 0.54622087]
    },
    {
      "type": "list",
      "attributes": {
        "names": {
          "type": "character",
          "attributes": {},
          "value": ["coeffs", "error"]
        }
      },
      "value": [
        {
          "type": "double",
          "attributes": {},
          "value": [4.48006863, 9.4579099, -1.70874367, 1.82416002, 0.04955907, -0.08365075]
        },
        {
          "type": "double",
          "attributes": {},
          "value": [23.64525455]
        }
      ]
    },
    {
      "type": "list",
      "attributes": {
        "names": {
          "type": "character",
          "attributes": {},
          "value": ["coeffs", "error"]
        }
      },
      "value": [
        {
          "type": "double",
          "attributes": {},
          "value": [0.99813881, 0.56943559, 3.21246967, 4.02600221, 7.10540715, 3.51469794]
        },
        {
          "type": "double",
          "attributes": {},
          "value": [43.73887343]
        }
      ]
    },
    {
      "type": "list",
      "attributes": {
        "names": {
          "type": "character",
          "attributes": {},
          "value": ["coeffs", "error"]
        }
      },
      "value": [
        {
          "type": "double",
          "attributes": {},
          "value": [0.27913917, 0.18444969, 0.15634518, 0.03590655, 0.08792832, -0.01549743]
        },
        {
          "type": "double",
          "attributes": {},
          "value": [1.53439535]
        }
      ]
    }
  ]
}
