# Supplementary material for: Community detection framework based on 3D shape descriptors for tree species classification in point cloud data
Source: Sci Rep. 2026 Mar 4;16:12091. doi: 10.1038/s41598-026-42392-4 (PMC13076622; doi:10.1038/s41598-026-42392-4)
Supplement: Supplementary file 1 — Supplementary Information. [file 41598_2026_42392_MOESM1_ESM.zip › features/German/Douglasie/32_36.txt.feat.json]

{
  "type": "list",
  "attributes": {
    "names": {
      "type": "character",
      "attributes": {},
      "value": ["UnionRevolutionAndOrg", "IntersectionRevolutionAndOrg", "IOU_RevolutionAndOrg", "NumPointsPerSlice", "RadiousPerSliceZ", "IOUs_RevolutionAndOrgPerSlice", "PcaSDev", "NumPointsPerSliceFit", "RadiousPerSliceFit", "IOUs_RevolutionAndOrgPerSliceFit"]
    }
  },
  "value": [
    {
      "type": "integer",
      "attributes": {},
      "value": [28532]
    },
    {
      "type": "integer",
      "attributes": {},
      "value": [2465]
    },
    {
      "type": "double",
      "attributes": {},
      "value": [0.08639422]
    },
    {
      "type": "double",
      "attributes": {},
      "value": [0, 0, 0, 0, 0, 0, 0, 0, 0, 0, 0, 0, 0, 0, 0, 0, 0, 0, 0, 0, 0, 0, 0, 0, 0, 0, 0, 0, 0, 0, 0, 0, 0, 0, 0, 0, 0, 0, 0, 0, 0, 0, 0, 0, 0, 0, 0, 0, 0, 0, 0, 0, 0, 0, 277, 11828, 9727, 9181, 8576, 7877, 7333, 6855, 6330, 5831, 5369, 4946, 4644, 4263, 3992, 3724, 3524, 3178, 3077, 2882, 2695, 2661, 2586, 2406, 1944, 1714, 1639, 1511, 1615, 1574, 1300, 2225, 2315, 2241, 1254, 1411, 1229, 1250, 750, 1568, 1033, 1362, 1429, 1649, 2303, 2585, 2355, 2852, 1641, 1658, 1888, 1475, 1252, 1143, 1539, 794, 483, 799, 420, 677, 988, 666, 548, 410, 160, 174, 211, 76, 73, 33, 42, 32, 8, 13, 1, 0, 0, 0, 0, 0, 0, 0, 0, 0, 0, 0, 0, 0, 0, 0, 0, 0, 0, 0]
    },
    {
      "type": "double",
      "attributes": {},
      "value": [0, 0, 0, 0, 0, 0, 0, 0, 0, 0, 0, 0, 0, 0, 0, 0, 0, 0, 0, 0, 0, 0, 0, 0, 0, 0, 0, 0, 0, 0, 0, 0, 0, 0, 0, 0, 0, 0, 0, 0, 0, 0, 0, 0, 0, 0, 0, 0, 0, 0, 0, 0, 0, 0, 1.34954166, 1.44083714, 1.18087614, 1.12534022, 1.11989653, 1.10537422, 1.09526241, 1.08086824, 1.06552637, 1.05829883, 1.04233968, 1.01662672, 0.99795163, 0.98549926, 0.97126836, 0.9473086, 0.94608551, 0.97803158, 0.90617293, 4.02157736, 3.72582698, 3.1811552, 2.16486573, 0.95401776, 0.89965469, 1.03082991, 2.88375497, 4.19216871, 4.18333578, 2.05348468, 0.82845199, 6.09599018, 4.37370253, 6.22894573, 6.87316847, 3.88671422, 3.27870154, 5.58374977, 6.2101326, 3.25509691, 4.16123629, 5.15565538, 6.02048063, 6.29029274, 7.05660582, 7.68727827, 7.19613123, 6.37466812, 6.86038208, 7.15493536, 8.16679287, 7.86962605, 7.83353901, 7.93555164, 8.42695713, 8.39967823, 8.66539955, 7.60480261, 7.59098244, 7.85969734, 8.11304188, 8.13557816, 6.56280565, 6.87837029, 6.91954374, 6.8701663, 5.79259348, 6.50358915, 5.83801126, 5.70684767, 6.130476, 4.50594521, 4.48025131, 5.54470396, 4.78196716, 0, 0, 0, 0, 0, 0, 0, 0, 0, 0, 0, 0, 0, 0, 0, 0, 0, 0, 0]
    },
    {
      "type": "double",
      "attributes": {},
      "value": [0, 0, 0, 0, 0, 0, 0, 0, 0, 0, 0, 0, 0, 0, 0, 0, 0, 0, 0, 0, 0, 0, 0, 0, 0, 0, 0, 0, 0, 0, 0, 0, 0, 0, 0, 0, 0, 0, 0, 0, 0, 0, 0, 0, 0, 0, 0, 0, 0, 0, 0, 0, 0, 0, 0.09302326, 0.26530612, 0.22857143, 0.2, 0.21212122, 0.21875, 0.25806451, 0.26666668, 0.24137931, 0.24137931, 0.20689656, 0.20689656, 0.20689656, 0.21428572, 0.21428572, 0.17857143, 0.17857143, 0.17857143, 0.16, 0.04, 0.05063291, 0.04402516, 0.10344828, 0.21428572, 0.16, 0.20689656, 0.05309734, 0.04123711, 0.03745318, 0.12195122, 0.18181819, 0.04021938, 0.06397306, 0.04561403, 0.04357298, 0.10833333, 0.10169491, 0.04086021, 0.02934537, 0.16384181, 0.07307693, 0.07940447, 0.06542056, 0.07081174, 0.08240224, 0.09404762, 0.11574697, 0.153457, 0.10735294, 0.12483039, 0.10106383, 0.09886364, 0.11670481, 0.09131403, 0.10279441, 0.08542714, 0.07278165, 0.10653753, 0.10328068, 0.07954545, 0.10944206, 0.08980044, 0.11961722, 0.10218978, 0.07503608, 0.08256881, 0.09611452, 0.03517588, 0.04743083, 0.03981265, 0.03868472, 0.04059041, 0.01587302, 0.02107728, 0.00819672, 0, 0, 0, 0, 0, 0, 0, 0, 0, 0, 0, 0, 0, 0, 0, 0, 0, 0, 0]
    },
    {
      "type": "double",
      "attributes": {},
      "value": [8.6528113, 1.3318894, 0.92541423]
    },
    {
      "type": "list",
      "attributes": {
        "names": {
          "type": "character",
          "attributes": {},
          "value": ["coeffs", "error"]
        }
      },
      "value": [
        {
          "type": "double",
          "attributes": {},
          "value": [6.19978328, 6.19033995, -1.02774535, 3.2473393, -0.87124553, 0.24985421]
        },
        {
          "type": "double",
          "attributes": {},
          "value": [31.97602979]
        }
      ]
    },
    {
      "type": "list",
      "attributes": {
        "names": {
          "type": "character",
          "attributes": {},
          "value": ["coeffs", "error"]
        }
      },
      "value": [
        {
          "type": "double",
          "attributes": {},
          "value": [1.32112489, 0.83067001, 1.22255008, 9.10207579, 7.59754913, 4.24939648]
        },
        {
          "type": "double",
          "attributes": {},
          "value": [49.89501167]
        }
      ]
    },
    {
      "type": "list",
      "attributes": {
        "names": {
          "type": "character",
          "attributes": {},
          "value": ["coeffs", "error"]
        }
      },
      "value": [
        {
          "type": "double",
          "attributes": {},
          "value": [0.17787986, 0.31368815, -0.00718327, 0.1468348, 0.08664153, 0.00677844]
        },
        {
          "type": "double",
          "attributes": {},
          "value": [2.0281934]
        }
      ]
    }
  ]
}
