# Supplementary material for: Community detection framework based on 3D shape descriptors for tree species classification in point cloud data
Source: Sci Rep. 2026 Mar 4;16:12091. doi: 10.1038/s41598-026-42392-4 (PMC13076622; doi:10.1038/s41598-026-42392-4)
Supplement: Supplementary file 1 — Supplementary Information. [file 41598_2026_42392_MOESM1_ESM.zip › features/German/Douglasie/Tree2_Border.xyz.feat.json]

{
  "type": "list",
  "attributes": {
    "names": {
      "type": "character",
      "attributes": {},
      "value": ["UnionRevolutionAndOrg", "IntersectionRevolutionAndOrg", "IOU_RevolutionAndOrg", "NumPointsPerSlice", "RadiousPerSliceZ", "IOUs_RevolutionAndOrgPerSlice", "PcaSDev", "NumPointsPerSliceFit", "RadiousPerSliceFit", "IOUs_RevolutionAndOrgPerSliceFit"]
    }
  },
  "value": [
    {
      "type": "integer",
      "attributes": {},
      "value": [8662]
    },
    {
      "type": "integer",
      "attributes": {},
      "value": [2020]
    },
    {
      "type": "double",
      "attributes": {},
      "value": [0.23320249]
    },
    {
      "type": "double",
      "attributes": {},
      "value": [0, 0, 0, 0, 0, 0, 0, 0, 0, 0, 0, 0, 0, 0, 0, 0, 0, 0, 0, 0, 0, 0, 0, 0, 0, 0, 0, 0, 0, 0, 0, 0, 0, 0, 2932, 11897, 11561, 10840, 12997, 14911, 16810, 16507, 16965, 15537, 14572, 13364, 12397, 11288, 10151, 9645, 8240, 7816, 7017, 6608, 6430, 5975, 5293, 5013, 4572, 4111, 18683, 37375, 14355, 7954, 21669, 27424, 43339, 9712, 39782, 20841, 15560, 38629, 45594, 22256, 28526, 23163, 9197, 21780, 16567, 4783, 5288, 4106, 5810, 6390, 1466, 71, 371, 1552, 117, 109, 619, 348, 411, 9, 70, 71, 0, 0, 0, 0, 0, 0, 0, 0, 0, 0, 0, 0, 0, 0, 0, 0, 0, 0, 0, 0, 0, 0, 0, 0, 0, 0, 0]
    },
    {
      "type": "double",
      "attributes": {},
      "value": [0, 0, 0, 0, 0, 0, 0, 0, 0, 0, 0, 0, 0, 0, 0, 0, 0, 0, 0, 0, 0, 0, 0, 0, 0, 0, 0, 0, 0, 0, 0, 0, 0, 0, 0.98267734, 0.77172476, 0.65423489, 0.62077159, 0.64922053, 0.57563919, 0.59716749, 0.57883525, 0.54416102, 0.54102176, 0.55868369, 0.5281238, 0.5228827, 0.52148706, 0.52477103, 0.51159626, 0.53958863, 0.55308819, 0.53890687, 0.55097586, 0.55482537, 0.57644212, 0.57670313, 0.59711903, 0.60569227, 0.62563533, 4.06576061, 4.10624981, 3.78155661, 3.71342254, 4.12923384, 4.14261007, 4.35734749, 4.38138199, 4.42831612, 4.44785261, 4.27683115, 4.28970003, 4.85120964, 5.01789618, 4.93033314, 4.88455486, 4.55344582, 4.56303549, 4.42073917, 4.62304878, 4.35161448, 4.3286767, 4.32218552, 3.89666319, 3.89351678, 2.99161625, 3.69688773, 3.08069968, 2.58186674, 0.82767606, 1.61938226, 1.91041207, 1.53935587, 1.22294641, 0.61069375, 0.70263755, 0, 0, 0, 0, 0, 0, 0, 0, 0, 0, 0, 0, 0, 0, 0, 0, 0, 0, 0, 0, 0, 0, 0, 0, 0, 0, 0]
    },
    {
      "type": "double",
      "attributes": {},
      "value": [0, 0, 0, 0, 0, 0, 0, 0, 0, 0, 0, 0, 0, 0, 0, 0, 0, 0, 0, 0, 0, 0, 0, 0, 0, 0, 0, 0, 0, 0, 0, 0, 0, 0, 0.26923078, 0.19047619, 0.22222222, 0.23529412, 0.22222222, 0.26666668, 0.23529412, 0.26666668, 0.33333334, 0.33333334, 0.35714287, 0.25, 0.25, 0.16666667, 0.16666667, 0.16666667, 0.16666667, 0.23076923, 0.25, 0.15384616, 0.15384616, 0.13333334, 0.26666668, 0.23529412, 0.17647059, 0.17647059, 0.08641975, 0.14126395, 0.13852814, 0.12, 0.22222222, 0.27675277, 0.25850341, 0.23728813, 0.32333332, 0.23841059, 0.26896551, 0.3676976, 0.30532214, 0.32105264, 0.31793478, 0.28493151, 0.28792569, 0.31269351, 0.38127092, 0.23283581, 0.221843, 0.18088737, 0.17747441, 0.2033195, 0.11666667, 0.03278688, 0.05882353, 0.1402439, 0.09708738, 0.14285715, 0.16071428, 0.17391305, 0.19607843, 0.05405406, 0.23529412, 0.19047619, 0, 0, 0, 0, 0, 0, 0, 0, 0, 0, 0, 0, 0, 0, 0, 0, 0, 0, 0, 0, 0, 0, 0, 0, 0, 0, 0]
    },
    {
      "type": "double",
      "attributes": {},
      "value": [6.74050641, 1.74501638, 1.28956504]
    },
    {
      "type": "list",
      "attributes": {
        "names": {
          "type": "character",
          "attributes": {},
          "value": ["coeffs", "error"]
        }
      },
      "value": [
        {
          "type": "double",
          "attributes": {},
          "value": [0.98472954, 4.29496779, -2.32168197, 9.49461833, -4.05123941, 1.17415739]
        },
        {
          "type": "double",
          "attributes": {},
          "value": [45.76855506]
        }
      ]
    },
    {
      "type": "list",
      "attributes": {
        "names": {
          "type": "character",
          "attributes": {},
          "value": ["coeffs", "error"]
        }
      },
      "value": [
        {
          "type": "double",
          "attributes": {},
          "value": [0.85405283, 0.65854409, -1.01305981, 8.25557196, 1.87613914, 0.69451951]
        },
        {
          "type": "double",
          "attributes": {},
          "value": [21.96183694]
        }
      ]
    },
    {
      "type": "list",
      "attributes": {
        "names": {
          "type": "character",
          "attributes": {},
          "value": ["coeffs", "error"]
        }
      },
      "value": [
        {
          "type": "double",
          "attributes": {},
          "value": [0.18370521, 0.42582974, -0.0740377, 0.55166142, -0.04115916, 0.21747992]
        },
        {
          "type": "double",
          "attributes": {},
          "value": [2.53226385]
        }
      ]
    }
  ]
}
