# Supplementary material for: Community detection framework based on 3D shape descriptors for tree species classification in point cloud data
Source: Sci Rep. 2026 Mar 4;16:12091. doi: 10.1038/s41598-026-42392-4 (PMC13076622; doi:10.1038/s41598-026-42392-4)
Supplement: Supplementary file 1 — Supplementary Information. [file 41598_2026_42392_MOESM1_ESM.zip › features/German/Douglasie/61_31.txt.feat.json]

{
  "type": "list",
  "attributes": {
    "names": {
      "type": "character",
      "attributes": {},
      "value": ["UnionRevolutionAndOrg", "IntersectionRevolutionAndOrg", "IOU_RevolutionAndOrg", "NumPointsPerSlice", "RadiousPerSliceZ", "IOUs_RevolutionAndOrgPerSlice", "PcaSDev", "NumPointsPerSliceFit", "RadiousPerSliceFit", "IOUs_RevolutionAndOrgPerSliceFit"]
    }
  },
  "value": [
    {
      "type": "integer",
      "attributes": {},
      "value": [6524]
    },
    {
      "type": "integer",
      "attributes": {},
      "value": [735]
    },
    {
      "type": "double",
      "attributes": {},
      "value": [0.11266094]
    },
    {
      "type": "double",
      "attributes": {},
      "value": [0, 0, 0, 0, 0, 0, 0, 0, 0, 0, 0, 0, 0, 0, 0, 0, 0, 0, 0, 0, 0, 0, 0, 0, 0, 0, 0, 0, 0, 0, 0, 0, 0, 0, 0, 0, 0, 0, 0, 0, 0, 3558, 6969, 7068, 6788, 6256, 5649, 4956, 4388, 3860, 3513, 3120, 2942, 2660, 2374, 2294, 2056, 1763, 1741, 1631, 1534, 1392, 1320, 1158, 1029, 880, 812, 718, 669, 643, 539, 543, 546, 439, 398, 434, 646, 319, 173, 331, 133, 994, 4313, 396, 167, 188, 171, 88, 79, 29, 9, 15, 1, 0, 4, 0, 0, 0, 0, 0, 0, 0, 0, 0, 0, 0, 0, 0]
    },
    {
      "type": "double",
      "attributes": {},
      "value": [0, 0, 0, 0, 0, 0, 0, 0, 0, 0, 0, 0, 0, 0, 0, 0, 0, 0, 0, 0, 0, 0, 0, 0, 0, 0, 0, 0, 0, 0, 0, 0, 0, 0, 0, 0, 0, 0, 0, 0, 0, 0.69088537, 0.56902528, 0.50542146, 0.47045484, 0.44339067, 0.41645956, 0.39772177, 0.39443752, 0.38501942, 0.38779005, 0.37834093, 0.3833788, 0.38860339, 1.02212977, 1.36139393, 1.20029163, 0.73322213, 1.16635847, 0.3830781, 0.94538647, 2.68726587, 2.34806752, 2.55371404, 2.38230252, 1.66358554, 1.5884161, 0.64725423, 1.35084331, 2.18696237, 1.43934584, 2.65594554, 2.294312, 2.56888413, 2.54325867, 4.12157869, 4.68185472, 5.0679822, 4.37766075, 4.29504585, 5.26010227, 5.92810726, 5.04598856, 4.26109457, 4.04936314, 5.76344442, 4.15580797, 2.98305726, 3.63937831, 3.14592743, 3.27965069, 1.72520542, 0.24809532, 0, 2.73715758, 0, 0, 0, 0, 0, 0, 0, 0, 0, 0, 0, 0, 0]
    },
    {
      "type": "double",
      "attributes": {},
      "value": [0, 0, 0, 0, 0, 0, 0, 0, 0, 0, 0, 0, 0, 0, 0, 0, 0, 0, 0, 0, 0, 0, 0, 0, 0, 0, 0, 0, 0, 0, 0, 0, 0, 0, 0, 0, 0, 0, 0, 0, 0, 0.375, 0.1875, 0.33333334, 0.33333334, 0.33333334, 0.33333334, 0.40000001, 0.44444445, 0.5, 0.5, 0.5, 0.5, 0.5, 0.17857143, 0.09090909, 0.10526316, 0.1875, 0.11428571, 0.375, 0.1923077, 0.0625, 0.07692308, 0.07627118, 0.05882353, 0.1, 0.08928572, 0.1875, 0.11363637, 0.06666667, 0.13636364, 0.09375, 0.11111111, 0.09166667, 0.13559322, 0.1, 0.10588235, 0.07360406, 0.08881579, 0.1384083, 0.06763285, 0.14011516, 0.1974359, 0.18928571, 0.10646388, 0.06666667, 0.1037037, 0.09803922, 0.10731708, 0.08, 0.03351955, 0.2, 0.14285715, 0, 0.01369863, 0, 0, 0, 0, 0, 0, 0, 0, 0, 0, 0, 0, 0]
    },
    {
      "type": "double",
      "attributes": {},
      "value": [5.78992942, 0.84518394, 0.32846871]
    },
    {
      "type": "list",
      "attributes": {
        "names": {
          "type": "character",
          "attributes": {},
          "value": ["coeffs", "error"]
        }
      },
      "value": [
        {
          "type": "double",
          "attributes": {},
          "value": [6.90266089, 6.58892358, -0.1752432, 1.27539341, 0.46675611, -0.24265531]
        },
        {
          "type": "double",
          "attributes": {},
          "value": [25.53401389]
        }
      ]
    },
    {
      "type": "list",
      "attributes": {
        "names": {
          "type": "character",
          "attributes": {},
          "value": ["coeffs", "error"]
        }
      },
      "value": [
        {
          "type": "double",
          "attributes": {},
          "value": [0.54623181, 0.44162275, 0.45486649, 3.82145941, 5.83800411, 0.14297071]
        },
        {
          "type": "double",
          "attributes": {},
          "value": [31.09146008]
        }
      ]
    },
    {
      "type": "list",
      "attributes": {
        "names": {
          "type": "character",
          "attributes": {},
          "value": ["coeffs", "error"]
        }
      },
      "value": [
        {
          "type": "double",
          "attributes": {},
          "value": [0.21819727, 0.65192759, -0.01152838, 0.14864326, 0.12965868, 0.04414289]
        },
        {
          "type": "double",
          "attributes": {},
          "value": [3.12351752]
        }
      ]
    }
  ]
}
