# Supplementary material for: Community detection framework based on 3D shape descriptors for tree species classification in point cloud data
Source: Sci Rep. 2026 Mar 4;16:12091. doi: 10.1038/s41598-026-42392-4 (PMC13076622; doi:10.1038/s41598-026-42392-4)
Supplement: Supplementary file 1 — Supplementary Information. [file 41598_2026_42392_MOESM1_ESM.zip › features/German/Douglasie/64_71.txt.feat.json]

{
  "type": "list",
  "attributes": {
    "names": {
      "type": "character",
      "attributes": {},
      "value": ["UnionRevolutionAndOrg", "IntersectionRevolutionAndOrg", "IOU_RevolutionAndOrg", "NumPointsPerSlice", "RadiousPerSliceZ", "IOUs_RevolutionAndOrgPerSlice", "PcaSDev", "NumPointsPerSliceFit", "RadiousPerSliceFit", "IOUs_RevolutionAndOrgPerSliceFit"]
    }
  },
  "value": [
    {
      "type": "integer",
      "attributes": {},
      "value": [10386]
    },
    {
      "type": "integer",
      "attributes": {},
      "value": [1702]
    },
    {
      "type": "double",
      "attributes": {},
      "value": [0.16387445]
    },
    {
      "type": "double",
      "attributes": {},
      "value": [0, 0, 0, 0, 0, 0, 0, 0, 0, 0, 0, 0, 0, 0, 0, 0, 0, 0, 0, 0, 0, 0, 0, 0, 0, 0, 0, 0, 0, 0, 0, 0, 0, 0, 0, 0, 0, 0, 0, 0, 0, 0, 0, 0, 0, 0, 13448, 6778, 5956, 5308, 4700, 4286, 3893, 3412, 2989, 2422, 2374, 2060, 1933, 1983, 1870, 1709, 1645, 1531, 1461, 1442, 1297, 1123, 1121, 1057, 928, 910, 1543, 1395, 1350, 1168, 980, 946, 1047, 1239, 1439, 1846, 1926, 1875, 1528, 1345, 939, 1284, 1009, 1347, 1333, 342, 176, 401, 692, 1454, 511, 587, 286, 216, 170, 287, 168, 46, 79, 38, 57, 18, 17, 0, 0, 0, 0, 0, 0, 0, 0, 0, 0, 0, 0, 0, 0, 0, 0]
    },
    {
      "type": "double",
      "attributes": {},
      "value": [0, 0, 0, 0, 0, 0, 0, 0, 0, 0, 0, 0, 0, 0, 0, 0, 0, 0, 0, 0, 0, 0, 0, 0, 0, 0, 0, 0, 0, 0, 0, 0, 0, 0, 0, 0, 0, 0, 0, 0, 0, 0, 0, 0, 0, 0, 1.68022871, 0.51473719, 0.4007968, 0.40526608, 0.38114873, 0.3998369, 0.4614642, 0.45433977, 0.48023146, 0.49226522, 0.52287555, 0.53310782, 0.56012636, 0.58669764, 0.62609357, 0.64419758, 0.67172152, 0.69218838, 0.73707443, 0.73853934, 0.75598949, 0.75560027, 0.80662668, 0.91002023, 1.43312538, 2.8102901, 3.6876018, 3.70404553, 3.60755706, 3.78991914, 3.65534902, 3.91299891, 3.89629173, 3.97006941, 4.37320185, 4.3036108, 4.3873806, 4.31982374, 4.9205637, 4.62226439, 4.96122169, 5.14961767, 4.88335752, 4.39786911, 4.05417109, 3.86360502, 4.41549921, 4.66032076, 4.47286797, 5.50288343, 4.96678543, 4.78085661, 4.38736534, 4.17142057, 3.8477869, 4.68248224, 4.47003889, 2.49182343, 2.70895529, 2.4966898, 2.26722455, 1.73105645, 1.78747439, 0, 0, 0, 0, 0, 0, 0, 0, 0, 0, 0, 0, 0, 0, 0, 0]
    },
    {
      "type": "double",
      "attributes": {},
      "value": [0, 0, 0, 0, 0, 0, 0, 0, 0, 0, 0, 0, 0, 0, 0, 0, 0, 0, 0, 0, 0, 0, 0, 0, 0, 0, 0, 0, 0, 0, 0, 0, 0, 0, 0, 0, 0, 0, 0, 0, 0, 0, 0, 0, 0, 0, 0.3275862, 0.30769232, 0.33333334, 0.33333334, 0.33333334, 0.25, 0.25, 0.25, 0.25, 0.25, 0.23076923, 0.23076923, 0.2857143, 0.26666668, 0.3125, 0.25, 0.25, 0.25, 0.21052632, 0.21052632, 0.2, 0.2, 0.19047619, 0.15384616, 0.12244898, 0.06976745, 0.09223301, 0.10550459, 0.11904762, 0.10869565, 0.11267605, 0.112, 0.16129032, 0.17322835, 0.18211921, 0.17525773, 0.21452145, 0.24914676, 0.17158177, 0.18072289, 0.15608466, 0.20812182, 0.21891892, 0.2993421, 0.26640928, 0.14462809, 0.12091503, 0.13554217, 0.18849841, 0.17982456, 0.168, 0.16473988, 0.17821783, 0.1221374, 0.13389121, 0.10638298, 0.06070288, 0.07894737, 0.11570248, 0.09009009, 0.10869565, 0.12698413, 0.05769231, 0, 0, 0, 0, 0, 0, 0, 0, 0, 0, 0, 0, 0, 0, 0, 0]
    },
    {
      "type": "double",
      "attributes": {},
      "value": [7.76362213, 1.22604863, 0.85370506]
    },
    {
      "type": "list",
      "attributes": {
        "names": {
          "type": "character",
          "attributes": {},
          "value": ["coeffs", "error"]
        }
      },
      "value": [
        {
          "type": "double",
          "attributes": {},
          "value": [11.36669087, 0.7476107, 1.85392004, 1.61297403, 0.10820214, -0.03197562]
        },
        {
          "type": "double",
          "attributes": {},
          "value": [26.55629652]
        }
      ]
    },
    {
      "type": "list",
      "attributes": {
        "names": {
          "type": "character",
          "attributes": {},
          "value": ["coeffs", "error"]
        }
      },
      "value": [
        {
          "type": "double",
          "attributes": {},
          "value": [1.1406142, -0.31997597, 0.72265936, 6.46373837, 4.17366463, 1.66295732]
        },
        {
          "type": "double",
          "attributes": {},
          "value": [23.64234142]
        }
      ]
    },
    {
      "type": "list",
      "attributes": {
        "names": {
          "type": "character",
          "attributes": {},
          "value": ["coeffs", "error"]
        }
      },
      "value": [
        {
          "type": "double",
          "attributes": {},
          "value": [0.29790084, 0.35874822, 0.05664967, 0.25647444, 0.12531607, 0.07378988]
        },
        {
          "type": "double",
          "attributes": {},
          "value": [2.11881916]
        }
      ]
    }
  ]
}
