# Supplementary material for: Community detection framework based on 3D shape descriptors for tree species classification in point cloud data
Source: Sci Rep. 2026 Mar 4;16:12091. doi: 10.1038/s41598-026-42392-4 (PMC13076622; doi:10.1038/s41598-026-42392-4)
Supplement: Supplementary file 1 — Supplementary Information. [file 41598_2026_42392_MOESM1_ESM.zip › features/German/Douglasie/31_26.txt.feat.json]

{
  "type": "list",
  "attributes": {
    "names": {
      "type": "character",
      "attributes": {},
      "value": ["UnionRevolutionAndOrg", "IntersectionRevolutionAndOrg", "IOU_RevolutionAndOrg", "NumPointsPerSlice", "RadiousPerSliceZ", "IOUs_RevolutionAndOrgPerSlice", "PcaSDev", "NumPointsPerSliceFit", "RadiousPerSliceFit", "IOUs_RevolutionAndOrgPerSliceFit"]
    }
  },
  "value": [
    {
      "type": "integer",
      "attributes": {},
      "value": [8576]
    },
    {
      "type": "integer",
      "attributes": {},
      "value": [1216]
    },
    {
      "type": "double",
      "attributes": {},
      "value": [0.14179104]
    },
    {
      "type": "double",
      "attributes": {},
      "value": [0, 0, 0, 0, 0, 0, 0, 0, 0, 0, 0, 0, 0, 0, 0, 0, 0, 0, 0, 0, 0, 0, 0, 0, 0, 0, 0, 0, 0, 0, 0, 0, 0, 0, 0, 0, 0, 0, 0, 0, 0, 0, 0, 4249, 5545, 5479, 5156, 4779, 4408, 3986, 3768, 3390, 3279, 2705, 2114, 1643, 1716, 1712, 1679, 1564, 907, 918, 852, 564, 606, 679, 601, 614, 607, 1067, 2184, 393, 1952, 2020, 662, 994, 693, 214, 241, 237, 497, 525, 1392, 2024, 2375, 717, 1043, 346, 93, 136, 431, 762, 349, 242, 57, 3, 5, 1, 0, 0, 1, 4, 0, 0, 0, 0, 0, 0, 0, 0, 0, 0, 0, 0, 0, 0, 0]
    },
    {
      "type": "double",
      "attributes": {},
      "value": [0, 0, 0, 0, 0, 0, 0, 0, 0, 0, 0, 0, 0, 0, 0, 0, 0, 0, 0, 0, 0, 0, 0, 0, 0, 0, 0, 0, 0, 0, 0, 0, 0, 0, 0, 0, 0, 0, 0, 0, 0, 0, 0, 0.67622298, 0.51912212, 0.48212001, 0.39402485, 0.36992112, 0.32908124, 0.30610356, 0.28602788, 0.29058141, 1.70671427, 2.97777677, 2.95067978, 2.50467324, 2.90880132, 1.76221681, 2.52766681, 3.26476908, 3.28867126, 2.55988622, 3.0142529, 2.88387108, 2.12626767, 2.12872267, 2.35466766, 2.96246266, 3.14385223, 3.97864723, 3.80581212, 3.82573843, 4.10060787, 4.19269705, 4.10458708, 3.7640605, 3.93958354, 3.95902324, 3.26497102, 3.13601685, 2.83449912, 3.64284182, 4.07549477, 4.81934738, 5.14926767, 3.60971403, 3.92571807, 3.73660946, 3.35099316, 3.86844945, 3.31024003, 3.75755382, 3.85735726, 4.05643559, 3.76863575, 0.6439085, 2.98305964, 2.71624923, 0, 0, 1.52308035, 0.73249471, 0, 0, 0, 0, 0, 0, 0, 0, 0, 0, 0, 0, 0, 0, 0]
    },
    {
      "type": "double",
      "attributes": {},
      "value": [0, 0, 0, 0, 0, 0, 0, 0, 0, 0, 0, 0, 0, 0, 0, 0, 0, 0, 0, 0, 0, 0, 0, 0, 0, 0, 0, 0, 0, 0, 0, 0, 0, 0, 0, 0, 0, 0, 0, 0, 0, 0, 0, 0.4375, 0.42857143, 0.5, 0.33333334, 0.33333334, 0.40000001, 0.5, 0.5, 0.5, 0.21311475, 0.19736843, 0.15231788, 0.18965517, 0.1554054, 0.30158731, 0.1724138, 0.1396648, 0.08, 0.12711865, 0.11538462, 0.10958904, 0.1744186, 0.1627907, 0.10576923, 0.10596026, 0.08433735, 0.07086615, 0.08695652, 0.04661017, 0.10984848, 0.09055118, 0.08301887, 0.19383261, 0.13492064, 0.09090909, 0.15083799, 0.13253012, 0.27777779, 0.20754717, 0.2605364, 0.17696629, 0.14105794, 0.29383886, 0.28, 0.16216215, 0.14893617, 0.11666667, 0.19889502, 0.10176991, 0.06735751, 0.04347826, 0.0375, 0.0625, 0.03296703, 0.01538462, 0, 0, 0.02631579, 0.11111111, 0, 0, 0, 0, 0, 0, 0, 0, 0, 0, 0, 0, 0, 0, 0]
    },
    {
      "type": "double",
      "attributes": {},
      "value": [6.92882903, 1.3805001, 0.62938229]
    },
    {
      "type": "list",
      "attributes": {
        "names": {
          "type": "character",
          "attributes": {},
          "value": ["coeffs", "error"]
        }
      },
      "value": [
        {
          "type": "double",
          "attributes": {},
          "value": [7.45046933, 5.60854273, -1.11014355, 3.17120039, -0.59649798, 0.09119623]
        },
        {
          "type": "double",
          "attributes": {},
          "value": [28.27721845]
        }
      ]
    },
    {
      "type": "list",
      "attributes": {
        "names": {
          "type": "character",
          "attributes": {},
          "value": ["coeffs", "error"]
        }
      },
      "value": [
        {
          "type": "double",
          "attributes": {},
          "value": [0.08740645, 1.07169782, 3.34320864, 4.01891536, 4.04250609, 0.07457404]
        },
        {
          "type": "double",
          "attributes": {},
          "value": [33.74096899]
        }
      ]
    },
    {
      "type": "list",
      "attributes": {
        "names": {
          "type": "character",
          "attributes": {},
          "value": ["coeffs", "error"]
        }
      },
      "value": [
        {
          "type": "double",
          "attributes": {},
          "value": [0.43395803, 0.47741976, -0.14277971, 0.37098386, 0.0205614, 0.02737637]
        },
        {
          "type": "double",
          "attributes": {},
          "value": [2.88927068]
        }
      ]
    }
  ]
}
