# Supplementary material for: Community detection framework based on 3D shape descriptors for tree species classification in point cloud data
Source: Sci Rep. 2026 Mar 4;16:12091. doi: 10.1038/s41598-026-42392-4 (PMC13076622; doi:10.1038/s41598-026-42392-4)
Supplement: Supplementary file 1 — Supplementary Information. [file 41598_2026_42392_MOESM1_ESM.zip › features/German/Douglasie/Tree4_Border.xyz.feat.json]

{
  "type": "list",
  "attributes": {
    "names": {
      "type": "character",
      "attributes": {},
      "value": ["UnionRevolutionAndOrg", "IntersectionRevolutionAndOrg", "IOU_RevolutionAndOrg", "NumPointsPerSlice", "RadiousPerSliceZ", "IOUs_RevolutionAndOrgPerSlice", "PcaSDev", "NumPointsPerSliceFit", "RadiousPerSliceFit", "IOUs_RevolutionAndOrgPerSliceFit"]
    }
  },
  "value": [
    {
      "type": "integer",
      "attributes": {},
      "value": [12243]
    },
    {
      "type": "integer",
      "attributes": {},
      "value": [3040]
    },
    {
      "type": "double",
      "attributes": {},
      "value": [0.24830515]
    },
    {
      "type": "double",
      "attributes": {},
      "value": [0, 0, 0, 0, 0, 0, 0, 0, 0, 0, 0, 0, 0, 0, 0, 0, 0, 0, 0, 0, 0, 0, 0, 0, 0, 0, 0, 0, 0, 0, 0, 0, 0, 0, 0, 0, 11, 6643, 5876, 6659, 8371, 7699, 7221, 6122, 5267, 5236, 7296, 8288, 8565, 7878, 7576, 7099, 6568, 6178, 6199, 5752, 5138, 5044, 4697, 4589, 4412, 3921, 3852, 3585, 3444, 4108, 7660, 12070, 42625, 32085, 38474, 15299, 56649, 21722, 28045, 41048, 29409, 50918, 12155, 25614, 32025, 20441, 34003, 8495, 5540, 5206, 3220, 1559, 1093, 836, 1438, 987, 1123, 721, 724, 602, 245, 52, 137, 141, 66, 158, 112, 63, 55, 11, 2, 0, 0, 0, 0, 0, 0, 0, 0, 0, 0, 0, 0, 0, 0, 0, 0, 0, 0, 0, 0, 0, 0, 0, 0, 0, 0, 0, 0, 0, 0, 0, 0]
    },
    {
      "type": "double",
      "attributes": {},
      "value": [0, 0, 0, 0, 0, 0, 0, 0, 0, 0, 0, 0, 0, 0, 0, 0, 0, 0, 0, 0, 0, 0, 0, 0, 0, 0, 0, 0, 0, 0, 0, 0, 0, 0, 0, 0, 1.70551217, 1.69905317, 1.56922174, 1.53553724, 1.53491497, 1.52195787, 1.47978425, 1.46346569, 1.4774276, 1.48662019, 1.4026978, 1.38328207, 1.37585068, 1.47597206, 1.48994946, 1.3328315, 1.31450629, 1.6274935, 1.83823192, 1.33835089, 1.26467705, 1.30395007, 1.24106753, 1.86230433, 1.22259867, 1.21695459, 1.20682323, 1.19395781, 1.18486023, 1.2865684, 3.9199543, 4.306355, 4.85939693, 5.26749563, 5.16987371, 5.05745363, 4.62567329, 5.01897049, 5.08840942, 4.81827974, 5.1450696, 5.2006216, 5.14072371, 5.79866219, 5.50797701, 5.27180529, 5.14323044, 5.09633303, 4.72907448, 4.51133823, 4.93208647, 4.95336533, 4.40325546, 3.58965445, 3.75728869, 3.91879225, 3.70205259, 3.71612954, 3.00558543, 3.14715052, 2.96088815, 2.03008604, 2.42799306, 2.47176957, 1.81548953, 2.00486827, 1.55757761, 1.69203758, 1.42344582, 1.13175321, 0.90683633, 0, 0, 0, 0, 0, 0, 0, 0, 0, 0, 0, 0, 0, 0, 0, 0, 0, 0, 0, 0, 0, 0, 0, 0, 0, 0, 0, 0, 0, 0, 0, 0]
    },
    {
      "type": "double",
      "attributes": {},
      "value": [0, 0, 0, 0, 0, 0, 0, 0, 0, 0, 0, 0, 0, 0, 0, 0, 0, 0, 0, 0, 0, 0, 0, 0, 0, 0, 0, 0, 0, 0, 0, 0, 0, 0, 0, 0, 0.02173913, 0.06451613, 0.07843138, 0.08333334, 0.08163265, 0.08695652, 0.09090909, 0.09302326, 0.08695652, 0.08695652, 0.09090909, 0.09090909, 0.09090909, 0.08695652, 0.08695652, 0.07142857, 0.07317073, 0.06779661, 0.04411765, 0.14285715, 0.05263158, 0.05, 0.05555556, 0.04411765, 0.08333334, 0.08333334, 0.11111111, 0.11111111, 0.11111111, 0.25641027, 0.09958506, 0.11986301, 0.16480447, 0.23515439, 0.24754901, 0.28682169, 0.43373495, 0.34564644, 0.39440203, 0.50282484, 0.43781096, 0.44660193, 0.29925188, 0.30321285, 0.37583894, 0.3824228, 0.41542289, 0.30279899, 0.32753623, 0.25316456, 0.17886178, 0.15633424, 0.09246575, 0.16355141, 0.17467248, 0.15546219, 0.13122173, 0.1402715, 0.12666667, 0.12280702, 0.10344828, 0.12345679, 0.09433962, 0.09009009, 0.14492753, 0.11688311, 0.1509434, 0.0952381, 0.13333334, 0.08333334, 0.04761905, 0, 0, 0, 0, 0, 0, 0, 0, 0, 0, 0, 0, 0, 0, 0, 0, 0, 0, 0, 0, 0, 0, 0, 0, 0, 0, 0, 0, 0, 0, 0, 0]
    },
    {
      "type": "double",
      "attributes": {},
      "value": [6.28215734, 2.08370154, 1.88193433]
    },
    {
      "type": "list",
      "attributes": {
        "names": {
          "type": "character",
          "attributes": {},
          "value": ["coeffs", "error"]
        }
      },
      "value": [
        {
          "type": "double",
          "attributes": {},
          "value": [0.96613454, 1.72505102, -0.8035775, 10.54228269, -5.99422782, 2.00819984]
        },
        {
          "type": "double",
          "attributes": {},
          "value": [86.72278959]
        }
      ]
    },
    {
      "type": "list",
      "attributes": {
        "names": {
          "type": "character",
          "attributes": {},
          "value": ["coeffs", "error"]
        }
      },
      "value": [
        {
          "type": "double",
          "attributes": {},
          "value": [1.62280611, 1.77708219, -0.45592695, 9.15277769, 0.86718321, 1.42981057]
        },
        {
          "type": "double",
          "attributes": {},
          "value": [25.61729229]
        }
      ]
    },
    {
      "type": "list",
      "attributes": {
        "names": {
          "type": "character",
          "attributes": {},
          "value": ["coeffs", "error"]
        }
      },
      "value": [
        {
          "type": "double",
          "attributes": {},
          "value": [0.04620495, 0.15085619, -0.10573382, 0.68324268, -0.14177063, 0.17126238]
        },
        {
          "type": "double",
          "attributes": {},
          "value": [2.84602222]
        }
      ]
    }
  ]
}
