# Supplementary material for: Community detection framework based on 3D shape descriptors for tree species classification in point cloud data
Source: Sci Rep. 2026 Mar 4;16:12091. doi: 10.1038/s41598-026-42392-4 (PMC13076622; doi:10.1038/s41598-026-42392-4)
Supplement: Supplementary file 1 — Supplementary Information. [file 41598_2026_42392_MOESM1_ESM.zip › features/German/Douglasie/61_73.txt.feat.json]

{
  "type": "list",
  "attributes": {
    "names": {
      "type": "character",
      "attributes": {},
      "value": ["UnionRevolutionAndOrg", "IntersectionRevolutionAndOrg", "IOU_RevolutionAndOrg", "NumPointsPerSlice", "RadiousPerSliceZ", "IOUs_RevolutionAndOrgPerSlice", "PcaSDev", "NumPointsPerSliceFit", "RadiousPerSliceFit", "IOUs_RevolutionAndOrgPerSliceFit"]
    }
  },
  "value": [
    {
      "type": "integer",
      "attributes": {},
      "value": [5248]
    },
    {
      "type": "integer",
      "attributes": {},
      "value": [613]
    },
    {
      "type": "double",
      "attributes": {},
      "value": [0.1168064]
    },
    {
      "type": "double",
      "attributes": {},
      "value": [0, 0, 0, 0, 0, 0, 0, 0, 0, 0, 0, 0, 0, 0, 0, 0, 0, 0, 0, 0, 0, 0, 0, 0, 0, 0, 0, 0, 0, 0, 0, 0, 0, 0, 0, 0, 0, 40, 5141, 4712, 4358, 4166, 3691, 3414, 3197, 3005, 2787, 2514, 2301, 2071, 1863, 1724, 1528, 1925, 1621, 1854, 1174, 837, 981, 1196, 1070, 1021, 1044, 954, 859, 737, 843, 1112, 1074, 1094, 800, 599, 627, 372, 510, 814, 509, 488, 471, 459, 321, 185, 197, 147, 148, 195, 107, 53, 31, 4, 0, 0, 0, 0, 0, 0, 0, 0, 0, 0, 0, 0, 0, 0]
    },
    {
      "type": "double",
      "attributes": {},
      "value": [0, 0, 0, 0, 0, 0, 0, 0, 0, 0, 0, 0, 0, 0, 0, 0, 0, 0, 0, 0, 0, 0, 0, 0, 0, 0, 0, 0, 0, 0, 0, 0, 0, 0, 0, 0, 0, 0.65110546, 0.7367239, 0.63771898, 0.57880032, 0.54363656, 0.48083693, 0.45881638, 0.4302839, 0.38694677, 0.36057314, 0.35276541, 0.37742722, 0.41210043, 0.45029798, 0.47394884, 0.51286751, 1.48166001, 4.41839743, 4.14094019, 3.65582919, 1.15387452, 1.43870366, 0.97433788, 1.61450994, 1.77558959, 1.6233412, 1.67311263, 2.27233672, 2.34613109, 2.79839993, 2.73743057, 3.53811741, 3.84822106, 4.35337543, 4.65381384, 2.3984766, 2.50248408, 2.6771934, 4.10690355, 2.34917045, 2.45219731, 2.05248547, 2.73668265, 3.02738261, 2.72180843, 2.45360541, 2.75239706, 2.96880841, 3.31926632, 3.72889614, 3.76496267, 2.78104401, 2.25465894, 0, 0, 0, 0, 0, 0, 0, 0, 0, 0, 0, 0, 0, 0]
    },
    {
      "type": "double",
      "attributes": {},
      "value": [0, 0, 0, 0, 0, 0, 0, 0, 0, 0, 0, 0, 0, 0, 0, 0, 0, 0, 0, 0, 0, 0, 0, 0, 0, 0, 0, 0, 0, 0, 0, 0, 0, 0, 0, 0, 0, 0.1875, 0.27777779, 0.1875, 0.14285715, 0.21428572, 0.2857143, 0.30769232, 0.40000001, 0.40000001, 0.40000001, 0.44444445, 0.40000001, 0.40000001, 0.33333334, 0.2857143, 0.2857143, 0.14, 0.04651163, 0.10476191, 0.08796296, 0.35294119, 0.16666667, 0.2857143, 0.15789473, 0.13846155, 0.20689656, 0.22413793, 0.14285715, 0.07843138, 0.11029412, 0.1, 0.08292683, 0.09704641, 0.06756756, 0.05438067, 0.13207547, 0.12068965, 0.13385826, 0.05882353, 0.13725491, 0.17272727, 0.23170732, 0.14615385, 0.12820514, 0.13846155, 0.17272727, 0.10687023, 0.14935064, 0.13186814, 0.08256881, 0.07692308, 0.104, 0.02666667, 0, 0, 0, 0, 0, 0, 0, 0, 0, 0, 0, 0, 0, 0]
    },
    {
      "type": "double",
      "attributes": {},
      "value": [5.86497357, 0.5045798, 0.44805433]
    },
    {
      "type": "list",
      "attributes": {
        "names": {
          "type": "character",
          "attributes": {},
          "value": ["coeffs", "error"]
        }
      },
      "value": [
        {
          "type": "double",
          "attributes": {},
          "value": [4.22520524, 6.85620051, -0.20941613, 2.41034489, -0.45986948, 0.21872419]
        },
        {
          "type": "double",
          "attributes": {},
          "value": [23.07978348]
        }
      ]
    },
    {
      "type": "list",
      "attributes": {
        "names": {
          "type": "character",
          "attributes": {},
          "value": ["coeffs", "error"]
        }
      },
      "value": [
        {
          "type": "double",
          "attributes": {},
          "value": [0.90577982, -0.36614079, 1.90718074, 3.43104674, 2.6818874, 3.06273437]
        },
        {
          "type": "double",
          "attributes": {},
          "value": [31.50279814]
        }
      ]
    },
    {
      "type": "list",
      "attributes": {
        "names": {
          "type": "character",
          "attributes": {},
          "value": ["coeffs", "error"]
        }
      },
      "value": [
        {
          "type": "double",
          "attributes": {},
          "value": [0.12933483, 0.48366477, 0.18857975, 0.0429126, 0.21994529, 0.0394448]
        },
        {
          "type": "double",
          "attributes": {},
          "value": [2.5574896]
        }
      ]
    }
  ]
}
