# Supplementary material for: Community detection framework based on 3D shape descriptors for tree species classification in point cloud data
Source: Sci Rep. 2026 Mar 4;16:12091. doi: 10.1038/s41598-026-42392-4 (PMC13076622; doi:10.1038/s41598-026-42392-4)
Supplement: Supplementary file 1 — Supplementary Information. [file 41598_2026_42392_MOESM1_ESM.zip › features/German/Douglasie/61_11.txt.feat.json]

{
  "type": "list",
  "attributes": {
    "names": {
      "type": "character",
      "attributes": {},
      "value": ["UnionRevolutionAndOrg", "IntersectionRevolutionAndOrg", "IOU_RevolutionAndOrg", "NumPointsPerSlice", "RadiousPerSliceZ", "IOUs_RevolutionAndOrgPerSlice", "PcaSDev", "NumPointsPerSliceFit", "RadiousPerSliceFit", "IOUs_RevolutionAndOrgPerSliceFit"]
    }
  },
  "value": [
    {
      "type": "integer",
      "attributes": {},
      "value": [8132]
    },
    {
      "type": "integer",
      "attributes": {},
      "value": [681]
    },
    {
      "type": "double",
      "attributes": {},
      "value": [0.08374324]
    },
    {
      "type": "double",
      "attributes": {},
      "value": [0, 0, 0, 0, 0, 0, 0, 0, 0, 0, 0, 0, 0, 0, 0, 0, 0, 0, 0, 0, 0, 0, 0, 0, 0, 0, 0, 0, 0, 0, 0, 0, 0, 0, 0, 0, 0, 0, 0, 0, 0, 0, 0, 0, 0, 0, 0, 0, 0, 0, 803, 4032, 3456, 3286, 3162, 2949, 2807, 2708, 2600, 2605, 2507, 2375, 2263, 2131, 1915, 1808, 1599, 1601, 1441, 1286, 1126, 1016, 860, 868, 791, 669, 636, 598, 527, 474, 408, 376, 343, 263, 229, 234, 200, 268, 651, 332, 497, 225, 179, 334, 681, 305, 464, 425, 352, 138, 209, 201, 191, 133, 74, 49, 12, 3, 14, 10, 8, 1, 2, 0, 0, 1, 0, 0, 0, 0, 0, 0, 0, 0, 0, 0, 0, 0, 0, 0]
    },
    {
      "type": "double",
      "attributes": {},
      "value": [0, 0, 0, 0, 0, 0, 0, 0, 0, 0, 0, 0, 0, 0, 0, 0, 0, 0, 0, 0, 0, 0, 0, 0, 0, 0, 0, 0, 0, 0, 0, 0, 0, 0, 0, 0, 0, 0, 0, 0, 0, 0, 0, 0, 0, 0, 0, 0, 0, 0, 1.61869979, 0.67921889, 0.48701945, 0.46112153, 0.43890247, 0.42794889, 0.41838786, 0.40964395, 0.40668395, 0.39594364, 0.37828845, 0.38069859, 0.36993596, 0.83858651, 0.9165504, 0.36849424, 1.08022153, 1.39259684, 1.22288561, 1.1172595, 0.69114983, 1.23671699, 1.51050603, 1.049106, 1.25090015, 1.90370095, 1.99919486, 1.89108515, 1.02892005, 2.31849384, 2.53179264, 0.66561216, 2.85214972, 1.6047653, 1.42795098, 1.86923981, 3.95276022, 3.87060642, 4.26115131, 3.97342277, 4.58179188, 4.26288843, 3.8436451, 5.50397921, 5.40743446, 5.42803288, 4.2586031, 4.83784056, 4.3525362, 5.25597143, 5.21142006, 4.20007277, 4.29385614, 5.08318377, 3.56569123, 2.57613873, 3.1711874, 3.29460049, 2.37506366, 2.0846417, 1.71163106, 0.93306255, 1.77826214, 0, 0, 5.31967878, 0, 0, 0, 0, 0, 0, 0, 0, 0, 0, 0, 0, 0, 0]
    },
    {
      "type": "double",
      "attributes": {},
      "value": [0, 0, 0, 0, 0, 0, 0, 0, 0, 0, 0, 0, 0, 0, 0, 0, 0, 0, 0, 0, 0, 0, 0, 0, 0, 0, 0, 0, 0, 0, 0, 0, 0, 0, 0, 0, 0, 0, 0, 0, 0, 0, 0, 0, 0, 0, 0, 0, 0, 0, 0.22807017, 0.31578946, 0.40000001, 0.40000001, 0.30000001, 0.30000001, 0.2, 0.2, 0.2, 0.22222222, 0.22222222, 0.22222222, 0.22222222, 0.14285715, 0.20833333, 0.22222222, 0.125, 0.08888889, 0.07894737, 0.17647059, 0.21052632, 0.05128205, 0.1, 0.19354838, 0.15000001, 0.03636364, 0.09090909, 0.10144927, 0.1, 0.09090909, 0.05714286, 0.11111111, 0.0619469, 0.10526316, 0.13043478, 0.11764706, 0.04035874, 0.08786611, 0.07368421, 0.06910569, 0.06832298, 0.06569343, 0.07692308, 0.05311778, 0.08796296, 0.09223301, 0.10526316, 0.13725491, 0.10508475, 0.05502392, 0.06082725, 0.07801419, 0.11034483, 0.08605342, 0.09615385, 0.10833333, 0.0308642, 0.02678571, 0.04901961, 0.03571429, 0.046875, 0.04545455, 0.02222222, 0, 0, 0.00729927, 0, 0, 0, 0, 0, 0, 0, 0, 0, 0, 0, 0, 0, 0]
    },
    {
      "type": "double",
      "attributes": {},
      "value": [6.2644851, 0.65642496, 0.54881348]
    },
    {
      "type": "list",
      "attributes": {
        "names": {
          "type": "character",
          "attributes": {},
          "value": ["coeffs", "error"]
        }
      },
      "value": [
        {
          "type": "double",
          "attributes": {},
          "value": [5.30465347, 7.84842351, -0.50155354, 1.63802803, -0.32380631, 0.04133042]
        },
        {
          "type": "double",
          "attributes": {},
          "value": [18.61228755]
        }
      ]
    },
    {
      "type": "list",
      "attributes": {
        "names": {
          "type": "character",
          "attributes": {},
          "value": ["coeffs", "error"]
        }
      },
      "value": [
        {
          "type": "double",
          "attributes": {},
          "value": [0.59466169, 1.15348164, -1.07591001, 6.87563017, 2.81859785, 1.33063784]
        },
        {
          "type": "double",
          "attributes": {},
          "value": [38.60224116]
        }
      ]
    },
    {
      "type": "list",
      "attributes": {
        "names": {
          "type": "character",
          "attributes": {},
          "value": ["coeffs", "error"]
        }
      },
      "value": [
        {
          "type": "double",
          "attributes": {},
          "value": [0.33122233, 0.25234227, 0.07012411, 0.09016873, 0.08600158, -0.01032832]
        },
        {
          "type": "double",
          "attributes": {},
          "value": [1.9845276]
        }
      ]
    }
  ]
}
