# Supplementary material for: Community detection framework based on 3D shape descriptors for tree species classification in point cloud data
Source: Sci Rep. 2026 Mar 4;16:12091. doi: 10.1038/s41598-026-42392-4 (PMC13076622; doi:10.1038/s41598-026-42392-4)
Supplement: Supplementary file 1 — Supplementary Information. [file 41598_2026_42392_MOESM1_ESM.zip › features/German/Douglasie/62_115.txt.feat.json]

{
  "type": "list",
  "attributes": {
    "names": {
      "type": "character",
      "attributes": {},
      "value": ["UnionRevolutionAndOrg", "IntersectionRevolutionAndOrg", "IOU_RevolutionAndOrg", "NumPointsPerSlice", "RadiousPerSliceZ", "IOUs_RevolutionAndOrgPerSlice", "PcaSDev", "NumPointsPerSliceFit", "RadiousPerSliceFit", "IOUs_RevolutionAndOrgPerSliceFit"]
    }
  },
  "value": [
    {
      "type": "integer",
      "attributes": {},
      "value": [8073]
    },
    {
      "type": "integer",
      "attributes": {},
      "value": [926]
    },
    {
      "type": "double",
      "attributes": {},
      "value": [0.11470333]
    },
    {
      "type": "double",
      "attributes": {},
      "value": [0, 0, 0, 0, 0, 0, 0, 0, 0, 0, 0, 0, 0, 0, 0, 0, 0, 0, 0, 0, 0, 0, 0, 0, 0, 0, 0, 0, 0, 0, 0, 0, 0, 0, 0, 0, 0, 0, 0, 0, 0, 0, 0, 0, 0, 0, 0, 0, 0, 204, 5545, 4787, 5066, 4898, 4395, 4144, 3873, 3072, 2555, 2660, 2445, 1994, 2110, 1917, 1621, 1798, 1287, 1303, 1134, 1001, 845, 712, 869, 735, 3588, 2026, 341, 407, 916, 279, 337, 224, 182, 338, 435, 94, 267, 634, 633, 263, 482, 1515, 997, 789, 931, 311, 192, 167, 63, 23, 35, 77, 69, 17, 0, 4, 0, 1, 0, 0, 0, 0, 0, 1, 0, 0, 0, 0, 0, 0, 0, 0, 0, 0, 0, 0, 0]
    },
    {
      "type": "double",
      "attributes": {},
      "value": [0, 0, 0, 0, 0, 0, 0, 0, 0, 0, 0, 0, 0, 0, 0, 0, 0, 0, 0, 0, 0, 0, 0, 0, 0, 0, 0, 0, 0, 0, 0, 0, 0, 0, 0, 0, 0, 0, 0, 0, 0, 0, 0, 0, 0, 0, 0, 0, 0, 1.50792575, 1.56445515, 0.63021517, 0.54997182, 0.49288848, 0.43781111, 0.37907815, 0.35425806, 0.33246535, 0.32108155, 0.32897663, 0.34033987, 0.33455074, 0.51362264, 0.35952657, 0.90857995, 0.60271347, 1.27463293, 0.51141536, 0.37244904, 1.90059137, 0.75221682, 1.75626898, 2.18343616, 2.14549756, 2.47906876, 2.56992197, 0.3611024, 2.70503497, 1.62023544, 1.80025184, 2.48741531, 2.98970366, 3.76170945, 2.73459387, 2.23466563, 3.62662411, 3.80847764, 4.15273809, 5.24000502, 5.2691493, 5.40291214, 5.28592396, 5.18374586, 5.28431606, 5.34761858, 4.43248701, 5.46978188, 4.80398369, 4.54216623, 5.00264978, 3.97080827, 3.27642703, 3.54995203, 3.13505793, 0, 3.21546221, 0, 1.94552684, 0, 0, 0, 0, 0, 0.63056874, 0, 0, 0, 0, 0, 0, 0, 0, 0, 0, 0, 0, 0]
    },
    {
      "type": "double",
      "attributes": {},
      "value": [0, 0, 0, 0, 0, 0, 0, 0, 0, 0, 0, 0, 0, 0, 0, 0, 0, 0, 0, 0, 0, 0, 0, 0, 0, 0, 0, 0, 0, 0, 0, 0, 0, 0, 0, 0, 0, 0, 0, 0, 0, 0, 0, 0, 0, 0, 0, 0, 0, 0.19607843, 0.22222222, 0.26666668, 0.2857143, 0.30769232, 0.33333334, 0.36363637, 0.44444445, 0.44444445, 0.44444445, 0.44444445, 0.44444445, 0.44444445, 0.38461539, 0.44444445, 0.14814815, 0.2, 0.13157895, 0.23076923, 0.22222222, 0.0945946, 0.15000001, 0.0952381, 0.03797468, 0.07058824, 0.30434781, 0.26495728, 0.22222222, 0.06837607, 0.29090908, 0.0625, 0.12173913, 0.07142857, 0.05333333, 0.12977099, 0.16304348, 0.06289309, 0.12875536, 0.13432837, 0.08232445, 0.07542579, 0.08656036, 0.21428572, 0.16129032, 0.17899761, 0.16976744, 0.17589577, 0.06904232, 0.0518732, 0.03947368, 0.02332362, 0.03614458, 0.06779661, 0.07070707, 0.03448276, 0, 0.01459854, 0, 0.02083333, 0, 0, 0, 0, 0, 0.06666667, 0, 0, 0, 0, 0, 0, 0, 0, 0, 0, 0, 0, 0]
    },
    {
      "type": "double",
      "attributes": {},
      "value": [6.25555708, 0.87129702, 0.58674163]
    },
    {
      "type": "list",
      "attributes": {
        "names": {
          "type": "character",
          "attributes": {},
          "value": ["coeffs", "error"]
        }
      },
      "value": [
        {
          "type": "double",
          "attributes": {},
          "value": [6.21922353, 7.14168402, -0.81412812, 2.35818758, -0.91646257, 0.23278763]
        },
        {
          "type": "double",
          "attributes": {},
          "value": [44.30465778]
        }
      ]
    },
    {
      "type": "list",
      "attributes": {
        "names": {
          "type": "character",
          "attributes": {},
          "value": ["coeffs", "error"]
        }
      },
      "value": [
        {
          "type": "double",
          "attributes": {},
          "value": [1.01598883, 0.71204126, -0.95438303, 7.79543734, 1.90866557, -0.6820861]
        },
        {
          "type": "double",
          "attributes": {},
          "value": [38.28212956]
        }
      ]
    },
    {
      "type": "list",
      "attributes": {
        "names": {
          "type": "character",
          "attributes": {},
          "value": ["coeffs", "error"]
        }
      },
      "value": [
        {
          "type": "double",
          "attributes": {},
          "value": [0.15645917, 0.65315296, -0.07660317, 0.29235688, -0.08079219, 0.03892365]
        },
        {
          "type": "double",
          "attributes": {},
          "value": [3.11404047]
        }
      ]
    }
  ]
}
