# Supplementary material for: Community detection framework based on 3D shape descriptors for tree species classification in point cloud data
Source: Sci Rep. 2026 Mar 4;16:12091. doi: 10.1038/s41598-026-42392-4 (PMC13076622; doi:10.1038/s41598-026-42392-4)
Supplement: Supplementary file 1 — Supplementary Information. [file 41598_2026_42392_MOESM1_ESM.zip › features/German/Douglasie/31_12.txt.feat.json]

{
  "type": "list",
  "attributes": {
    "names": {
      "type": "character",
      "attributes": {},
      "value": ["UnionRevolutionAndOrg", "IntersectionRevolutionAndOrg", "IOU_RevolutionAndOrg", "NumPointsPerSlice", "RadiousPerSliceZ", "IOUs_RevolutionAndOrgPerSlice", "PcaSDev", "NumPointsPerSliceFit", "RadiousPerSliceFit", "IOUs_RevolutionAndOrgPerSliceFit"]
    }
  },
  "value": [
    {
      "type": "integer",
      "attributes": {},
      "value": [14109]
    },
    {
      "type": "integer",
      "attributes": {},
      "value": [2101]
    },
    {
      "type": "double",
      "attributes": {},
      "value": [0.14891204]
    },
    {
      "type": "double",
      "attributes": {},
      "value": [0, 0, 0, 0, 0, 0, 0, 0, 0, 0, 0, 0, 0, 0, 0, 0, 0, 0, 0, 0, 0, 0, 0, 0, 0, 0, 0, 0, 0, 0, 0, 0, 0, 0, 0, 0, 0, 0, 0, 0, 895, 4786, 4847, 4628, 4437, 4365, 4292, 4072, 3883, 3678, 3496, 2934, 1839, 2046, 1552, 1611, 1221, 1213, 1029, 916, 871, 696, 991, 649, 541, 488, 442, 395, 927, 2356, 3045, 5741, 3317, 4476, 2257, 3985, 4522, 3040, 3228, 1935, 2523, 1479, 911, 2438, 4846, 1707, 1040, 823, 155, 125, 137, 925, 731, 106, 19, 133, 108, 114, 6, 1, 1, 7, 0, 1, 0, 0, 0, 0, 0, 0, 0, 0, 0, 0, 0, 0, 0, 0, 0, 0, 0, 0, 0, 0, 0, 0]
    },
    {
      "type": "double",
      "attributes": {},
      "value": [0, 0, 0, 0, 0, 0, 0, 0, 0, 0, 0, 0, 0, 0, 0, 0, 0, 0, 0, 0, 0, 0, 0, 0, 0, 0, 0, 0, 0, 0, 0, 0, 0, 0, 0, 0, 0, 0, 0, 0, 1.27159667, 1.19050658, 1.02461028, 0.92181224, 0.85679996, 0.81296688, 0.77630258, 0.7365855, 0.69955319, 0.65529209, 0.61415488, 1.97390127, 2.28679872, 2.46457839, 0.97503811, 2.4253242, 1.10502219, 1.94417918, 1.75397098, 2.12593699, 1.78340423, 1.54337609, 2.69703889, 2.05783153, 1.54580176, 1.09964526, 2.13354659, 4.54208469, 5.50465488, 5.44235039, 5.78381968, 6.11528826, 5.95819235, 5.6792531, 5.52533245, 5.64773798, 6.46610117, 6.33673382, 6.04184866, 5.38189983, 6.19912434, 5.36315393, 5.02898216, 4.91296101, 5.42425728, 5.71570396, 5.76690626, 4.9420948, 5.01565695, 3.8573854, 4.25145102, 4.26105881, 4.62850142, 3.87462521, 3.41306043, 3.86229968, 3.64591479, 3.48576212, 1.28197742, 0.81971174, 2.5100522, 2.80686712, 0, 2.27811718, 0, 0, 0, 0, 0, 0, 0, 0, 0, 0, 0, 0, 0, 0, 0, 0, 0, 0, 0, 0, 0, 0]
    },
    {
      "type": "double",
      "attributes": {},
      "value": [0, 0, 0, 0, 0, 0, 0, 0, 0, 0, 0, 0, 0, 0, 0, 0, 0, 0, 0, 0, 0, 0, 0, 0, 0, 0, 0, 0, 0, 0, 0, 0, 0, 0, 0, 0, 0, 0, 0, 0, 0.2, 0.24324325, 0.20689656, 0.20833333, 0.18181819, 0.18181819, 0.19047619, 0.21052632, 0.22222222, 0.22222222, 0.26666668, 0.15584415, 0.10309278, 0.1, 0.35714287, 0.11009175, 0.25, 0.11842106, 0.265625, 0.11627907, 0.31818181, 0.21153846, 0.1, 0.18518518, 0.13461539, 0.125, 0.15116279, 0.06968641, 0.0814978, 0.11963882, 0.17102616, 0.17668489, 0.18631178, 0.24324325, 0.22100656, 0.24631579, 0.20228384, 0.18430035, 0.19402985, 0.21149425, 0.13756613, 0.18329467, 0.18276763, 0.23497267, 0.175, 0.09221312, 0.10669456, 0.10483871, 0.07832898, 0.08085106, 0.09187279, 0.10954063, 0.06748466, 0.0680851, 0.0448718, 0.04672897, 0.04232804, 0.03208556, 0.02941176, 0.04761905, 0.01587302, 0.03676471, 0, 0.01754386, 0, 0, 0, 0, 0, 0, 0, 0, 0, 0, 0, 0, 0, 0, 0, 0, 0, 0, 0, 0, 0, 0]
    },
    {
      "type": "double",
      "attributes": {},
      "value": [7.77106367, 2.04761065, 1.6763613]
    },
    {
      "type": "list",
      "attributes": {
        "names": {
          "type": "character",
          "attributes": {},
          "value": ["coeffs", "error"]
        }
      },
      "value": [
        {
          "type": "double",
          "attributes": {},
          "value": [3.76882082, 5.51167002, -2.73652465, 7.54743417, -3.35725367, 1.02689384]
        },
        {
          "type": "double",
          "attributes": {},
          "value": [49.71602891]
        }
      ]
    },
    {
      "type": "list",
      "attributes": {
        "names": {
          "type": "character",
          "attributes": {},
          "value": ["coeffs", "error"]
        }
      },
      "value": [
        {
          "type": "double",
          "attributes": {},
          "value": [1.08179654, 0.82476224, 1.13881969, 9.18695969, 1.94242767, 1.62441292]
        },
        {
          "type": "double",
          "attributes": {},
          "value": [39.12170209]
        }
      ]
    },
    {
      "type": "list",
      "attributes": {
        "names": {
          "type": "character",
          "attributes": {},
          "value": ["coeffs", "error"]
        }
      },
      "value": [
        {
          "type": "double",
          "attributes": {},
          "value": [0.19706309, 0.2466027, 0.09186676, 0.27536868, -0.01905183, 0.02857888]
        },
        {
          "type": "double",
          "attributes": {},
          "value": [2.26410816]
        }
      ]
    }
  ]
}
