# Supplementary material for: Community detection framework based on 3D shape descriptors for tree species classification in point cloud data
Source: Sci Rep. 2026 Mar 4;16:12091. doi: 10.1038/s41598-026-42392-4 (PMC13076622; doi:10.1038/s41598-026-42392-4)
Supplement: Supplementary file 1 — Supplementary Information. [file 41598_2026_42392_MOESM1_ESM.zip › features/German/Douglasie/31_59.txt.feat.json]

{
  "type": "list",
  "attributes": {
    "names": {
      "type": "character",
      "attributes": {},
      "value": ["UnionRevolutionAndOrg", "IntersectionRevolutionAndOrg", "IOU_RevolutionAndOrg", "NumPointsPerSlice", "RadiousPerSliceZ", "IOUs_RevolutionAndOrgPerSlice", "PcaSDev", "NumPointsPerSliceFit", "RadiousPerSliceFit", "IOUs_RevolutionAndOrgPerSliceFit"]
    }
  },
  "value": [
    {
      "type": "integer",
      "attributes": {},
      "value": [9278]
    },
    {
      "type": "integer",
      "attributes": {},
      "value": [979]
    },
    {
      "type": "double",
      "attributes": {},
      "value": [0.10551843]
    },
    {
      "type": "double",
      "attributes": {},
      "value": [0, 0, 0, 0, 0, 0, 0, 0, 0, 0, 0, 0, 0, 0, 0, 0, 0, 0, 0, 0, 0, 0, 0, 0, 0, 0, 0, 0, 0, 0, 0, 0, 0, 0, 0, 0, 0, 0, 0, 0, 0, 0, 0, 0, 2536, 3284, 3392, 3350, 3322, 3204, 3264, 3052, 2899, 2792, 2561, 2570, 1944, 1027, 1057, 958, 781, 661, 540, 492, 545, 470, 322, 267, 286, 383, 326, 203, 310, 306, 762, 926, 1226, 674, 937, 766, 350, 354, 196, 100, 113, 144, 190, 395, 73, 10, 25, 15, 12, 3, 2, 12, 12, 13, 4, 6, 1, 0, 0, 0, 0, 0, 0, 0, 0, 0, 0, 0, 0]
    },
    {
      "type": "double",
      "attributes": {},
      "value": [0, 0, 0, 0, 0, 0, 0, 0, 0, 0, 0, 0, 0, 0, 0, 0, 0, 0, 0, 0, 0, 0, 0, 0, 0, 0, 0, 0, 0, 0, 0, 0, 0, 0, 0, 0, 0, 0, 0, 0, 0, 0, 0, 0, 0.71075493, 0.6745404, 0.66393644, 0.60822469, 0.61321181, 0.59725899, 0.61012733, 0.59947747, 0.59016043, 0.59959799, 0.58228511, 1.19450819, 2.65396953, 2.49788857, 2.38365245, 2.72708511, 2.50655222, 2.92483544, 2.31482673, 2.66927958, 2.58916712, 3.05211782, 2.36517692, 2.75441289, 2.34230781, 2.96688271, 2.59317827, 1.74175727, 3.03961706, 3.06960702, 5.35547638, 4.7878561, 4.28161287, 5.1771059, 6.06571436, 5.68162632, 4.96437502, 4.64608097, 4.83531523, 4.14439726, 4.86949062, 5.09743309, 5.0410676, 4.18187761, 4.33535624, 3.69704223, 3.77164221, 3.30676818, 2.89518809, 2.32727385, 3.22268701, 2.89731288, 2.78773594, 2.14077663, 1.76411057, 3.03231025, 2.29469991, 0, 0, 0, 0, 0, 0, 0, 0, 0, 0, 0, 0]
    },
    {
      "type": "double",
      "attributes": {},
      "value": [0, 0, 0, 0, 0, 0, 0, 0, 0, 0, 0, 0, 0, 0, 0, 0, 0, 0, 0, 0, 0, 0, 0, 0, 0, 0, 0, 0, 0, 0, 0, 0, 0, 0, 0, 0, 0, 0, 0, 0, 0, 0, 0, 0, 0.21052632, 0.22222222, 0.22222222, 0.25, 0.25, 0.25, 0.25, 0.25, 0.26666668, 0.25, 0.26666668, 0.15789473, 0.24409449, 0.16964285, 0.21359223, 0.22900763, 0.21238938, 0.15972222, 0.2, 0.1796875, 0.22689076, 0.18589744, 0.1262136, 0.16296296, 0.12871288, 0.13333334, 0.07438017, 0.18461539, 0.1025641, 0.13043478, 0.05730659, 0.1, 0.14583333, 0.11793612, 0.09293681, 0.09710744, 0.10160428, 0.12238806, 0.07821229, 0.0989011, 0.07202216, 0.09390863, 0.09090909, 0.09352518, 0.03673469, 0.03664922, 0.02173913, 0.03100775, 0.03333334, 0.025, 0.01503759, 0.05, 0.0390625, 0.05882353, 0.05263158, 0.02352941, 0.01754386, 0, 0, 0, 0, 0, 0, 0, 0, 0, 0, 0, 0]
    },
    {
      "type": "double",
      "attributes": {},
      "value": [5.50165086, 1.07594052, 0.52035774]
    },
    {
      "type": "list",
      "attributes": {
        "names": {
          "type": "character",
          "attributes": {},
          "value": ["coeffs", "error"]
        }
      },
      "value": [
        {
          "type": "double",
          "attributes": {},
          "value": [6.09404249, 8.84450352, -2.75062696, 3.80927026, -1.79161811, 0.55710332]
        },
        {
          "type": "double",
          "attributes": {},
          "value": [21.43862929]
        }
      ]
    },
    {
      "type": "list",
      "attributes": {
        "names": {
          "type": "character",
          "attributes": {},
          "value": ["coeffs", "error"]
        }
      },
      "value": [
        {
          "type": "double",
          "attributes": {},
          "value": [0.27114176, 1.29278258, 1.27310838, 6.82559324, 2.59653441, 2.18960535]
        },
        {
          "type": "double",
          "attributes": {},
          "value": [29.14970073]
        }
      ]
    },
    {
      "type": "list",
      "attributes": {
        "names": {
          "type": "character",
          "attributes": {},
          "value": ["coeffs", "error"]
        }
      },
      "value": [
        {
          "type": "double",
          "attributes": {},
          "value": [0.21023817, 0.2970354, 0.14610743, 0.10798793, 0.01856507, 0.03477048]
        },
        {
          "type": "double",
          "attributes": {},
          "value": [1.11365211]
        }
      ]
    }
  ]
}
