# Supplementary material for: Community detection framework based on 3D shape descriptors for tree species classification in point cloud data
Source: Sci Rep. 2026 Mar 4;16:12091. doi: 10.1038/s41598-026-42392-4 (PMC13076622; doi:10.1038/s41598-026-42392-4)
Supplement: Supplementary file 1 — Supplementary Information. [file 41598_2026_42392_MOESM1_ESM.zip › features/German/Douglasie/32_34.txt.feat.json]

{
  "type": "list",
  "attributes": {
    "names": {
      "type": "character",
      "attributes": {},
      "value": ["UnionRevolutionAndOrg", "IntersectionRevolutionAndOrg", "IOU_RevolutionAndOrg", "NumPointsPerSlice", "RadiousPerSliceZ", "IOUs_RevolutionAndOrgPerSlice", "PcaSDev", "NumPointsPerSliceFit", "RadiousPerSliceFit", "IOUs_RevolutionAndOrgPerSliceFit"]
    }
  },
  "value": [
    {
      "type": "integer",
      "attributes": {},
      "value": [9313]
    },
    {
      "type": "integer",
      "attributes": {},
      "value": [863]
    },
    {
      "type": "double",
      "attributes": {},
      "value": [0.09266617]
    },
    {
      "type": "double",
      "attributes": {},
      "value": [0, 0, 0, 0, 0, 0, 0, 0, 0, 0, 0, 0, 0, 0, 0, 0, 0, 0, 0, 0, 0, 0, 0, 0, 0, 0, 0, 0, 0, 0, 0, 0, 0, 0, 0, 0, 0, 0, 0, 0, 0, 0, 0, 0, 0, 0, 0, 1653, 5545, 4299, 3891, 3533, 3473, 3234, 3042, 2866, 2674, 2519, 2333, 2224, 2072, 1971, 1907, 1789, 1660, 1559, 1480, 1384, 1312, 1279, 1203, 1138, 1138, 1063, 1028, 943, 884, 839, 757, 681, 666, 630, 651, 724, 1003, 768, 535, 397, 335, 285, 229, 359, 261, 322, 514, 1022, 986, 704, 380, 514, 183, 200, 185, 53, 86, 189, 106, 62, 50, 43, 22, 3, 0, 0, 0, 0, 0, 0, 0, 0, 0, 0, 0, 0, 0, 0, 0, 0]
    },
    {
      "type": "double",
      "attributes": {},
      "value": [0, 0, 0, 0, 0, 0, 0, 0, 0, 0, 0, 0, 0, 0, 0, 0, 0, 0, 0, 0, 0, 0, 0, 0, 0, 0, 0, 0, 0, 0, 0, 0, 0, 0, 0, 0, 0, 0, 0, 0, 0, 0, 0, 0, 0, 0, 0, 1.18378758, 0.8566829, 0.53055733, 0.49028969, 0.42256188, 0.40365812, 0.3990894, 0.40192914, 0.40873015, 0.4113948, 0.41401243, 0.40944746, 0.41386256, 0.42320046, 0.41927892, 0.42522761, 0.47247824, 0.44481888, 0.43306533, 0.43456221, 0.43778139, 0.44730121, 0.42910641, 0.43948567, 0.42927834, 0.43493062, 0.45968831, 0.43210906, 0.48775426, 0.42388728, 0.42577621, 0.43073061, 0.44892514, 0.45070753, 0.43144718, 2.32573533, 4.53513527, 4.51329851, 4.75385952, 5.12040854, 5.2050972, 0.46922407, 1.07993448, 1.03677118, 2.47738504, 2.38237143, 3.86993408, 3.9095459, 5.23422384, 5.40070915, 5.23535633, 5.15592957, 5.18618584, 5.16026688, 5.50682306, 5.69724703, 5.5525794, 5.73635054, 5.27539062, 5.4978919, 5.52178478, 5.02338076, 5.29619312, 3.9189477, 2.86535692, 0, 0, 0, 0, 0, 0, 0, 0, 0, 0, 0, 0, 0, 0, 0, 0]
    },
    {
      "type": "double",
      "attributes": {},
      "value": [0, 0, 0, 0, 0, 0, 0, 0, 0, 0, 0, 0, 0, 0, 0, 0, 0, 0, 0, 0, 0, 0, 0, 0, 0, 0, 0, 0, 0, 0, 0, 0, 0, 0, 0, 0, 0, 0, 0, 0, 0, 0, 0, 0, 0, 0, 0, 0.31428573, 0.39130434, 0.46153846, 0.46153846, 0.33333334, 0.36363637, 0.36363637, 0.36363637, 0.36363637, 0.36363637, 0.33333334, 0.36363637, 0.33333334, 0.33333334, 0.33333334, 0.33333334, 0.30769232, 0.30769232, 0.33333334, 0.33333334, 0.33333334, 0.30769232, 0.33333334, 0.30769232, 0.33333334, 0.33333334, 0.30769232, 0.33333334, 0.30769232, 0.33333334, 0.33333334, 0.33333334, 0.30769232, 0.30769232, 0.33333334, 0.07368421, 0.06072874, 0.05537459, 0.06097561, 0.04347826, 0.03664922, 0.30769232, 0.19354838, 0.2, 0.09565217, 0.15238096, 0.12863071, 0.16935484, 0.11864407, 0.14090909, 0.13559322, 0.10918114, 0.12098765, 0.08, 0.07865169, 0.06962025, 0.05411255, 0.04526749, 0.07673861, 0.05088495, 0.04835165, 0.03376623, 0.03603604, 0.02702703, 0.02439024, 0, 0, 0, 0, 0, 0, 0, 0, 0, 0, 0, 0, 0, 0, 0, 0]
    },
    {
      "type": "double",
      "attributes": {},
      "value": [7.23387837, 0.78424565, 0.38668152]
    },
    {
      "type": "list",
      "attributes": {
        "names": {
          "type": "character",
          "attributes": {},
          "value": ["coeffs", "error"]
        }
      },
      "value": [
        {
          "type": "double",
          "attributes": {},
          "value": [6.1903469, 5.21433264, 1.02556035, 1.10606658, 0.38055879, -0.09138028]
        },
        {
          "type": "double",
          "attributes": {},
          "value": [19.81863571]
        }
      ]
    },
    {
      "type": "list",
      "attributes": {
        "names": {
          "type": "character",
          "attributes": {},
          "value": ["coeffs", "error"]
        }
      },
      "value": [
        {
          "type": "double",
          "attributes": {},
          "value": [0.79683855, 0.50093513, -0.31388593, 2.52336556, 7.23894564, 3.72920713]
        },
        {
          "type": "double",
          "attributes": {},
          "value": [37.51222024]
        }
      ]
    },
    {
      "type": "list",
      "attributes": {
        "names": {
          "type": "character",
          "attributes": {},
          "value": ["coeffs", "error"]
        }
      },
      "value": [
        {
          "type": "double",
          "attributes": {},
          "value": [0.41219903, 0.30350909, 0.43390995, 0.0596209, 0.12052025, 0.00299466]
        },
        {
          "type": "double",
          "attributes": {},
          "value": [2.60054624]
        }
      ]
    }
  ]
}
