# Supplementary material for: Community detection framework based on 3D shape descriptors for tree species classification in point cloud data
Source: Sci Rep. 2026 Mar 4;16:12091. doi: 10.1038/s41598-026-42392-4 (PMC13076622; doi:10.1038/s41598-026-42392-4)
Supplement: Supplementary file 1 — Supplementary Information. [file 41598_2026_42392_MOESM1_ESM.zip › features/German/Douglasie/31_92.txt.feat.json]

{
  "type": "list",
  "attributes": {
    "names": {
      "type": "character",
      "attributes": {},
      "value": ["UnionRevolutionAndOrg", "IntersectionRevolutionAndOrg", "IOU_RevolutionAndOrg", "NumPointsPerSlice", "RadiousPerSliceZ", "IOUs_RevolutionAndOrgPerSlice", "PcaSDev", "NumPointsPerSliceFit", "RadiousPerSliceFit", "IOUs_RevolutionAndOrgPerSliceFit"]
    }
  },
  "value": [
    {
      "type": "integer",
      "attributes": {},
      "value": [4074]
    },
    {
      "type": "integer",
      "attributes": {},
      "value": [609]
    },
    {
      "type": "double",
      "attributes": {},
      "value": [0.14948454]
    },
    {
      "type": "double",
      "attributes": {},
      "value": [0, 0, 0, 0, 0, 0, 0, 0, 0, 0, 0, 0, 0, 0, 0, 0, 0, 0, 0, 0, 0, 0, 0, 0, 0, 0, 0, 0, 0, 0, 0, 0, 0, 0, 0, 0, 0, 0, 0, 0, 0, 0, 0, 3021, 4791, 4770, 4277, 3300, 2786, 2662, 2093, 1190, 1425, 1724, 1545, 1558, 1238, 1370, 1145, 1044, 940, 830, 636, 599, 340, 340, 351, 342, 303, 315, 304, 231, 198, 115, 494, 1052, 1048, 90, 89, 352, 207, 369, 280, 510, 406, 271, 227, 95, 118, 119, 102, 40, 10, 10, 22, 7, 15, 3, 0, 0, 0, 0, 0, 0, 0, 0, 0, 0, 0, 0]
    },
    {
      "type": "double",
      "attributes": {},
      "value": [0, 0, 0, 0, 0, 0, 0, 0, 0, 0, 0, 0, 0, 0, 0, 0, 0, 0, 0, 0, 0, 0, 0, 0, 0, 0, 0, 0, 0, 0, 0, 0, 0, 0, 0, 0, 0, 0, 0, 0, 0, 0, 0, 0.4622924, 0.41365644, 0.38391796, 0.38317445, 0.37971795, 0.36196339, 0.29036009, 0.30079937, 0.31625533, 0.32020131, 0.3062062, 0.44371188, 0.47437233, 0.33718103, 0.33213219, 0.33951223, 0.34400198, 0.34451932, 0.34360075, 0.35553959, 0.35234091, 0.37234846, 0.48090622, 0.37018126, 0.39155912, 0.37486345, 0.38026065, 1.1660955, 0.42471403, 0.40552732, 3.1689744, 3.14882326, 3.36071467, 3.01711059, 2.30375314, 2.80708528, 3.70759177, 3.72845507, 3.45768619, 3.2080369, 3.51580143, 4.03365421, 3.53930616, 3.59163642, 3.46025395, 3.69670153, 3.37790298, 2.41324949, 2.08174562, 2.22757196, 2.35572433, 2.1923337, 2.05176449, 1.44048572, 1.23557413, 0, 0, 0, 0, 0, 0, 0, 0, 0, 0, 0, 0]
    },
    {
      "type": "double",
      "attributes": {},
      "value": [0, 0, 0, 0, 0, 0, 0, 0, 0, 0, 0, 0, 0, 0, 0, 0, 0, 0, 0, 0, 0, 0, 0, 0, 0, 0, 0, 0, 0, 0, 0, 0, 0, 0, 0, 0, 0, 0, 0, 0, 0, 0, 0, 0.27272728, 0.22222222, 0.22222222, 0.22222222, 0.22222222, 0.22222222, 0.125, 0.11111111, 0.11111111, 0.11111111, 0.22222222, 0.40000001, 0.27272728, 0.33333334, 0.22222222, 0.22222222, 0.22222222, 0.33333334, 0.22222222, 0.33333334, 0.22222222, 0.22222222, 0.27272728, 0.22222222, 0.44444445, 0.22222222, 0.22222222, 0.1388889, 0.2, 0.33333334, 0.04385965, 0.09395973, 0.14673913, 0.11038961, 0.07142857, 0.08571429, 0.14285715, 0.11842106, 0.19796954, 0.21142857, 0.18811882, 0.19921875, 0.19512194, 0.2028302, 0.16751269, 0.14414415, 0.17204301, 0.13592233, 0.12195122, 0.06521739, 0.05, 0.08695652, 0.05128205, 0.08888889, 0.05714286, 0, 0, 0, 0, 0, 0, 0, 0, 0, 0, 0, 0]
    },
    {
      "type": "double",
      "attributes": {},
      "value": [5.71266131, 0.57872662, 0.42857074]
    },
    {
      "type": "list",
      "attributes": {
        "names": {
          "type": "character",
          "attributes": {},
          "value": ["coeffs", "error"]
        }
      },
      "value": [
        {
          "type": "double",
          "attributes": {},
          "value": [9.48162373, 5.01105274, -0.18299609, 1.56188134, -0.13961025, 0.01394481]
        },
        {
          "type": "double",
          "attributes": {},
          "value": [24.20886896]
        }
      ]
    },
    {
      "type": "list",
      "attributes": {
        "names": {
          "type": "character",
          "attributes": {},
          "value": ["coeffs", "error"]
        }
      },
      "value": [
        {
          "type": "double",
          "attributes": {},
          "value": [0.09580941, 1.3959647, -1.87943617, 4.55527238, 3.39872772, 1.07382617]
        },
        {
          "type": "double",
          "attributes": {},
          "value": [18.65001409]
        }
      ]
    },
    {
      "type": "list",
      "attributes": {
        "names": {
          "type": "character",
          "attributes": {},
          "value": ["coeffs", "error"]
        }
      },
      "value": [
        {
          "type": "double",
          "attributes": {},
          "value": [0.26176763, 0.0854223, 0.4455986, -0.01384373, 0.26177373, 0.00289726]
        },
        {
          "type": "double",
          "attributes": {},
          "value": [2.70513167]
        }
      ]
    }
  ]
}
