# Supplementary material for: Community detection framework based on 3D shape descriptors for tree species classification in point cloud data
Source: Sci Rep. 2026 Mar 4;16:12091. doi: 10.1038/s41598-026-42392-4 (PMC13076622; doi:10.1038/s41598-026-42392-4)
Supplement: Supplementary file 1 — Supplementary Information. [file 41598_2026_42392_MOESM1_ESM.zip › features/German/Douglasie/31_88.txt.feat.json]

{
  "type": "list",
  "attributes": {
    "names": {
      "type": "character",
      "attributes": {},
      "value": ["UnionRevolutionAndOrg", "IntersectionRevolutionAndOrg", "IOU_RevolutionAndOrg", "NumPointsPerSlice", "RadiousPerSliceZ", "IOUs_RevolutionAndOrgPerSlice", "PcaSDev", "NumPointsPerSliceFit", "RadiousPerSliceFit", "IOUs_RevolutionAndOrgPerSliceFit"]
    }
  },
  "value": [
    {
      "type": "integer",
      "attributes": {},
      "value": [10480]
    },
    {
      "type": "integer",
      "attributes": {},
      "value": [1484]
    },
    {
      "type": "double",
      "attributes": {},
      "value": [0.14160305]
    },
    {
      "type": "double",
      "attributes": {},
      "value": [0, 0, 0, 0, 0, 0, 0, 0, 0, 0, 0, 0, 0, 0, 0, 0, 0, 0, 0, 0, 0, 0, 0, 0, 0, 0, 0, 0, 0, 0, 0, 0, 0, 0, 0, 0, 0, 0, 0, 0, 0, 0, 0, 0, 0, 0, 0, 0, 580, 4043, 4066, 3919, 3764, 3665, 3524, 3499, 3185, 3115, 2880, 2667, 2446, 1825, 2195, 1577, 1379, 1062, 878, 1106, 896, 646, 543, 574, 538, 550, 493, 431, 454, 336, 361, 404, 698, 2602, 1293, 742, 1197, 1115, 425, 861, 975, 734, 761, 351, 773, 243, 433, 150, 135, 258, 184, 77, 20, 46, 34, 30, 13, 18, 7, 9, 2, 2, 1, 0, 1, 0, 0, 0, 0, 0, 0, 0, 0, 0, 0, 0, 0, 0, 0, 0]
    },
    {
      "type": "double",
      "attributes": {},
      "value": [0, 0, 0, 0, 0, 0, 0, 0, 0, 0, 0, 0, 0, 0, 0, 0, 0, 0, 0, 0, 0, 0, 0, 0, 0, 0, 0, 0, 0, 0, 0, 0, 0, 0, 0, 0, 0, 0, 0, 0, 0, 0, 0, 0, 0, 0, 0, 0, 0.46401051, 0.42972544, 0.32712859, 0.44024074, 0.38719743, 0.34261152, 0.34620884, 0.36007783, 0.3624956, 0.34486252, 0.35872829, 0.93069524, 2.44516754, 3.00768852, 3.33721113, 3.27169752, 3.29015875, 2.13363647, 3.38921285, 3.2810986, 4.07123232, 3.96120048, 3.69780087, 3.42458653, 2.57046366, 2.99010682, 2.11499691, 2.10703111, 3.78512764, 2.86492705, 2.49123907, 2.1526227, 3.86694646, 4.82173204, 4.87840557, 4.05528307, 4.21551895, 4.05679226, 3.80299258, 3.66019154, 4.05931664, 4.34927607, 4.67967892, 4.41776514, 4.40404415, 4.26255369, 3.92549562, 4.35976553, 4.33464718, 5.01702738, 4.30637598, 4.17218351, 2.69089961, 2.66786051, 2.67856359, 3.07647514, 2.70013547, 4.43227434, 2.4054215, 2.86584496, 2.9942627, 2.01564693, 0.19215517, 0, 2.21588802, 0, 0, 0, 0, 0, 0, 0, 0, 0, 0, 0, 0, 0, 0, 0]
    },
    {
      "type": "double",
      "attributes": {},
      "value": [0, 0, 0, 0, 0, 0, 0, 0, 0, 0, 0, 0, 0, 0, 0, 0, 0, 0, 0, 0, 0, 0, 0, 0, 0, 0, 0, 0, 0, 0, 0, 0, 0, 0, 0, 0, 0, 0, 0, 0, 0, 0, 0, 0, 0, 0, 0, 0, 0.33333334, 0.33333334, 0.33333334, 0.33333334, 0.33333334, 0.33333334, 0.33333334, 0.33333334, 0.33333334, 0.33333334, 0.33333334, 0.25, 0.20535715, 0.17307693, 0.17021276, 0.16666667, 0.08333334, 0.20454545, 0.10526316, 0.13333334, 0.11328125, 0.078125, 0.08064516, 0.046875, 0.175, 0.07692308, 0.19318181, 0.14772727, 0.08189655, 0.10135135, 0.125, 0.17045455, 0.13333334, 0.20555556, 0.14130434, 0.19140625, 0.24637681, 0.27734375, 0.23706897, 0.2962963, 0.27734375, 0.22, 0.16867469, 0.13311689, 0.20333333, 0.15845071, 0.16129032, 0.09, 0.08666667, 0.07368421, 0.08333334, 0.07971015, 0.05357143, 0.1, 0.12068965, 0.075, 0.05, 0.03169014, 0.03409091, 0.046875, 0.02173913, 0.02777778, 0.25, 0, 0.01785714, 0, 0, 0, 0, 0, 0, 0, 0, 0, 0, 0, 0, 0, 0, 0]
    },
    {
      "type": "double",
      "attributes": {},
      "value": [6.63640152, 1.07864457, 0.75548484]
    },
    {
      "type": "list",
      "attributes": {
        "names": {
          "type": "character",
          "attributes": {},
          "value": ["coeffs", "error"]
        }
      },
      "value": [
        {
          "type": "double",
          "attributes": {},
          "value": [4.93182286, 8.52873464, -2.62501304, 4.4581165, -2.16624764, 0.67638823]
        },
        {
          "type": "double",
          "attributes": {},
          "value": [31.31662894]
        }
      ]
    },
    {
      "type": "list",
      "attributes": {
        "names": {
          "type": "character",
          "attributes": {},
          "value": ["coeffs", "error"]
        }
      },
      "value": [
        {
          "type": "double",
          "attributes": {},
          "value": [-0.08403814, 0.91523647, 3.60714221, 4.22657099, 4.03653395, 0.70890077]
        },
        {
          "type": "double",
          "attributes": {},
          "value": [41.40877042]
        }
      ]
    },
    {
      "type": "list",
      "attributes": {
        "names": {
          "type": "character",
          "attributes": {},
          "value": ["coeffs", "error"]
        }
      },
      "value": [
        {
          "type": "double",
          "attributes": {},
          "value": [0.33311375, 0.40381438, -0.11373342, 0.43600503, -0.10130046, 0.10303267]
        },
        {
          "type": "double",
          "attributes": {},
          "value": [2.2831647]
        }
      ]
    }
  ]
}
