# Supplementary material for: Community detection framework based on 3D shape descriptors for tree species classification in point cloud data
Source: Sci Rep. 2026 Mar 4;16:12091. doi: 10.1038/s41598-026-42392-4 (PMC13076622; doi:10.1038/s41598-026-42392-4)
Supplement: Supplementary file 1 — Supplementary Information. [file 41598_2026_42392_MOESM1_ESM.zip › features/German/Douglasie/31_41.txt.feat.json]

{
  "type": "list",
  "attributes": {
    "names": {
      "type": "character",
      "attributes": {},
      "value": ["UnionRevolutionAndOrg", "IntersectionRevolutionAndOrg", "IOU_RevolutionAndOrg", "NumPointsPerSlice", "RadiousPerSliceZ", "IOUs_RevolutionAndOrgPerSlice", "PcaSDev", "NumPointsPerSliceFit", "RadiousPerSliceFit", "IOUs_RevolutionAndOrgPerSliceFit"]
    }
  },
  "value": [
    {
      "type": "integer",
      "attributes": {},
      "value": [14010]
    },
    {
      "type": "integer",
      "attributes": {},
      "value": [1352]
    },
    {
      "type": "double",
      "attributes": {},
      "value": [0.0965025]
    },
    {
      "type": "double",
      "attributes": {},
      "value": [0, 0, 0, 0, 0, 0, 0, 0, 0, 0, 0, 0, 0, 0, 0, 0, 0, 0, 0, 0, 0, 0, 0, 0, 0, 0, 0, 0, 0, 0, 0, 0, 0, 0, 0, 0, 0, 0, 0, 0, 0, 0, 0, 0, 0, 0, 0, 0, 0, 6263, 22939, 24510, 20938, 15328, 10597, 7559, 5565, 4369, 3988, 2958, 2257, 1895, 1536, 1714, 2708, 1277, 954, 937, 839, 686, 753, 694, 822, 822, 4619, 1350, 559, 496, 2449, 1424, 1671, 1885, 637, 1049, 853, 517, 541, 2060, 3223, 3169, 2133, 3457, 596, 1930, 680, 1535, 360, 152, 135, 231, 133, 89, 44, 29, 30, 18, 11, 14, 2, 0, 2, 0, 0, 0, 0, 0, 0, 0, 0, 0, 0, 0, 0]
    },
    {
      "type": "double",
      "attributes": {},
      "value": [0, 0, 0, 0, 0, 0, 0, 0, 0, 0, 0, 0, 0, 0, 0, 0, 0, 0, 0, 0, 0, 0, 0, 0, 0, 0, 0, 0, 0, 0, 0, 0, 0, 0, 0, 0, 0, 0, 0, 0, 0, 0, 0, 0, 0, 0, 0, 0, 0, 0.94752365, 0.90365809, 0.85388792, 0.80840242, 0.77048838, 0.76829582, 0.74601424, 0.72867358, 0.85044348, 0.85075301, 0.83617914, 0.79100639, 0.71428573, 1.13899541, 1.14484179, 1.71900809, 1.08333075, 1.25969017, 0.75984347, 1.32748783, 0.67457575, 2.75788426, 1.33174574, 3.89396286, 4.22997236, 5.07127142, 6.24136257, 5.94266081, 4.33321142, 6.69561291, 6.3075552, 5.57632351, 7.19579124, 7.15730286, 6.65252495, 6.33673477, 6.57560539, 3.8404932, 5.37366962, 6.12825203, 6.35229206, 3.76502895, 5.16329432, 5.20816994, 3.98054886, 4.07592821, 4.78985834, 4.90453529, 4.87471104, 3.49102235, 3.83993006, 3.99623632, 3.60828567, 4.54988909, 4.56281519, 4.02586889, 2.46124578, 2.57383156, 2.06541729, 2.05419588, 0, 1.82526398, 0, 0, 0, 0, 0, 0, 0, 0, 0, 0, 0, 0]
    },
    {
      "type": "double",
      "attributes": {},
      "value": [0, 0, 0, 0, 0, 0, 0, 0, 0, 0, 0, 0, 0, 0, 0, 0, 0, 0, 0, 0, 0, 0, 0, 0, 0, 0, 0, 0, 0, 0, 0, 0, 0, 0, 0, 0, 0, 0, 0, 0, 0, 0, 0, 0, 0, 0, 0, 0, 0, 0.15384616, 0.15384616, 0.16666667, 0.17391305, 0.2, 0.2, 0.22222222, 0.22222222, 0.20833333, 0.25, 0.20833333, 0.25, 0.3888889, 0.20588236, 0.23529412, 0.22950819, 0.25806451, 0.20512821, 0.2, 0.16666667, 0.1875, 0.06766918, 0.14285715, 0.09166667, 0.06498195, 0.14249364, 0.04, 0.04659498, 0.0472973, 0.05255023, 0.06196214, 0.07112069, 0.06317204, 0.05142084, 0.05443235, 0.08361775, 0.06133829, 0.11814346, 0.14285715, 0.12252253, 0.15681818, 0.27510917, 0.1509901, 0.1393643, 0.20472442, 0.23773585, 0.15056819, 0.07123288, 0.08552632, 0.11557789, 0.13502109, 0.08627451, 0.07246377, 0.05517241, 0.03103448, 0.02717391, 0.05555556, 0.04424779, 0.05333333, 0.03571429, 0, 0.03389831, 0, 0, 0, 0, 0, 0, 0, 0, 0, 0, 0, 0]
    },
    {
      "type": "double",
      "attributes": {},
      "value": [6.88064445, 1.1102846, 0.69751128]
    },
    {
      "type": "list",
      "attributes": {
        "names": {
          "type": "character",
          "attributes": {},
          "value": ["coeffs", "error"]
        }
      },
      "value": [
        {
          "type": "double",
          "attributes": {},
          "value": [13.80531842, 2.9432655, -1.42176882, 3.24922239, -1.17837867, 0.29469495]
        },
        {
          "type": "double",
          "attributes": {},
          "value": [52.50120251]
        }
      ]
    },
    {
      "type": "list",
      "attributes": {
        "names": {
          "type": "character",
          "attributes": {},
          "value": ["coeffs", "error"]
        }
      },
      "value": [
        {
          "type": "double",
          "attributes": {},
          "value": [1.57159032, -1.11167733, 2.99951899, 8.19800656, 2.52483164, 1.61673021]
        },
        {
          "type": "double",
          "attributes": {},
          "value": [43.6610952]
        }
      ]
    },
    {
      "type": "list",
      "attributes": {
        "names": {
          "type": "character",
          "attributes": {},
          "value": ["coeffs", "error"]
        }
      },
      "value": [
        {
          "type": "double",
          "attributes": {},
          "value": [0.08686751, 0.41781092, -0.01014387, 0.17603335, 0.10596463, -0.00622764]
        },
        {
          "type": "double",
          "attributes": {},
          "value": [2.28945008]
        }
      ]
    }
  ]
}
