# Supplementary material for: Community detection framework based on 3D shape descriptors for tree species classification in point cloud data
Source: Sci Rep. 2026 Mar 4;16:12091. doi: 10.1038/s41598-026-42392-4 (PMC13076622; doi:10.1038/s41598-026-42392-4)
Supplement: Supplementary file 1 — Supplementary Information. [file 41598_2026_42392_MOESM1_ESM.zip › features/German/Douglasie/31_32.txt.feat.json]

{
  "type": "list",
  "attributes": {
    "names": {
      "type": "character",
      "attributes": {},
      "value": ["UnionRevolutionAndOrg", "IntersectionRevolutionAndOrg", "IOU_RevolutionAndOrg", "NumPointsPerSlice", "RadiousPerSliceZ", "IOUs_RevolutionAndOrgPerSlice", "PcaSDev", "NumPointsPerSliceFit", "RadiousPerSliceFit", "IOUs_RevolutionAndOrgPerSliceFit"]
    }
  },
  "value": [
    {
      "type": "integer",
      "attributes": {},
      "value": [8260]
    },
    {
      "type": "integer",
      "attributes": {},
      "value": [1009]
    },
    {
      "type": "double",
      "attributes": {},
      "value": [0.12215496]
    },
    {
      "type": "double",
      "attributes": {},
      "value": [0, 0, 0, 0, 0, 0, 0, 0, 0, 0, 0, 0, 0, 0, 0, 0, 0, 0, 0, 0, 0, 0, 0, 0, 0, 0, 0, 0, 0, 0, 0, 0, 0, 0, 0, 0, 0, 0, 0, 0, 0, 0, 0, 0, 0, 0, 0, 0, 0, 0, 0, 0, 0, 0, 6214, 21461, 22306, 19342, 14608, 10409, 7445, 5650, 4453, 3797, 3948, 2790, 2593, 1970, 1341, 1189, 996, 831, 835, 2269, 823, 638, 537, 607, 570, 467, 447, 402, 296, 257, 269, 231, 242, 412, 1037, 4143, 186, 679, 1241, 2764, 2857, 2591, 984, 959, 766, 710, 806, 1952, 763, 1500, 656, 1037, 357, 136, 89, 42, 4, 6, 4, 21, 10, 1, 4, 1, 5, 0, 2, 0, 0, 0, 0, 0, 0, 0, 0, 0, 0, 0]
    },
    {
      "type": "double",
      "attributes": {},
      "value": [0, 0, 0, 0, 0, 0, 0, 0, 0, 0, 0, 0, 0, 0, 0, 0, 0, 0, 0, 0, 0, 0, 0, 0, 0, 0, 0, 0, 0, 0, 0, 0, 0, 0, 0, 0, 0, 0, 0, 0, 0, 0, 0, 0, 0, 0, 0, 0, 0, 0, 0, 0, 0, 0, 0.84202987, 0.78741759, 0.74740714, 0.75145465, 0.75816494, 0.75849593, 0.75639719, 0.74909097, 0.74694186, 1.3528713, 2.41020536, 1.39210212, 1.74933684, 1.18809509, 1.94631279, 1.32822073, 1.60306251, 0.66328067, 1.67456996, 2.76007509, 2.85343623, 1.28441203, 1.20557928, 0.6378895, 0.65269011, 0.63011342, 0.62867755, 0.63144499, 0.7564702, 0.62826425, 1.37458563, 2.29726434, 1.97754657, 2.69150496, 4.60560226, 4.76524639, 4.05095243, 2.87044954, 3.95706558, 4.86275196, 5.20406389, 4.25410795, 4.17942619, 4.63224602, 5.19657946, 5.28575277, 4.20358467, 4.21101665, 4.02814102, 4.23679638, 4.22967577, 3.94432735, 3.67533803, 3.90944314, 2.77959061, 2.79287195, 2.56560659, 2.6238904, 2.60299349, 2.14159274, 1.14844131, 0.96457547, 1.3856461, 0.6927141, 0.80519563, 0, 1.04123294, 0, 0, 0, 0, 0, 0, 0, 0, 0, 0, 0]
    },
    {
      "type": "double",
      "attributes": {},
      "value": [0, 0, 0, 0, 0, 0, 0, 0, 0, 0, 0, 0, 0, 0, 0, 0, 0, 0, 0, 0, 0, 0, 0, 0, 0, 0, 0, 0, 0, 0, 0, 0, 0, 0, 0, 0, 0, 0, 0, 0, 0, 0, 0, 0, 0, 0, 0, 0, 0, 0, 0, 0, 0, 0, 0.16666667, 0.19047619, 0.21052632, 0.21052632, 0.2, 0.2, 0.2, 0.21052632, 0.22222222, 0.20930232, 0.1509434, 0.20454545, 0.18032786, 0.1388889, 0.11842106, 0.16666667, 0.12280702, 0.25, 0.13559322, 0.12878788, 0.10071942, 0.19512194, 0.16216215, 0.25, 0.25, 0.25, 0.25, 0.25, 0.2, 0.25, 0.13636364, 0.09, 0.09210526, 0.0859375, 0.08615384, 0.12607449, 0.05533597, 0.11188811, 0.12096774, 0.160221, 0.14705883, 0.19503546, 0.10989011, 0.12462006, 0.09336609, 0.12470024, 0.10909091, 0.19202898, 0.15503876, 0.14336918, 0.11510792, 0.14227642, 0.0883721, 0.07024793, 0.109375, 0.06716418, 0.02777778, 0.02521008, 0.03305785, 0.08139535, 0.08571429, 0.04166667, 0.04878049, 0.0625, 0.04545455, 0, 0.07142857, 0, 0, 0, 0, 0, 0, 0, 0, 0, 0, 0]
    },
    {
      "type": "double",
      "attributes": {},
      "value": [7.20462343, 0.79913899, 0.55832234]
    },
    {
      "type": "list",
      "attributes": {
        "names": {
          "type": "character",
          "attributes": {},
          "value": ["coeffs", "error"]
        }
      },
      "value": [
        {
          "type": "double",
          "attributes": {},
          "value": [14.92213174, 2.74131169, -1.80789682, 3.26337208, -1.26412894, 0.34103311]
        },
        {
          "type": "double",
          "attributes": {},
          "value": [55.03160083]
        }
      ]
    },
    {
      "type": "list",
      "attributes": {
        "names": {
          "type": "character",
          "attributes": {},
          "value": ["coeffs", "error"]
        }
      },
      "value": [
        {
          "type": "double",
          "attributes": {},
          "value": [-0.04065999, 3.19049327, -2.02036058, 7.94959843, 1.462758, 0.3895026]
        },
        {
          "type": "double",
          "attributes": {},
          "value": [34.42907089]
        }
      ]
    },
    {
      "type": "list",
      "attributes": {
        "names": {
          "type": "character",
          "attributes": {},
          "value": ["coeffs", "error"]
        }
      },
      "value": [
        {
          "type": "double",
          "attributes": {},
          "value": [0.20519192, 0.1728394, 0.19780969, 0.11777904, 0.07567859, 0.02968307]
        },
        {
          "type": "double",
          "attributes": {},
          "value": [2.41483781]
        }
      ]
    }
  ]
}
