# Supplementary material for: Community detection framework based on 3D shape descriptors for tree species classification in point cloud data
Source: Sci Rep. 2026 Mar 4;16:12091. doi: 10.1038/s41598-026-42392-4 (PMC13076622; doi:10.1038/s41598-026-42392-4)
Supplement: Supplementary file 1 — Supplementary Information. [file 41598_2026_42392_MOESM1_ESM.zip › features/German/Douglasie/61_46.txt.feat.json]

{
  "type": "list",
  "attributes": {
    "names": {
      "type": "character",
      "attributes": {},
      "value": ["UnionRevolutionAndOrg", "IntersectionRevolutionAndOrg", "IOU_RevolutionAndOrg", "NumPointsPerSlice", "RadiousPerSliceZ", "IOUs_RevolutionAndOrgPerSlice", "PcaSDev", "NumPointsPerSliceFit", "RadiousPerSliceFit", "IOUs_RevolutionAndOrgPerSliceFit"]
    }
  },
  "value": [
    {
      "type": "integer",
      "attributes": {},
      "value": [8291]
    },
    {
      "type": "integer",
      "attributes": {},
      "value": [750]
    },
    {
      "type": "double",
      "attributes": {},
      "value": [0.09045953]
    },
    {
      "type": "double",
      "attributes": {},
      "value": [0, 0, 0, 0, 0, 0, 0, 0, 0, 0, 0, 0, 0, 0, 0, 0, 0, 0, 0, 0, 0, 0, 0, 0, 0, 0, 0, 0, 0, 0, 0, 0, 0, 0, 0, 0, 0, 0, 0, 0, 0, 0, 0, 0, 4440, 4249, 4080, 3841, 3697, 3485, 3213, 2995, 2768, 2564, 2344, 1983, 1798, 1548, 1205, 1073, 1053, 982, 733, 683, 587, 632, 475, 421, 387, 278, 238, 235, 274, 190, 180, 194, 129, 153, 79, 295, 570, 532, 938, 197, 633, 103, 287, 252, 796, 143, 124, 328, 246, 115, 15, 9, 5, 3, 0, 8, 0, 0, 0, 0, 0, 0, 0, 0, 0, 0, 0, 0]
    },
    {
      "type": "double",
      "attributes": {},
      "value": [0, 0, 0, 0, 0, 0, 0, 0, 0, 0, 0, 0, 0, 0, 0, 0, 0, 0, 0, 0, 0, 0, 0, 0, 0, 0, 0, 0, 0, 0, 0, 0, 0, 0, 0, 0, 0, 0, 0, 0, 0, 0, 0, 0, 0.90775698, 0.37391755, 0.32836604, 0.29374331, 0.28394866, 0.30071408, 0.30452982, 0.30778813, 0.3256287, 0.33255312, 1.08387876, 1.32632518, 1.25562215, 1.80702496, 1.64402938, 0.85381526, 1.11040795, 0.79677212, 0.7545051, 1.10580277, 1.32657802, 1.86080635, 0.92061937, 0.55725634, 2.14245439, 2.72919297, 0.45836192, 1.46525502, 3.34574413, 3.26126289, 3.43071365, 3.75359106, 4.40226936, 4.02925491, 2.07106137, 6.02576971, 6.50267839, 6.35084724, 6.41083717, 4.89147425, 4.69239283, 4.77404261, 5.55112934, 4.47493315, 3.95023108, 4.06814528, 3.26346302, 3.77407765, 3.13218665, 3.06823945, 3.94610453, 3.27414179, 2.11931181, 2.56596804, 0, 4.93458509, 0, 0, 0, 0, 0, 0, 0, 0, 0, 0, 0, 0]
    },
    {
      "type": "double",
      "attributes": {},
      "value": [0, 0, 0, 0, 0, 0, 0, 0, 0, 0, 0, 0, 0, 0, 0, 0, 0, 0, 0, 0, 0, 0, 0, 0, 0, 0, 0, 0, 0, 0, 0, 0, 0, 0, 0, 0, 0, 0, 0, 0, 0, 0, 0, 0, 0.38461539, 0.40000001, 0.44444445, 0.5, 0.5, 0.5, 0.5, 0.5, 0.5, 0.44444445, 0.15625, 0.21428572, 0.21052632, 0.10606061, 0.10909091, 0.26086956, 0.28125, 0.15000001, 0.25, 0.15625, 0.14285715, 0.09722222, 0.18518518, 0.2857143, 0.09302326, 0.05384615, 0.23076923, 0.16, 0.05479452, 0.06936416, 0.04929578, 0.05726872, 0.03731343, 0.05791506, 0.15662651, 0.06529851, 0.06206897, 0.07457627, 0.07781457, 0.08806818, 0.11275964, 0.08357349, 0.10457516, 0.15015975, 0.12, 0.09923664, 0.16384181, 0.11353712, 0.07926829, 0.08227848, 0.03913043, 0.02857143, 0.05882353, 0.02702703, 0, 0.01578947, 0, 0, 0, 0, 0, 0, 0, 0, 0, 0, 0, 0]
    },
    {
      "type": "double",
      "attributes": {},
      "value": [5.90267871, 0.90635264, 0.49774748]
    },
    {
      "type": "list",
      "attributes": {
        "names": {
          "type": "character",
          "attributes": {},
          "value": ["coeffs", "error"]
        }
      },
      "value": [
        {
          "type": "double",
          "attributes": {},
          "value": [8.49204528, 6.4939934, -0.66385186, 1.25308222, 0.41196992, -0.15981586]
        },
        {
          "type": "double",
          "attributes": {},
          "value": [10.75804359]
        }
      ]
    },
    {
      "type": "list",
      "attributes": {
        "names": {
          "type": "character",
          "attributes": {},
          "value": ["coeffs", "error"]
        }
      },
      "value": [
        {
          "type": "double",
          "attributes": {},
          "value": [-0.08127334, 1.9733024, -1.74169175, 7.63343355, 3.0272973, 2.4174032]
        },
        {
          "type": "double",
          "attributes": {},
          "value": [36.321721]
        }
      ]
    },
    {
      "type": "list",
      "attributes": {
        "names": {
          "type": "character",
          "attributes": {},
          "value": ["coeffs", "error"]
        }
      },
      "value": [
        {
          "type": "double",
          "attributes": {},
          "value": [0.45443777, 0.48583407, 0.06207918, 0.09347338, 0.12978265, -0.00687936]
        },
        {
          "type": "double",
          "attributes": {},
          "value": [2.83912528]
        }
      ]
    }
  ]
}
