# Supplementary material for: Community detection framework based on 3D shape descriptors for tree species classification in point cloud data
Source: Sci Rep. 2026 Mar 4;16:12091. doi: 10.1038/s41598-026-42392-4 (PMC13076622; doi:10.1038/s41598-026-42392-4)
Supplement: Supplementary file 1 — Supplementary Information. [file 41598_2026_42392_MOESM1_ESM.zip › features/German/Douglasie/Tree12_Interior.xyz.feat.json]

{
  "type": "list",
  "attributes": {
    "names": {
      "type": "character",
      "attributes": {},
      "value": ["UnionRevolutionAndOrg", "IntersectionRevolutionAndOrg", "IOU_RevolutionAndOrg", "NumPointsPerSlice", "RadiousPerSliceZ", "IOUs_RevolutionAndOrgPerSlice", "PcaSDev", "NumPointsPerSliceFit", "RadiousPerSliceFit", "IOUs_RevolutionAndOrgPerSliceFit"]
    }
  },
  "value": [
    {
      "type": "integer",
      "attributes": {},
      "value": [9947]
    },
    {
      "type": "integer",
      "attributes": {},
      "value": [2484]
    },
    {
      "type": "double",
      "attributes": {},
      "value": [0.24972353]
    },
    {
      "type": "double",
      "attributes": {},
      "value": [0, 0, 0, 0, 0, 0, 0, 0, 0, 0, 0, 0, 0, 0, 0, 0, 0, 0, 0, 0, 0, 0, 0, 0, 0, 0, 0, 0, 0, 0, 0, 0, 0, 0, 0, 0, 0, 0, 0, 0, 0, 6, 4271, 7380, 8147, 9699, 9660, 8801, 9575, 10914, 9482, 9191, 7246, 7228, 8254, 8202, 7814, 7207, 7124, 6955, 6857, 6104, 6561, 6819, 5810, 5785, 5064, 4697, 4608, 4173, 4921, 11938, 17331, 6049, 2555, 5827, 18551, 16427, 6941, 16600, 10648, 10464, 5051, 16596, 19251, 11799, 14345, 17212, 8725, 9877, 19922, 12528, 5622, 7114, 5895, 8407, 5478, 4350, 2939, 2570, 2458, 3849, 1703, 2534, 1506, 300, 723, 532, 152, 29, 81, 39, 7, 0, 4, 0, 0, 0, 0, 0, 0, 0, 0, 0, 0, 0, 0, 0, 0, 0, 0, 0, 0, 0, 0, 0, 0, 0, 0, 0, 0, 0, 0, 0, 0, 0]
    },
    {
      "type": "double",
      "attributes": {},
      "value": [0, 0, 0, 0, 0, 0, 0, 0, 0, 0, 0, 0, 0, 0, 0, 0, 0, 0, 0, 0, 0, 0, 0, 0, 0, 0, 0, 0, 0, 0, 0, 0, 0, 0, 0, 0, 0, 0, 0, 0, 0, 0.76459497, 0.83465356, 0.63929671, 0.65420121, 0.65642297, 0.69988918, 0.69908339, 0.78065294, 0.73513252, 0.87335885, 0.76836652, 0.79122442, 0.8091535, 0.85573781, 1.34494102, 1.41428387, 0.95734429, 0.95093781, 0.86212099, 0.86144072, 0.88458407, 0.87862927, 1.18945158, 0.89666259, 1.12306476, 1.16342223, 1.33818817, 1.31131983, 1.15805089, 3.63966131, 3.47175527, 3.11448312, 2.37736726, 0.93302655, 3.06589842, 3.67064381, 3.43575644, 4.12064981, 3.96937704, 3.2056005, 3.4521749, 3.5350759, 3.8192234, 4.77833796, 5.13783169, 4.52656937, 4.52321148, 4.47130823, 4.39995956, 4.16414833, 4.48719597, 4.1421299, 3.73078895, 3.97305322, 4.08189297, 3.8985815, 3.86119866, 3.76320672, 3.70052528, 3.95764971, 3.87793708, 3.9386723, 3.60380697, 3.37436461, 3.47251225, 3.22000575, 3.25361872, 2.3236618, 2.21959591, 1.38717687, 1.57585192, 1.74425101, 0, 1.09637773, 0, 0, 0, 0, 0, 0, 0, 0, 0, 0, 0, 0, 0, 0, 0, 0, 0, 0, 0, 0, 0, 0, 0, 0, 0, 0, 0, 0, 0, 0, 0]
    },
    {
      "type": "double",
      "attributes": {},
      "value": [0, 0, 0, 0, 0, 0, 0, 0, 0, 0, 0, 0, 0, 0, 0, 0, 0, 0, 0, 0, 0, 0, 0, 0, 0, 0, 0, 0, 0, 0, 0, 0, 0, 0, 0, 0, 0, 0, 0, 0, 0, 0.05263158, 0.43478259, 0.33333334, 0.35294119, 0.23529412, 0.22222222, 0.22222222, 0.2, 0.21052632, 0.2, 0.2631579, 0.19047619, 0.19047619, 0.20833333, 0.1627907, 0.14583333, 0.21428572, 0.21428572, 0.20833333, 0.16666667, 0.28, 0.23999999, 0.17142858, 0.16, 0.21875, 0.2, 0.18604651, 0.19512194, 0.17142858, 0.06635071, 0.14646465, 0.15432099, 0.14563107, 0.10714286, 0.12578617, 0.20276497, 0.22959183, 0.1641791, 0.23809524, 0.31976745, 0.27040815, 0.2682927, 0.39830509, 0.26495728, 0.2225, 0.30599368, 0.34384859, 0.2888889, 0.32013202, 0.42007434, 0.33650795, 0.34944239, 0.32735425, 0.41269842, 0.33207548, 0.32653061, 0.30543932, 0.26106194, 0.19457014, 0.184, 0.24380165, 0.19838056, 0.24056605, 0.2, 0.15075377, 0.18604651, 0.15428571, 0.0990099, 0.05194805, 0.08695652, 0.09259259, 0.05263158, 0, 0.07142857, 0, 0, 0, 0, 0, 0, 0, 0, 0, 0, 0, 0, 0, 0, 0, 0, 0, 0, 0, 0, 0, 0, 0, 0, 0, 0, 0, 0, 0, 0, 0]
    },
    {
      "type": "double",
      "attributes": {},
      "value": [8.32529649, 1.51627681, 1.2152943]
    },
    {
      "type": "list",
      "attributes": {
        "names": {
          "type": "character",
          "attributes": {},
          "value": ["coeffs", "error"]
        }
      },
      "value": [
        {
          "type": "double",
          "attributes": {},
          "value": [1.0063031, 4.1026389, -0.87735954, 7.16113186, -2.34940053, 0.6416323]
        },
        {
          "type": "double",
          "attributes": {},
          "value": [44.18346455]
        }
      ]
    },
    {
      "type": "list",
      "attributes": {
        "names": {
          "type": "character",
          "attributes": {},
          "value": ["coeffs", "error"]
        }
      },
      "value": [
        {
          "type": "double",
          "attributes": {},
          "value": [0.7420823, 0.74931673, 0.47755966, 6.13043801, 3.2541023, 0.76196697]
        },
        {
          "type": "double",
          "attributes": {},
          "value": [25.31066911]
        }
      ]
    },
    {
      "type": "list",
      "attributes": {
        "names": {
          "type": "character",
          "attributes": {},
          "value": ["coeffs", "error"]
        }
      },
      "value": [
        {
          "type": "double",
          "attributes": {},
          "value": [0.24079381, 0.31557047, -0.01659793, 0.48402074, 0.17488978, 0.01340271]
        },
        {
          "type": "double",
          "attributes": {},
          "value": [3.19278383]
        }
      ]
    }
  ]
}
