# Supplementary material for: Community detection framework based on 3D shape descriptors for tree species classification in point cloud data
Source: Sci Rep. 2026 Mar 4;16:12091. doi: 10.1038/s41598-026-42392-4 (PMC13076622; doi:10.1038/s41598-026-42392-4)
Supplement: Supplementary file 1 — Supplementary Information. [file 41598_2026_42392_MOESM1_ESM.zip › features/German/Douglasie/Tree9_Border.xyz.feat.json]

{
  "type": "list",
  "attributes": {
    "names": {
      "type": "character",
      "attributes": {},
      "value": ["UnionRevolutionAndOrg", "IntersectionRevolutionAndOrg", "IOU_RevolutionAndOrg", "NumPointsPerSlice", "RadiousPerSliceZ", "IOUs_RevolutionAndOrgPerSlice", "PcaSDev", "NumPointsPerSliceFit", "RadiousPerSliceFit", "IOUs_RevolutionAndOrgPerSliceFit"]
    }
  },
  "value": [
    {
      "type": "integer",
      "attributes": {},
      "value": [14192]
    },
    {
      "type": "integer",
      "attributes": {},
      "value": [2413]
    },
    {
      "type": "double",
      "attributes": {},
      "value": [0.17002537]
    },
    {
      "type": "double",
      "attributes": {},
      "value": [0, 0, 0, 0, 0, 0, 0, 0, 0, 0, 0, 0, 0, 0, 0, 0, 0, 0, 0, 0, 0, 0, 0, 0, 0, 0, 0, 0, 0, 0, 0, 0, 0, 0, 0, 0, 0, 0, 0, 0, 0, 0, 0, 0, 0, 5445, 22206, 16672, 13242, 9737, 11433, 10329, 10903, 10190, 9682, 9648, 9052, 9497, 8481, 7520, 8217, 7061, 5844, 5925, 5691, 4994, 4596, 4582, 4164, 3643, 3424, 3400, 3057, 3386, 3150, 4079, 12895, 19027, 39291, 48238, 50494, 15616, 14486, 8522, 5294, 11683, 34870, 31826, 20546, 17170, 20477, 14782, 6368, 5185, 4824, 3022, 4229, 5874, 1797, 1782, 1040, 492, 211, 63, 178, 209, 200, 201, 106, 132, 20, 31, 15, 19, 1, 2, 0, 28, 2, 2, 0, 0, 0, 0, 0, 0, 0, 0, 0, 0, 0, 0, 0, 0, 0, 0, 0, 0, 0, 0, 0, 0, 0, 0, 0, 0, 0, 0]
    },
    {
      "type": "double",
      "attributes": {},
      "value": [0, 0, 0, 0, 0, 0, 0, 0, 0, 0, 0, 0, 0, 0, 0, 0, 0, 0, 0, 0, 0, 0, 0, 0, 0, 0, 0, 0, 0, 0, 0, 0, 0, 0, 0, 0, 0, 0, 0, 0, 0, 0, 0, 0, 0, 2.5322361, 2.28946781, 2.19109535, 1.95473647, 1.99209356, 2.06326008, 1.91436505, 2.04775238, 1.86009562, 1.89610243, 1.86431003, 1.83431697, 1.82941449, 1.81152272, 1.80647945, 1.82695329, 1.82973027, 1.79925096, 1.9083693, 1.90269387, 2.00243187, 1.78591037, 2.14984965, 1.84804392, 1.76838076, 1.7642504, 2.03830981, 2.04771948, 2.07193637, 2.68208194, 3.59406209, 3.79375577, 3.83247495, 4.50977802, 4.69519711, 5.34884596, 5.36862898, 5.02920532, 4.188797, 3.33200884, 3.58509827, 4.98827839, 5.19697571, 5.19738245, 5.7641077, 5.77786922, 5.95972967, 5.93161631, 5.12691355, 5.76482964, 5.44921827, 5.44148254, 5.63378811, 5.28669405, 5.19992065, 5.08021355, 4.91595793, 3.9894321, 4.66189671, 4.04160595, 2.46371007, 2.34218311, 1.71263814, 1.73267686, 1.99716687, 2.23380923, 2.55723524, 2.59430122, 2.49394107, 0.64346689, 0.99665755, 0, 1.3080337, 0.54073882, 0.86757392, 0, 0, 0, 0, 0, 0, 0, 0, 0, 0, 0, 0, 0, 0, 0, 0, 0, 0, 0, 0, 0, 0, 0, 0, 0, 0, 0, 0]
    },
    {
      "type": "double",
      "attributes": {},
      "value": [0, 0, 0, 0, 0, 0, 0, 0, 0, 0, 0, 0, 0, 0, 0, 0, 0, 0, 0, 0, 0, 0, 0, 0, 0, 0, 0, 0, 0, 0, 0, 0, 0, 0, 0, 0, 0, 0, 0, 0, 0, 0, 0, 0, 0, 0.08695652, 0.14432989, 0.07777778, 0.08571429, 0.09333333, 0.05128205, 0.0625, 0.06578948, 0.06557377, 0.06451613, 0.06557377, 0.09836066, 0.09677419, 0.08196721, 0.06557377, 0.1147541, 0.11764706, 0.08333334, 0.1147541, 0.09677419, 0.12676056, 0.08474576, 0.08235294, 0.1147541, 0.0862069, 0.10344828, 0.08108108, 0.0945946, 0.08641975, 0.05645161, 0.08737864, 0.15555556, 0.23706897, 0.23248407, 0.25438598, 0.20930232, 0.18518518, 0.16272967, 0.16014235, 0.24725275, 0.26415095, 0.19312169, 0.24271844, 0.28398058, 0.25506073, 0.28973842, 0.24184261, 0.21984436, 0.23232323, 0.17004049, 0.20547946, 0.20776255, 0.13207547, 0.1509434, 0.17961165, 0.12082262, 0.10136987, 0.09236947, 0.03857567, 0.06666667, 0.14953271, 0.14141414, 0.14285715, 0.15254237, 0.11111111, 0.06521739, 0.05217391, 0.03030303, 0.03703704, 0.05882353, 0.08333334, 0, 0.09756097, 0.08333334, 0.0952381, 0, 0, 0, 0, 0, 0, 0, 0, 0, 0, 0, 0, 0, 0, 0, 0, 0, 0, 0, 0, 0, 0, 0, 0, 0, 0, 0, 0]
    },
    {
      "type": "double",
      "attributes": {},
      "value": [7.61900275, 2.03040499, 1.13647721]
    },
    {
      "type": "list",
      "attributes": {
        "names": {
          "type": "character",
          "attributes": {},
          "value": ["coeffs", "error"]
        }
      },
      "value": [
        {
          "type": "double",
          "attributes": {},
          "value": [4.03498891, 0.520933, 2.185318, 6.20653704, -3.95352732, 1.40307339]
        },
        {
          "type": "double",
          "attributes": {},
          "value": [94.74689096]
        }
      ]
    },
    {
      "type": "list",
      "attributes": {
        "names": {
          "type": "character",
          "attributes": {},
          "value": ["coeffs", "error"]
        }
      },
      "value": [
        {
          "type": "double",
          "attributes": {},
          "value": [2.27396442, 2.1023208, 0.20928143, 9.26922575, 0.75582868, 0.76248357]
        },
        {
          "type": "double",
          "attributes": {},
          "value": [29.11162078]
        }
      ]
    },
    {
      "type": "list",
      "attributes": {
        "names": {
          "type": "character",
          "attributes": {},
          "value": ["coeffs", "error"]
        }
      },
      "value": [
        {
          "type": "double",
          "attributes": {},
          "value": [0.0946419, 0.07587615, 0.05015085, 0.37474233, -0.04198276, 0.10200496]
        },
        {
          "type": "double",
          "attributes": {},
          "value": [2.24094036]
        }
      ]
    }
  ]
}
