# Supplementary material for: Community detection framework based on 3D shape descriptors for tree species classification in point cloud data
Source: Sci Rep. 2026 Mar 4;16:12091. doi: 10.1038/s41598-026-42392-4 (PMC13076622; doi:10.1038/s41598-026-42392-4)
Supplement: Supplementary file 1 — Supplementary Information. [file 41598_2026_42392_MOESM1_ESM.zip › features/German/Douglasie/62_130.txt.feat.json]

{
  "type": "list",
  "attributes": {
    "names": {
      "type": "character",
      "attributes": {},
      "value": ["UnionRevolutionAndOrg", "IntersectionRevolutionAndOrg", "IOU_RevolutionAndOrg", "NumPointsPerSlice", "RadiousPerSliceZ", "IOUs_RevolutionAndOrgPerSlice", "PcaSDev", "NumPointsPerSliceFit", "RadiousPerSliceFit", "IOUs_RevolutionAndOrgPerSliceFit"]
    }
  },
  "value": [
    {
      "type": "integer",
      "attributes": {},
      "value": [2674]
    },
    {
      "type": "integer",
      "attributes": {},
      "value": [343]
    },
    {
      "type": "double",
      "attributes": {},
      "value": [0.12827225]
    },
    {
      "type": "double",
      "attributes": {},
      "value": [0, 0, 0, 0, 0, 0, 0, 0, 0, 0, 0, 0, 0, 0, 0, 0, 0, 0, 0, 0, 0, 0, 0, 0, 0, 0, 0, 0, 0, 0, 0, 0, 0, 0, 0, 0, 0, 0, 0, 0, 0, 0, 0, 0, 0, 0, 0, 0, 0, 0, 0, 0, 0, 0, 2778, 5460, 4534, 4339, 4106, 3469, 3263, 2938, 2743, 2468, 2172, 1988, 1734, 1444, 1285, 1180, 1008, 928, 936, 792, 844, 736, 683, 509, 569, 511, 390, 341, 378, 429, 355, 250, 276, 421, 289, 242, 188, 160, 151, 80, 54, 55, 36, 41, 10, 22, 16, 12, 0, 2, 0, 2, 0, 1, 2, 0, 1, 2, 0, 0, 4, 3, 3, 0, 4, 0, 0, 0, 0, 0, 0, 0, 0, 0, 0]
    },
    {
      "type": "double",
      "attributes": {},
      "value": [0, 0, 0, 0, 0, 0, 0, 0, 0, 0, 0, 0, 0, 0, 0, 0, 0, 0, 0, 0, 0, 0, 0, 0, 0, 0, 0, 0, 0, 0, 0, 0, 0, 0, 0, 0, 0, 0, 0, 0, 0, 0, 0, 0, 0, 0, 0, 0, 0, 0, 0, 0, 0, 0, 1.57796025, 0.7480793, 0.44685617, 0.39929438, 0.39378756, 0.34461156, 0.38554519, 0.37500268, 0.40102878, 0.41915077, 0.7310167, 0.47540644, 0.5165748, 0.52246362, 1.44850564, 0.62329674, 0.60389328, 0.63103712, 0.72262025, 0.69972569, 0.72085834, 0.75160378, 0.77361822, 0.81275469, 0.8214823, 0.81184381, 0.83284348, 0.86726475, 0.90791154, 1.21814978, 1.19410861, 1.60430193, 1.47502029, 2.52435422, 2.54392695, 2.7548027, 2.01219082, 1.66247141, 2.9389925, 2.39854836, 1.80282915, 2.10101247, 2.28941369, 2.30291247, 2.15423656, 2.68404651, 2.87070704, 2.67969561, 0, 0.87097496, 0, 0.87210709, 0, 2.85766959, 2.89248252, 0, 1.34854007, 1.89943993, 0, 0, 2.50849557, 0.67866343, 0.44872233, 0, 0.2806457, 0, 0, 0, 0, 0, 0, 0, 0, 0, 0]
    },
    {
      "type": "double",
      "attributes": {},
      "value": [0, 0, 0, 0, 0, 0, 0, 0, 0, 0, 0, 0, 0, 0, 0, 0, 0, 0, 0, 0, 0, 0, 0, 0, 0, 0, 0, 0, 0, 0, 0, 0, 0, 0, 0, 0, 0, 0, 0, 0, 0, 0, 0, 0, 0, 0, 0, 0, 0, 0, 0, 0, 0, 0, 0.19642857, 0.31578946, 0.45454547, 0.60000002, 0.5, 0.44444445, 0.44444445, 0.44444445, 0.40000001, 0.36363637, 0.27777779, 0.33333334, 0.2857143, 0.2857143, 0.15217391, 0.25, 0.1875, 0.1875, 0.27777779, 0.23529412, 0.27777779, 0.31578946, 0.25, 0.26086956, 0.17391305, 0.26086956, 0.16666667, 0.16666667, 0.1923077, 0.21052632, 0.19444445, 0.12280702, 0.12244898, 0.0877193, 0.12068965, 0.13533835, 0.12658228, 0.25423729, 0.13422818, 0.10476191, 0.13432837, 0.12941177, 0.09090909, 0.09, 0.03488372, 0.08661418, 0.04195804, 0.04040404, 0, 0.04347826, 0, 0.04166667, 0, 0.01428571, 0.01351351, 0, 0.03030303, 0.02083333, 0, 0, 0.03488372, 0.125, 0.18181819, 0, 0.14285715, 0, 0, 0, 0, 0, 0, 0, 0, 0, 0]
    },
    {
      "type": "double",
      "attributes": {},
      "value": [4.43968575, 0.23748903, 0.18991547]
    },
    {
      "type": "list",
      "attributes": {
        "names": {
          "type": "character",
          "attributes": {},
          "value": ["coeffs", "error"]
        }
      },
      "value": [
        {
          "type": "double",
          "attributes": {},
          "value": [10.35063618, 6.20922008, -0.3530048, 0.9416382, -0.60438346, 0.2178954]
        },
        {
          "type": "double",
          "attributes": {},
          "value": [21.6451627]
        }
      ]
    },
    {
      "type": "list",
      "attributes": {
        "names": {
          "type": "character",
          "attributes": {},
          "value": ["coeffs", "error"]
        }
      },
      "value": [
        {
          "type": "double",
          "attributes": {},
          "value": [0.83045233, 0.46857951, 0.08594746, 3.54238653, 0.41434233, 0.57111682]
        },
        {
          "type": "double",
          "attributes": {},
          "value": [30.08743013]
        }
      ]
    },
    {
      "type": "list",
      "attributes": {
        "names": {
          "type": "character",
          "attributes": {},
          "value": ["coeffs", "error"]
        }
      },
      "value": [
        {
          "type": "double",
          "attributes": {},
          "value": [0.38368579, 0.4532452, 0.12483775, 0.18575149, -0.11166073, 0.14597823]
        },
        {
          "type": "double",
          "attributes": {},
          "value": [2.82119747]
        }
      ]
    }
  ]
}
