# Supplementary material for: Community detection framework based on 3D shape descriptors for tree species classification in point cloud data
Source: Sci Rep. 2026 Mar 4;16:12091. doi: 10.1038/s41598-026-42392-4 (PMC13076622; doi:10.1038/s41598-026-42392-4)
Supplement: Supplementary file 1 — Supplementary Information. [file 41598_2026_42392_MOESM1_ESM.zip › features/German/Douglasie/31_48.txt.feat.json]

{
  "type": "list",
  "attributes": {
    "names": {
      "type": "character",
      "attributes": {},
      "value": ["UnionRevolutionAndOrg", "IntersectionRevolutionAndOrg", "IOU_RevolutionAndOrg", "NumPointsPerSlice", "RadiousPerSliceZ", "IOUs_RevolutionAndOrgPerSlice", "PcaSDev", "NumPointsPerSliceFit", "RadiousPerSliceFit", "IOUs_RevolutionAndOrgPerSliceFit"]
    }
  },
  "value": [
    {
      "type": "integer",
      "attributes": {},
      "value": [10127]
    },
    {
      "type": "integer",
      "attributes": {},
      "value": [965]
    },
    {
      "type": "double",
      "attributes": {},
      "value": [0.09528982]
    },
    {
      "type": "double",
      "attributes": {},
      "value": [0, 0, 0, 0, 0, 0, 0, 0, 0, 0, 0, 0, 0, 0, 0, 0, 0, 0, 0, 0, 0, 0, 0, 0, 0, 0, 0, 0, 0, 0, 0, 0, 0, 0, 0, 0, 0, 0, 0, 0, 0, 0, 4194, 5372, 5667, 5597, 5350, 4881, 4349, 3817, 3492, 3092, 4549, 3079, 2782, 3200, 2021, 3705, 929, 915, 745, 513, 401, 600, 738, 326, 282, 198, 412, 202, 244, 322, 199, 295, 514, 225, 1299, 1197, 263, 372, 945, 552, 38, 13, 8, 7, 90, 81, 65, 20, 11, 6, 1, 11, 5, 0, 0, 0, 0, 0, 0, 0, 0, 0, 0, 0]
    },
    {
      "type": "double",
      "attributes": {},
      "value": [0, 0, 0, 0, 0, 0, 0, 0, 0, 0, 0, 0, 0, 0, 0, 0, 0, 0, 0, 0, 0, 0, 0, 0, 0, 0, 0, 0, 0, 0, 0, 0, 0, 0, 0, 0, 0, 0, 0, 0, 0, 0, 0.88762516, 0.83843744, 0.81980556, 0.77234226, 0.75355452, 0.71963191, 0.69704521, 0.64870769, 1.84283006, 2.06568193, 2.94719219, 3.20033145, 3.31604457, 3.4461267, 3.78127265, 4.29162931, 4.06460857, 3.56264997, 3.38147545, 2.66172457, 3.95222878, 3.39671373, 3.41018891, 3.13644099, 2.84930182, 4.48319674, 4.47268534, 4.10863066, 4.53602648, 5.41476774, 5.13336229, 5.52656698, 5.23897552, 4.47561264, 5.19285631, 5.57367992, 4.54685068, 4.45167542, 4.6716671, 4.70127678, 4.50533009, 1.28702092, 1.34793901, 2.56857085, 3.13347173, 4.21971083, 4.23541403, 3.27210259, 3.18640423, 3.53673387, 2.44385505, 2.71094799, 2.8312993, 0, 0, 0, 0, 0, 0, 0, 0, 0, 0, 0]
    },
    {
      "type": "double",
      "attributes": {},
      "value": [0, 0, 0, 0, 0, 0, 0, 0, 0, 0, 0, 0, 0, 0, 0, 0, 0, 0, 0, 0, 0, 0, 0, 0, 0, 0, 0, 0, 0, 0, 0, 0, 0, 0, 0, 0, 0, 0, 0, 0, 0, 0, 0.17391305, 0.18181819, 0.18181819, 0.2, 0.2, 0.22222222, 0.22222222, 0.25, 0.07692308, 0.10843374, 0.20666666, 0.21637426, 0.16483517, 0.14720812, 0.13478261, 0.16376306, 0.11494253, 0.12077295, 0.12169312, 0.112, 0.04453441, 0.13020833, 0.15544042, 0.09638554, 0.09219858, 0.04140127, 0.07987221, 0.04150943, 0.05494506, 0.04402516, 0.05263158, 0.05720824, 0.07107843, 0.10211267, 0.13202934, 0.06363636, 0.09120521, 0.1197411, 0.18429004, 0.16081871, 0.03870968, 0.075, 0.09302326, 0.03703704, 0.14457831, 0.05904059, 0.0387931, 0.03759398, 0.02040816, 0.01234568, 0.01639344, 0.03191489, 0.025, 0, 0, 0, 0, 0, 0, 0, 0, 0, 0, 0]
    },
    {
      "type": "double",
      "attributes": {},
      "value": [4.80924743, 0.97658759, 0.77169195]
    },
    {
      "type": "list",
      "attributes": {
        "names": {
          "type": "character",
          "attributes": {},
          "value": ["coeffs", "error"]
        }
      },
      "value": [
        {
          "type": "double",
          "attributes": {},
          "value": [6.57432537, 8.37130506, -1.23543002, 1.75108611, -0.38410286, 0.05870169]
        },
        {
          "type": "double",
          "attributes": {},
          "value": [21.6823833]
        }
      ]
    },
    {
      "type": "list",
      "attributes": {
        "names": {
          "type": "character",
          "attributes": {},
          "value": ["coeffs", "error"]
        }
      },
      "value": [
        {
          "type": "double",
          "attributes": {},
          "value": [0.25413279, 1.73637865, 3.3647634, 6.00901353, 2.28748076, 3.08401026]
        },
        {
          "type": "double",
          "attributes": {},
          "value": [32.43710204]
        }
      ]
    },
    {
      "type": "list",
      "attributes": {
        "names": {
          "type": "character",
          "attributes": {},
          "value": ["coeffs", "error"]
        }
      },
      "value": [
        {
          "type": "double",
          "attributes": {},
          "value": [0.17125594, 0.24845488, 0.06468185, 0.08908818, 0.09966929, -0.00567024]
        },
        {
          "type": "double",
          "attributes": {},
          "value": [1.50528966]
        }
      ]
    }
  ]
}
