# Supplementary material for: Community detection framework based on 3D shape descriptors for tree species classification in point cloud data
Source: Sci Rep. 2026 Mar 4;16:12091. doi: 10.1038/s41598-026-42392-4 (PMC13076622; doi:10.1038/s41598-026-42392-4)
Supplement: Supplementary file 1 — Supplementary Information. [file 41598_2026_42392_MOESM1_ESM.zip › features/German/Douglasie/61_10.txt.feat.json]

{
  "type": "list",
  "attributes": {
    "names": {
      "type": "character",
      "attributes": {},
      "value": ["UnionRevolutionAndOrg", "IntersectionRevolutionAndOrg", "IOU_RevolutionAndOrg", "NumPointsPerSlice", "RadiousPerSliceZ", "IOUs_RevolutionAndOrgPerSlice", "PcaSDev", "NumPointsPerSliceFit", "RadiousPerSliceFit", "IOUs_RevolutionAndOrgPerSliceFit"]
    }
  },
  "value": [
    {
      "type": "integer",
      "attributes": {},
      "value": [8743]
    },
    {
      "type": "integer",
      "attributes": {},
      "value": [1055]
    },
    {
      "type": "double",
      "attributes": {},
      "value": [0.12066796]
    },
    {
      "type": "double",
      "attributes": {},
      "value": [0, 0, 0, 0, 0, 0, 0, 0, 0, 0, 0, 0, 0, 0, 0, 0, 0, 0, 0, 0, 0, 0, 0, 0, 0, 0, 0, 0, 0, 0, 0, 0, 0, 0, 0, 0, 0, 0, 0, 0, 0, 0, 0, 0, 0, 0, 0, 0, 0, 0, 0, 0, 0, 0, 19434, 56109, 54649, 50438, 34024, 23230, 11336, 11176, 6548, 4077, 3385, 2528, 2664, 2027, 3014, 1791, 1685, 1736, 1358, 1212, 1347, 1008, 697, 733, 2366, 666, 543, 625, 404, 520, 366, 977, 365, 209, 173, 188, 207, 566, 745, 191, 130, 114, 222, 147, 193, 135, 268, 419, 168, 251, 100, 207, 185, 35, 10, 0, 0, 0, 0, 0, 1, 0, 0, 0, 0, 0]
    },
    {
      "type": "double",
      "attributes": {},
      "value": [0, 0, 0, 0, 0, 0, 0, 0, 0, 0, 0, 0, 0, 0, 0, 0, 0, 0, 0, 0, 0, 0, 0, 0, 0, 0, 0, 0, 0, 0, 0, 0, 0, 0, 0, 0, 0, 0, 0, 0, 0, 0, 0, 0, 0, 0, 0, 0, 0, 0, 0, 0, 0, 0, 0.84982061, 0.78562945, 0.77622628, 0.45762756, 0.81864911, 1.36180294, 1.23150098, 1.82932186, 1.64736032, 2.26379371, 2.0854547, 1.85404754, 2.28712344, 3.22402239, 3.22402644, 3.33560562, 2.81930208, 2.89103627, 2.51277256, 2.80443287, 2.55796599, 3.03804564, 1.81680322, 3.00088716, 3.23751879, 3.10521412, 2.97781968, 3.1959877, 2.73291206, 2.84599495, 3.28790307, 2.76352453, 2.51184654, 3.0840826, 1.86146188, 3.35582638, 4.26842737, 4.27582216, 4.11893272, 3.78931284, 2.27050686, 3.75950098, 3.70187902, 3.17981219, 4.27776527, 4.17994165, 4.01851034, 4.17778301, 4.11926508, 4.40629244, 4.31247807, 4.24281502, 4.13183975, 4.03155851, 3.89362192, 0, 0, 0, 0, 0, 2.08847117, 0, 0, 0, 0, 0]
    },
    {
      "type": "double",
      "attributes": {},
      "value": [0, 0, 0, 0, 0, 0, 0, 0, 0, 0, 0, 0, 0, 0, 0, 0, 0, 0, 0, 0, 0, 0, 0, 0, 0, 0, 0, 0, 0, 0, 0, 0, 0, 0, 0, 0, 0, 0, 0, 0, 0, 0, 0, 0, 0, 0, 0, 0, 0, 0, 0, 0, 0, 0, 0.47826087, 0.34999999, 0.25, 0.30769232, 0.40909091, 0.29545453, 0.24324325, 0.22058824, 0.22413793, 0.07692308, 0.14457831, 0.14285715, 0.15306123, 0.05714286, 0.12, 0.10215054, 0.13768116, 0.13793103, 0.2173913, 0.2, 0.19491525, 0.11464968, 0.23529412, 0.12820514, 0.18285714, 0.12269939, 0.14473684, 0.16959064, 0.12977099, 0.19285715, 0.09550562, 0.17910448, 0.13913043, 0.08125, 0.1, 0.05820106, 0.07368421, 0.11188811, 0.14179105, 0.06926407, 0.10309278, 0.09210526, 0.13122173, 0.14880952, 0.08391608, 0.11029412, 0.15891473, 0.13235295, 0.10227273, 0.13, 0.05923345, 0.12177122, 0.0625, 0.04471545, 0.03030303, 0, 0, 0, 0, 0, 0.01923077, 0, 0, 0, 0, 0]
    },
    {
      "type": "double",
      "attributes": {},
      "value": [3.50597173, 0.37130246, 0.30810457]
    },
    {
      "type": "list",
      "attributes": {
        "names": {
          "type": "character",
          "attributes": {},
          "value": ["coeffs", "error"]
        }
      },
      "value": [
        {
          "type": "double",
          "attributes": {},
          "value": [19.81780691, 0.89614592, -0.36670301, 0.64203252, -0.28763571, 0.09921107]
        },
        {
          "type": "double",
          "attributes": {},
          "value": [53.39041183]
        }
      ]
    },
    {
      "type": "list",
      "attributes": {
        "names": {
          "type": "character",
          "attributes": {},
          "value": ["coeffs", "error"]
        }
      },
      "value": [
        {
          "type": "double",
          "attributes": {},
          "value": [0.23278001, 2.31015938, 2.78628805, 3.37209192, 4.8178454, -0.57541219]
        },
        {
          "type": "double",
          "attributes": {},
          "value": [32.30141082]
        }
      ]
    },
    {
      "type": "list",
      "attributes": {
        "names": {
          "type": "character",
          "attributes": {},
          "value": ["coeffs", "error"]
        }
      },
      "value": [
        {
          "type": "double",
          "attributes": {},
          "value": [0.45107131, 0.07692266, 0.21108755, 0.07242299, 0.11488311, -0.03456417]
        },
        {
          "type": "double",
          "attributes": {},
          "value": [2.11193747]
        }
      ]
    }
  ]
}
