# Supplementary material for: Community detection framework based on 3D shape descriptors for tree species classification in point cloud data
Source: Sci Rep. 2026 Mar 4;16:12091. doi: 10.1038/s41598-026-42392-4 (PMC13076622; doi:10.1038/s41598-026-42392-4)
Supplement: Supplementary file 1 — Supplementary Information. [file 41598_2026_42392_MOESM1_ESM.zip › features/German/Douglasie/32_45.txt.feat.json]

{
  "type": "list",
  "attributes": {
    "names": {
      "type": "character",
      "attributes": {},
      "value": ["UnionRevolutionAndOrg", "IntersectionRevolutionAndOrg", "IOU_RevolutionAndOrg", "NumPointsPerSlice", "RadiousPerSliceZ", "IOUs_RevolutionAndOrgPerSlice", "PcaSDev", "NumPointsPerSliceFit", "RadiousPerSliceFit", "IOUs_RevolutionAndOrgPerSliceFit"]
    }
  },
  "value": [
    {
      "type": "integer",
      "attributes": {},
      "value": [11246]
    },
    {
      "type": "integer",
      "attributes": {},
      "value": [1741]
    },
    {
      "type": "double",
      "attributes": {},
      "value": [0.1548106]
    },
    {
      "type": "double",
      "attributes": {},
      "value": [0, 0, 0, 0, 0, 0, 0, 0, 0, 0, 0, 0, 0, 0, 0, 0, 0, 0, 0, 0, 0, 0, 0, 0, 0, 0, 0, 0, 0, 0, 0, 0, 0, 0, 0, 0, 0, 0, 0, 0, 0, 0, 0, 0, 0, 0, 0, 0, 0, 0, 0, 0, 927, 9322, 6943, 6302, 5908, 5687, 5428, 5176, 4901, 4624, 4382, 4163, 3950, 3614, 3349, 3214, 2988, 2878, 2689, 2621, 2459, 2347, 2166, 2000, 1942, 1864, 1608, 1554, 1471, 1277, 1303, 1184, 1065, 974, 797, 631, 552, 535, 608, 837, 1667, 874, 1362, 3007, 3941, 1112, 1828, 1973, 2797, 774, 1007, 901, 1067, 173, 443, 1030, 1597, 1189, 1400, 1725, 1136, 620, 2129, 1982, 1433, 2138, 1547, 993, 564, 491, 199, 90, 72, 80, 52, 25, 6, 0, 0, 0, 0, 0, 0, 0, 0, 0, 0, 0, 0, 0, 0, 0, 0, 0, 0, 0, 0, 0, 0, 0, 0]
    },
    {
      "type": "double",
      "attributes": {},
      "value": [0, 0, 0, 0, 0, 0, 0, 0, 0, 0, 0, 0, 0, 0, 0, 0, 0, 0, 0, 0, 0, 0, 0, 0, 0, 0, 0, 0, 0, 0, 0, 0, 0, 0, 0, 0, 0, 0, 0, 0, 0, 0, 0, 0, 0, 0, 0, 0, 0, 0, 0, 0, 1.05582786, 1.49629378, 0.59721905, 0.45874047, 0.44182023, 0.44610995, 0.46597907, 0.45792094, 0.65825385, 0.44879174, 0.48310664, 0.42877239, 0.42281434, 0.49566072, 0.42636496, 0.52146858, 0.55173475, 0.41509464, 0.53786695, 0.41425681, 0.40408432, 0.42205968, 0.411001, 0.45958194, 0.40929866, 0.43996793, 0.40361419, 0.43540803, 0.39354143, 0.41996819, 0.57814866, 0.44886628, 0.40481761, 0.44029298, 0.39849624, 0.39451051, 0.41742963, 0.41926837, 0.3972182, 1.88346767, 2.55844378, 2.72546053, 2.88888741, 3.46511316, 4.54781342, 4.63650322, 4.24427271, 4.50766897, 3.43062973, 2.89565229, 3.78584218, 3.86461306, 3.97870159, 3.00536942, 3.31331944, 3.1973598, 4.86008263, 5.30248928, 6.37777662, 6.38039255, 6.01859283, 5.07919455, 5.22647619, 5.40996599, 5.43075848, 5.45214081, 4.80396557, 4.84930801, 4.73722553, 4.71776056, 4.49136829, 3.9761951, 3.49692273, 2.99130487, 2.7314477, 2.89610147, 2.47395229, 0, 0, 0, 0, 0, 0, 0, 0, 0, 0, 0, 0, 0, 0, 0, 0, 0, 0, 0, 0, 0, 0, 0, 0]
    },
    {
      "type": "double",
      "attributes": {},
      "value": [0, 0, 0, 0, 0, 0, 0, 0, 0, 0, 0, 0, 0, 0, 0, 0, 0, 0, 0, 0, 0, 0, 0, 0, 0, 0, 0, 0, 0, 0, 0, 0, 0, 0, 0, 0, 0, 0, 0, 0, 0, 0, 0, 0, 0, 0, 0, 0, 0, 0, 0, 0, 0.31034482, 0.25999999, 0.5714286, 0.46153846, 0.5, 0.5, 0.46153846, 0.46153846, 0.35294119, 0.46153846, 0.42857143, 0.60000002, 0.60000002, 0.42857143, 0.60000002, 0.42857143, 0.42857143, 0.60000002, 0.42857143, 0.60000002, 0.60000002, 0.60000002, 0.5, 0.46153846, 0.60000002, 0.5, 0.60000002, 0.5, 0.60000002, 0.60000002, 0.42857143, 0.38461539, 0.5, 0.33333334, 0.40000001, 0.40000001, 0.40000001, 0.30000001, 0.30000001, 0.16901408, 0.14529915, 0.15267175, 0.1875, 0.21428572, 0.10658307, 0.07823129, 0.14590748, 0.14826499, 0.24102564, 0.20833333, 0.14718615, 0.11666667, 0.09881423, 0.1025641, 0.13661203, 0.21511628, 0.1388889, 0.09952607, 0.09579832, 0.11260504, 0.08411215, 0.1, 0.19559902, 0.15419501, 0.16891892, 0.18202765, 0.24225353, 0.18435754, 0.18497109, 0.1871345, 0.1329114, 0.08300395, 0.07537688, 0.12418301, 0.11811024, 0.06428572, 0.05263158, 0, 0, 0, 0, 0, 0, 0, 0, 0, 0, 0, 0, 0, 0, 0, 0, 0, 0, 0, 0, 0, 0, 0, 0]
    },
    {
      "type": "double",
      "attributes": {},
      "value": [10.24924631, 1.04001047, 0.90158322]
    },
    {
      "type": "list",
      "attributes": {
        "names": {
          "type": "character",
          "attributes": {},
          "value": ["coeffs", "error"]
        }
      },
      "value": [
        {
          "type": "double",
          "attributes": {},
          "value": [5.47976808, 5.53348238, -0.40899336, 2.28986617, 0.96215316, -0.16423321]
        },
        {
          "type": "double",
          "attributes": {},
          "value": [37.2005678]
        }
      ]
    },
    {
      "type": "list",
      "attributes": {
        "names": {
          "type": "character",
          "attributes": {},
          "value": ["coeffs", "error"]
        }
      },
      "value": [
        {
          "type": "double",
          "attributes": {},
          "value": [0.6871951, 1.14723745, -1.44709722, 4.51164321, 6.60390451, 2.08529559]
        },
        {
          "type": "double",
          "attributes": {},
          "value": [33.63336566]
        }
      ]
    },
    {
      "type": "list",
      "attributes": {
        "names": {
          "type": "character",
          "attributes": {},
          "value": ["coeffs", "error"]
        }
      },
      "value": [
        {
          "type": "double",
          "attributes": {},
          "value": [0.38839378, 0.45852, 0.7592643, -0.17068238, 0.32415976, 0.03157344]
        },
        {
          "type": "double",
          "attributes": {},
          "value": [4.0828736]
        }
      ]
    }
  ]
}
