# Supplementary material for: Community detection framework based on 3D shape descriptors for tree species classification in point cloud data
Source: Sci Rep. 2026 Mar 4;16:12091. doi: 10.1038/s41598-026-42392-4 (PMC13076622; doi:10.1038/s41598-026-42392-4)
Supplement: Supplementary file 1 — Supplementary Information. [file 41598_2026_42392_MOESM1_ESM.zip › features/German/Douglasie/Tree8_Interior.xyz.feat.json]

{
  "type": "list",
  "attributes": {
    "names": {
      "type": "character",
      "attributes": {},
      "value": ["UnionRevolutionAndOrg", "IntersectionRevolutionAndOrg", "IOU_RevolutionAndOrg", "NumPointsPerSlice", "RadiousPerSliceZ", "IOUs_RevolutionAndOrgPerSlice", "PcaSDev", "NumPointsPerSliceFit", "RadiousPerSliceFit", "IOUs_RevolutionAndOrgPerSliceFit"]
    }
  },
  "value": [
    {
      "type": "integer",
      "attributes": {},
      "value": [15566]
    },
    {
      "type": "integer",
      "attributes": {},
      "value": [3402]
    },
    {
      "type": "double",
      "attributes": {},
      "value": [0.21855326]
    },
    {
      "type": "double",
      "attributes": {},
      "value": [0, 0, 0, 0, 0, 0, 0, 0, 0, 0, 0, 0, 0, 0, 0, 0, 0, 0, 0, 0, 0, 0, 0, 0, 0, 0, 0, 0, 0, 0, 0, 0, 0, 0, 0, 0, 0, 0, 0, 0, 0, 0, 0, 0, 0, 0, 0, 0, 9436, 12692, 14673, 20896, 23470, 12145, 15124, 8944, 15866, 17270, 9776, 13629, 12029, 9674, 8754, 8738, 9953, 8897, 8187, 8082, 8104, 8505, 7915, 7505, 7013, 6393, 6191, 5558, 7398, 4708, 5259, 4099, 4189, 3910, 10646, 21466, 32883, 49542, 84268, 30084, 11624, 30237, 64109, 71719, 51354, 18543, 33822, 29305, 43424, 33319, 32515, 24280, 29768, 19175, 14015, 6488, 12612, 7130, 5064, 2574, 1886, 1965, 1284, 1986, 558, 347, 1320, 800, 450, 452, 280, 292, 148, 202, 95, 13, 20, 5, 9, 6, 21, 12, 3, 3, 0, 0, 0, 0, 0, 0, 0, 0, 0, 0, 0, 0, 0, 0, 0, 0, 0, 0, 0, 0, 0, 0, 0, 0, 0, 0, 0, 0, 0, 0, 0, 0, 0, 0, 0]
    },
    {
      "type": "double",
      "attributes": {},
      "value": [0, 0, 0, 0, 0, 0, 0, 0, 0, 0, 0, 0, 0, 0, 0, 0, 0, 0, 0, 0, 0, 0, 0, 0, 0, 0, 0, 0, 0, 0, 0, 0, 0, 0, 0, 0, 0, 0, 0, 0, 0, 0, 0, 0, 0, 0, 0, 0, 2.00103021, 1.93592656, 1.87932217, 1.76400244, 1.71075213, 1.68143034, 1.6102854, 1.57109201, 1.54368877, 1.49098623, 1.46377587, 1.46162355, 1.39819884, 1.37763405, 1.48312211, 1.35003078, 1.34076893, 1.3495996, 1.28942478, 1.26014197, 1.2362417, 1.21785128, 1.19999123, 1.34605575, 1.1580354, 1.1455245, 1.13125944, 1.32427311, 1.96373701, 1.9465158, 1.80055332, 1.8861922, 1.04149556, 1.08288062, 3.85909152, 4.72522068, 5.1407094, 4.89697695, 5.12116718, 4.70338631, 4.6459198, 6.0516963, 6.44459105, 5.68102074, 5.9098773, 5.82312441, 5.87021875, 5.15508604, 5.22044134, 5.35792685, 4.93617344, 4.77365446, 5.13960028, 5.50112104, 5.60986185, 5.71338654, 5.26804209, 5.30270863, 4.57282162, 4.35172939, 4.40563059, 4.52787685, 3.45581961, 3.72202134, 3.79189706, 3.76971912, 3.86063433, 3.43846011, 3.64465642, 3.09363365, 2.95799708, 2.98366117, 1.80937731, 2.08863616, 2.09832811, 1.61238468, 1.51981652, 0.66567665, 1.68229222, 0.55988294, 0.6256063, 0.55548656, 0.55987412, 0.53267574, 0, 0, 0, 0, 0, 0, 0, 0, 0, 0, 0, 0, 0, 0, 0, 0, 0, 0, 0, 0, 0, 0, 0, 0, 0, 0, 0, 0, 0, 0, 0, 0, 0, 0, 0]
    },
    {
      "type": "double",
      "attributes": {},
      "value": [0, 0, 0, 0, 0, 0, 0, 0, 0, 0, 0, 0, 0, 0, 0, 0, 0, 0, 0, 0, 0, 0, 0, 0, 0, 0, 0, 0, 0, 0, 0, 0, 0, 0, 0, 0, 0, 0, 0, 0, 0, 0, 0, 0, 0, 0, 0, 0, 0.125, 0.1, 0.0882353, 0.06557377, 0.06896552, 0.06896552, 0.07272727, 0.0754717, 0.07843138, 0.08333334, 0.08888889, 0.08888889, 0.09302326, 0.09756097, 0.10416666, 0.12195122, 0.14634146, 0.14634146, 0.15000001, 0.1025641, 0.10526316, 0.10526316, 0.10526316, 0.11904762, 0.11764706, 0.11764706, 0.12121212, 0.0952381, 0.14473684, 0.10526316, 0.07692308, 0.08219178, 0.13333334, 0.125, 0.07172996, 0.08092485, 0.14, 0.23140496, 0.25563911, 0.2170088, 0.14714715, 0.19851577, 0.27980134, 0.33820459, 0.29150578, 0.24850895, 0.25098041, 0.32668328, 0.28640777, 0.26107225, 0.38211381, 0.34, 0.38249999, 0.30242825, 0.2955032, 0.22427984, 0.30528846, 0.21800947, 0.21981424, 0.15436241, 0.15181518, 0.18354431, 0.19587629, 0.23111111, 0.11353712, 0.10043668, 0.21097046, 0.18556701, 0.12962963, 0.19018404, 0.12080537, 0.11688311, 0.16666667, 0.15662651, 0.13253012, 0.10714286, 0.11764706, 0.1875, 0.08333334, 0.13333334, 0.125, 0.13333334, 0.06666667, 0.07142857, 0, 0, 0, 0, 0, 0, 0, 0, 0, 0, 0, 0, 0, 0, 0, 0, 0, 0, 0, 0, 0, 0, 0, 0, 0, 0, 0, 0, 0, 0, 0, 0, 0, 0, 0]
    },
    {
      "type": "double",
      "attributes": {},
      "value": [8.08698126, 2.27244437, 1.76284904]
    },
    {
      "type": "list",
      "attributes": {
        "names": {
          "type": "character",
          "attributes": {},
          "value": ["coeffs", "error"]
        }
      },
      "value": [
        {
          "type": "double",
          "attributes": {},
          "value": [3.04412733, 0.38030517, 1.59875463, 7.77501612, -4.85538293, 1.74492031]
        },
        {
          "type": "double",
          "attributes": {},
          "value": [103.16477764]
        }
      ]
    },
    {
      "type": "list",
      "attributes": {
        "names": {
          "type": "character",
          "attributes": {},
          "value": ["coeffs", "error"]
        }
      },
      "value": [
        {
          "type": "double",
          "attributes": {},
          "value": [2.22088741, 0.94525829, 0.48835609, 9.33413052, 0.4071132, 0.74017865]
        },
        {
          "type": "double",
          "attributes": {},
          "value": [38.09577835]
        }
      ]
    },
    {
      "type": "list",
      "attributes": {
        "names": {
          "type": "character",
          "attributes": {},
          "value": ["coeffs", "error"]
        }
      },
      "value": [
        {
          "type": "double",
          "attributes": {},
          "value": [0.07314463, 0.13145414, 0.00966729, 0.46544436, 0.0121094, 0.1353882]
        },
        {
          "type": "double",
          "attributes": {},
          "value": [2.96798758]
        }
      ]
    }
  ]
}
