# Supplementary material for: Community detection framework based on 3D shape descriptors for tree species classification in point cloud data
Source: Sci Rep. 2026 Mar 4;16:12091. doi: 10.1038/s41598-026-42392-4 (PMC13076622; doi:10.1038/s41598-026-42392-4)
Supplement: Supplementary file 1 — Supplementary Information. [file 41598_2026_42392_MOESM1_ESM.zip › features/German/Douglasie/Tree19_Interior.xyz.feat.json]

{
  "type": "list",
  "attributes": {
    "names": {
      "type": "character",
      "attributes": {},
      "value": ["UnionRevolutionAndOrg", "IntersectionRevolutionAndOrg", "IOU_RevolutionAndOrg", "NumPointsPerSlice", "RadiousPerSliceZ", "IOUs_RevolutionAndOrgPerSlice", "PcaSDev", "NumPointsPerSliceFit", "RadiousPerSliceFit", "IOUs_RevolutionAndOrgPerSliceFit"]
    }
  },
  "value": [
    {
      "type": "integer",
      "attributes": {},
      "value": [8711]
    },
    {
      "type": "integer",
      "attributes": {},
      "value": [1849]
    },
    {
      "type": "double",
      "attributes": {},
      "value": [0.21226036]
    },
    {
      "type": "double",
      "attributes": {},
      "value": [0, 0, 0, 0, 0, 0, 0, 0, 0, 0, 0, 0, 0, 0, 0, 0, 0, 0, 0, 0, 0, 0, 0, 0, 0, 0, 0, 0, 0, 0, 0, 0, 0, 0, 0, 0, 0, 0, 0, 0, 0, 0, 0, 0, 0, 0, 0, 0, 6664, 28958, 26409, 25457, 23843, 22313, 21164, 19507, 17880, 16680, 15545, 13946, 13287, 11659, 10571, 10786, 8790, 9400, 8423, 7582, 7208, 6922, 6164, 5950, 5855, 5606, 9323, 55354, 22169, 4949, 3537, 2958, 6739, 4740, 7861, 19964, 6177, 1757, 2176, 2379, 2733, 2998, 5371, 14597, 15650, 7464, 10600, 20467, 21034, 8749, 7796, 21926, 9808, 11581, 8287, 6326, 18814, 7773, 1547, 496, 792, 80, 547, 549, 475, 390, 161, 7, 9, 0, 2, 2, 0, 24, 14, 0, 0, 0, 0, 0, 0, 0, 0, 0, 0, 0, 0, 0, 0, 0, 0, 0, 0, 0, 0, 0, 0, 0, 0, 0]
    },
    {
      "type": "double",
      "attributes": {},
      "value": [0, 0, 0, 0, 0, 0, 0, 0, 0, 0, 0, 0, 0, 0, 0, 0, 0, 0, 0, 0, 0, 0, 0, 0, 0, 0, 0, 0, 0, 0, 0, 0, 0, 0, 0, 0, 0, 0, 0, 0, 0, 0, 0, 0, 0, 0, 0, 0, 0.99446273, 1.0087229, 0.49713963, 0.47677299, 0.46603453, 0.4548218, 0.44696066, 0.44648093, 0.45328152, 0.40469098, 0.4036977, 0.40476674, 0.41593146, 0.40434402, 0.40673751, 0.4855828, 0.77373964, 0.79733896, 0.7286247, 0.41435003, 0.45538098, 0.48195663, 0.53555828, 0.54416281, 1.44317579, 2.15197682, 4.12745762, 4.13343811, 3.68939137, 1.48975933, 1.40224946, 1.72628188, 1.62815297, 3.56392527, 3.88404655, 3.16128039, 2.78095675, 2.75860524, 2.01984262, 3.17963648, 1.91402209, 3.70586538, 4.17578077, 4.04605246, 4.44294691, 4.25431967, 4.3591218, 4.57763386, 4.04190493, 3.9525876, 4.08423615, 4.13261032, 3.98807144, 3.8435204, 3.89355206, 4.12774229, 3.89130926, 3.54548931, 3.38879848, 2.93308067, 2.99640179, 2.9182086, 3.12022114, 3.01983809, 2.99029112, 2.86940432, 2.57049513, 2.59621525, 2.4224515, 0, 1.30671692, 0.94812137, 0, 0.54624522, 0.5077424, 0, 0, 0, 0, 0, 0, 0, 0, 0, 0, 0, 0, 0, 0, 0, 0, 0, 0, 0, 0, 0, 0, 0, 0, 0]
    },
    {
      "type": "double",
      "attributes": {},
      "value": [0, 0, 0, 0, 0, 0, 0, 0, 0, 0, 0, 0, 0, 0, 0, 0, 0, 0, 0, 0, 0, 0, 0, 0, 0, 0, 0, 0, 0, 0, 0, 0, 0, 0, 0, 0, 0, 0, 0, 0, 0, 0, 0, 0, 0, 0, 0, 0, 0.34482759, 0.31034482, 0.30769232, 0.30769232, 0.33333334, 0.25, 0.45454547, 0.27272728, 0.25, 0.30000001, 0.40000001, 0.40000001, 0.36363637, 0.40000001, 0.30000001, 0.30769232, 0.23809524, 0.31818181, 0.31578946, 0.18181819, 0.25, 0.30769232, 0.38461539, 0.23076923, 0.14893617, 0.12643678, 0.07835821, 0.18215613, 0.16666667, 0.27450982, 0.15555556, 0.09375, 0.32142857, 0.11616161, 0.16249999, 0.17751479, 0.21323529, 0.06015038, 0.2, 0.11695907, 0.25675675, 0.14732143, 0.14855072, 0.2972973, 0.22077923, 0.22614841, 0.28474575, 0.24767801, 0.35797665, 0.28968254, 0.28136882, 0.35687733, 0.34509805, 0.32203391, 0.37916666, 0.26492536, 0.33750001, 0.24509804, 0.16402116, 0.1418919, 0.08275862, 0.0472973, 0.09090909, 0.13103448, 0.10067114, 0.05797102, 0.1, 0.02678571, 0.03448276, 0, 0.03030303, 0.04166667, 0, 0.15384616, 0.15384616, 0, 0, 0, 0, 0, 0, 0, 0, 0, 0, 0, 0, 0, 0, 0, 0, 0, 0, 0, 0, 0, 0, 0, 0, 0]
    },
    {
      "type": "double",
      "attributes": {},
      "value": [9.14987056, 1.38145141, 1.0732693]
    },
    {
      "type": "list",
      "attributes": {
        "names": {
          "type": "character",
          "attributes": {},
          "value": ["coeffs", "error"]
        }
      },
      "value": [
        {
          "type": "double",
          "attributes": {},
          "value": [4.69977041, 3.90879862, 0.12792566, 4.13332821, -0.74785431, 0.01005527]
        },
        {
          "type": "double",
          "attributes": {},
          "value": [64.737027]
        }
      ]
    },
    {
      "type": "list",
      "attributes": {
        "names": {
          "type": "character",
          "attributes": {},
          "value": ["coeffs", "error"]
        }
      },
      "value": [
        {
          "type": "double",
          "attributes": {},
          "value": [1.0503296, -0.43133623, 1.44948611, 5.26877198, 2.89635821, 0.01933727]
        },
        {
          "type": "double",
          "attributes": {},
          "value": [31.78982514]
        }
      ]
    },
    {
      "type": "list",
      "attributes": {
        "names": {
          "type": "character",
          "attributes": {},
          "value": ["coeffs", "error"]
        }
      },
      "value": [
        {
          "type": "double",
          "attributes": {},
          "value": [0.25104532, 0.53932032, -0.07460315, 0.49654503, -0.00382948, 0.07347672]
        },
        {
          "type": "double",
          "attributes": {},
          "value": [4.21874813]
        }
      ]
    }
  ]
}
