# Supplementary material for: Community detection framework based on 3D shape descriptors for tree species classification in point cloud data
Source: Sci Rep. 2026 Mar 4;16:12091. doi: 10.1038/s41598-026-42392-4 (PMC13076622; doi:10.1038/s41598-026-42392-4)
Supplement: Supplementary file 1 — Supplementary Information. [file 41598_2026_42392_MOESM1_ESM.zip › features/German/Douglasie/62_31_1.txt.feat.json]

{
  "type": "list",
  "attributes": {
    "names": {
      "type": "character",
      "attributes": {},
      "value": ["UnionRevolutionAndOrg", "IntersectionRevolutionAndOrg", "IOU_RevolutionAndOrg", "NumPointsPerSlice", "RadiousPerSliceZ", "IOUs_RevolutionAndOrgPerSlice", "PcaSDev", "NumPointsPerSliceFit", "RadiousPerSliceFit", "IOUs_RevolutionAndOrgPerSliceFit"]
    }
  },
  "value": [
    {
      "type": "integer",
      "attributes": {},
      "value": [11518]
    },
    {
      "type": "integer",
      "attributes": {},
      "value": [1486]
    },
    {
      "type": "double",
      "attributes": {},
      "value": [0.12901545]
    },
    {
      "type": "double",
      "attributes": {},
      "value": [0, 0, 0, 0, 0, 0, 0, 0, 0, 0, 0, 0, 0, 0, 0, 0, 0, 0, 0, 0, 0, 0, 0, 0, 0, 0, 0, 0, 0, 0, 0, 0, 0, 0, 0, 0, 0, 0, 0, 0, 0, 0, 0, 3848, 4779, 4551, 4242, 3875, 3736, 3260, 3246, 2910, 2466, 2241, 2029, 1834, 1601, 1564, 1837, 1672, 1791, 1613, 1450, 1330, 1307, 1199, 1095, 1097, 1021, 947, 921, 890, 779, 1811, 1232, 919, 632, 988, 729, 1610, 2484, 1433, 633, 1346, 822, 717, 966, 1349, 1788, 664, 478, 372, 301, 256, 245, 107, 156, 107, 117, 37, 60, 90, 36, 25, 2, 0, 0, 0, 0, 0, 0, 0, 0, 0, 0, 0, 0, 0, 0, 0, 0, 0, 0]
    },
    {
      "type": "double",
      "attributes": {},
      "value": [0, 0, 0, 0, 0, 0, 0, 0, 0, 0, 0, 0, 0, 0, 0, 0, 0, 0, 0, 0, 0, 0, 0, 0, 0, 0, 0, 0, 0, 0, 0, 0, 0, 0, 0, 0, 0, 0, 0, 0, 0, 0, 0, 1.1560843, 1.00465918, 0.95627993, 0.8835246, 0.84509325, 0.82001263, 0.79797608, 0.78690314, 0.75706697, 0.74362957, 0.73092365, 0.72965568, 0.75184602, 0.75983393, 0.7212587, 0.74326247, 0.71682191, 0.73513365, 0.71805984, 0.7039696, 0.71689159, 0.70922559, 0.69277835, 0.68854171, 0.69154096, 0.7023719, 0.69475126, 0.68983483, 0.70587194, 0.68638241, 2.22994184, 3.36035919, 3.73922181, 4.25163603, 4.31042814, 5.33257151, 5.30734539, 6.21392775, 6.61501694, 6.40930939, 5.36631489, 4.72761726, 5.39154625, 5.02390432, 5.22034454, 5.38414907, 5.51196146, 5.57830143, 5.42114019, 5.5716939, 4.8219471, 4.76863098, 4.58681011, 4.53480053, 4.22168159, 3.97607327, 3.86822987, 3.54871249, 3.58541012, 3.0805459, 3.12543702, 2.38536763, 0, 0, 0, 0, 0, 0, 0, 0, 0, 0, 0, 0, 0, 0, 0, 0, 0, 0]
    },
    {
      "type": "double",
      "attributes": {},
      "value": [0, 0, 0, 0, 0, 0, 0, 0, 0, 0, 0, 0, 0, 0, 0, 0, 0, 0, 0, 0, 0, 0, 0, 0, 0, 0, 0, 0, 0, 0, 0, 0, 0, 0, 0, 0, 0, 0, 0, 0, 0, 0, 0, 0.24324325, 0.22222222, 0.2, 0.27272728, 0.23809524, 0.23809524, 0.23809524, 0.23809524, 0.19047619, 0.19047619, 0.19047619, 0.19047619, 0.19047619, 0.19047619, 0.19047619, 0.19047619, 0.14285715, 0.19047619, 0.14285715, 0.19047619, 0.14285715, 0.14285715, 0.14285715, 0.14285715, 0.14285715, 0.14285715, 0.14285715, 0.14285715, 0.14285715, 0.14285715, 0.13541667, 0.09189189, 0.05263158, 0.05226481, 0.0887372, 0.0724299, 0.10874704, 0.08112875, 0.07366771, 0.09579832, 0.13194445, 0.1884058, 0.1559633, 0.24473684, 0.25480768, 0.22758621, 0.18080357, 0.17697228, 0.18993135, 0.13859275, 0.14202899, 0.11747851, 0.10060976, 0.10963455, 0.08421053, 0.08979592, 0.0660793, 0.07486631, 0.06341463, 0.0308642, 0.02547771, 0.02439024, 0, 0, 0, 0, 0, 0, 0, 0, 0, 0, 0, 0, 0, 0, 0, 0, 0, 0]
    },
    {
      "type": "double",
      "attributes": {},
      "value": [7.46030615, 1.21859904, 0.79985729]
    },
    {
      "type": "list",
      "attributes": {
        "names": {
          "type": "character",
          "attributes": {},
          "value": ["coeffs", "error"]
        }
      },
      "value": [
        {
          "type": "double",
          "attributes": {},
          "value": [6.53763705, 4.33875186, 0.16196789, 3.0276896, -0.56620118, 0.1358121]
        },
        {
          "type": "double",
          "attributes": {},
          "value": [20.80166652]
        }
      ]
    },
    {
      "type": "list",
      "attributes": {
        "names": {
          "type": "character",
          "attributes": {},
          "value": ["coeffs", "error"]
        }
      },
      "value": [
        {
          "type": "double",
          "attributes": {},
          "value": [0.54551878, 2.41299823, -3.12118875, 8.83609818, 3.94909599, 2.74561667]
        },
        {
          "type": "double",
          "attributes": {},
          "value": [25.13124392]
        }
      ]
    },
    {
      "type": "list",
      "attributes": {
        "names": {
          "type": "character",
          "attributes": {},
          "value": ["coeffs", "error"]
        }
      },
      "value": [
        {
          "type": "double",
          "attributes": {},
          "value": [0.2316016, 0.25037466, 0.10778234, 0.11688628, 0.20420898, -0.01966329]
        },
        {
          "type": "double",
          "attributes": {},
          "value": [1.63271559]
        }
      ]
    }
  ]
}
