# Supplementary material for: Community detection framework based on 3D shape descriptors for tree species classification in point cloud data
Source: Sci Rep. 2026 Mar 4;16:12091. doi: 10.1038/s41598-026-42392-4 (PMC13076622; doi:10.1038/s41598-026-42392-4)
Supplement: Supplementary file 1 — Supplementary Information. [file 41598_2026_42392_MOESM1_ESM.zip › features/German/Douglasie/31_79.txt.feat.json]

{
  "type": "list",
  "attributes": {
    "names": {
      "type": "character",
      "attributes": {},
      "value": ["UnionRevolutionAndOrg", "IntersectionRevolutionAndOrg", "IOU_RevolutionAndOrg", "NumPointsPerSlice", "RadiousPerSliceZ", "IOUs_RevolutionAndOrgPerSlice", "PcaSDev", "NumPointsPerSliceFit", "RadiousPerSliceFit", "IOUs_RevolutionAndOrgPerSliceFit"]
    }
  },
  "value": [
    {
      "type": "integer",
      "attributes": {},
      "value": [3752]
    },
    {
      "type": "integer",
      "attributes": {},
      "value": [721]
    },
    {
      "type": "double",
      "attributes": {},
      "value": [0.19216418]
    },
    {
      "type": "double",
      "attributes": {},
      "value": [0, 0, 0, 0, 0, 0, 0, 0, 0, 0, 0, 0, 0, 0, 0, 0, 0, 0, 0, 0, 0, 0, 0, 0, 0, 0, 0, 0, 0, 0, 0, 0, 0, 0, 0, 0, 0, 0, 1892, 4002, 3909, 3547, 3222, 3586, 3418, 3288, 2996, 2921, 2661, 2530, 2315, 2162, 2028, 1906, 1739, 1660, 1557, 1380, 1303, 1207, 1096, 972, 1005, 865, 788, 732, 682, 652, 593, 838, 981, 664, 739, 681, 1243, 473, 702, 791, 1441, 181, 1947, 1184, 1545, 1017, 2785, 3241, 704, 1281, 1712, 549, 248, 167, 191, 38, 26, 3, 4, 0, 0, 0, 0, 0, 0, 0, 0, 0, 0, 0, 0, 0, 0, 0, 0, 0, 0, 0, 0]
    },
    {
      "type": "double",
      "attributes": {},
      "value": [0, 0, 0, 0, 0, 0, 0, 0, 0, 0, 0, 0, 0, 0, 0, 0, 0, 0, 0, 0, 0, 0, 0, 0, 0, 0, 0, 0, 0, 0, 0, 0, 0, 0, 0, 0, 0, 0, 0.62370551, 0.54985178, 0.52814192, 0.57745969, 0.5401243, 0.56929237, 0.54713911, 0.45250112, 0.43010855, 0.40534651, 0.39288774, 0.38197196, 0.36251289, 0.33582306, 1.12613368, 0.30610022, 0.33023903, 0.33740184, 0.34587163, 0.30674672, 0.26495937, 0.24856874, 0.25430158, 0.25185421, 0.27448714, 0.23666462, 0.22964893, 0.22150576, 0.24620751, 0.24373767, 1.77867436, 1.98360777, 2.49015355, 2.72377396, 3.01672316, 2.67219543, 2.29530573, 2.57706642, 2.65229344, 2.66326571, 2.6096282, 2.1820085, 3.00058317, 3.26666069, 2.67645311, 2.6937921, 3.07066917, 3.42726064, 3.4501307, 2.71265793, 3.18624377, 3.08354831, 2.22730732, 2.28219271, 2.35942507, 2.24872637, 1.80037332, 1.0055089, 0.5817095, 0, 0, 0, 0, 0, 0, 0, 0, 0, 0, 0, 0, 0, 0, 0, 0, 0, 0, 0, 0]
    },
    {
      "type": "double",
      "attributes": {},
      "value": [0, 0, 0, 0, 0, 0, 0, 0, 0, 0, 0, 0, 0, 0, 0, 0, 0, 0, 0, 0, 0, 0, 0, 0, 0, 0, 0, 0, 0, 0, 0, 0, 0, 0, 0, 0, 0, 0, 0.25, 0.2857143, 0.2857143, 0.2857143, 0.2857143, 0.2857143, 0.2857143, 0.33333334, 0.36363637, 0.30000001, 0.30000001, 0.33333334, 0.33333334, 0.25, 0.17142858, 0.25, 0.25, 0.25, 0.22222222, 0.25, 0.2857143, 0.2857143, 0.2857143, 0.2857143, 0.2857143, 0.2857143, 0.2857143, 0.33333334, 0.2857143, 0.2857143, 0.06896552, 0.10126583, 0.09734514, 0.08396947, 0.10897436, 0.09375, 0.16, 0.15254237, 0.14399999, 0.13492064, 0.18852459, 0.13636364, 0.19480519, 0.19209039, 0.25, 0.38461539, 0.3018868, 0.25388601, 0.17346939, 0.2923077, 0.25882354, 0.2173913, 0.20430107, 0.18000001, 0.11881188, 0.08333334, 0.1641791, 0.08, 0.2857143, 0, 0, 0, 0, 0, 0, 0, 0, 0, 0, 0, 0, 0, 0, 0, 0, 0, 0, 0, 0]
    },
    {
      "type": "double",
      "attributes": {},
      "value": [8.15578516, 0.72153303, 0.60415695]
    },
    {
      "type": "list",
      "attributes": {
        "names": {
          "type": "character",
          "attributes": {},
          "value": ["coeffs", "error"]
        }
      },
      "value": [
        {
          "type": "double",
          "attributes": {},
          "value": [4.07076825, 5.54026864, 0.2612795, 1.23416018, 2.65511124, -0.82045731]
        },
        {
          "type": "double",
          "attributes": {},
          "value": [24.65756193]
        }
      ]
    },
    {
      "type": "list",
      "attributes": {
        "names": {
          "type": "character",
          "attributes": {},
          "value": ["coeffs", "error"]
        }
      },
      "value": [
        {
          "type": "double",
          "attributes": {},
          "value": [0.36960759, 1.23270007, -1.26496258, 3.45733931, 3.54590936, 0.84929616]
        },
        {
          "type": "double",
          "attributes": {},
          "value": [16.87878179]
        }
      ]
    },
    {
      "type": "list",
      "attributes": {
        "names": {
          "type": "character",
          "attributes": {},
          "value": ["coeffs", "error"]
        }
      },
      "value": [
        {
          "type": "double",
          "attributes": {},
          "value": [0.28166648, 0.28234641, 0.34734842, 0.02695924, 0.34870826, 0.10857746]
        },
        {
          "type": "double",
          "attributes": {},
          "value": [2.76797269]
        }
      ]
    }
  ]
}
