# Supplementary material for: Community detection framework based on 3D shape descriptors for tree species classification in point cloud data
Source: Sci Rep. 2026 Mar 4;16:12091. doi: 10.1038/s41598-026-42392-4 (PMC13076622; doi:10.1038/s41598-026-42392-4)
Supplement: Supplementary file 1 — Supplementary Information. [file 41598_2026_42392_MOESM1_ESM.zip › features/German/Douglasie/31_65.txt.feat.json]

{
  "type": "list",
  "attributes": {
    "names": {
      "type": "character",
      "attributes": {},
      "value": ["UnionRevolutionAndOrg", "IntersectionRevolutionAndOrg", "IOU_RevolutionAndOrg", "NumPointsPerSlice", "RadiousPerSliceZ", "IOUs_RevolutionAndOrgPerSlice", "PcaSDev", "NumPointsPerSliceFit", "RadiousPerSliceFit", "IOUs_RevolutionAndOrgPerSliceFit"]
    }
  },
  "value": [
    {
      "type": "integer",
      "attributes": {},
      "value": [9958]
    },
    {
      "type": "integer",
      "attributes": {},
      "value": [1113]
    },
    {
      "type": "double",
      "attributes": {},
      "value": [0.11176943]
    },
    {
      "type": "double",
      "attributes": {},
      "value": [0, 0, 0, 0, 0, 0, 0, 0, 0, 0, 0, 0, 0, 0, 0, 0, 0, 0, 0, 0, 0, 0, 0, 0, 0, 0, 0, 0, 0, 0, 0, 0, 0, 0, 0, 0, 0, 0, 0, 0, 0, 0, 575, 4474, 4862, 4717, 4464, 4179, 3898, 3602, 3340, 3104, 2789, 2542, 2201, 1720, 1907, 1577, 1475, 1260, 1174, 827, 1189, 553, 797, 721, 416, 342, 197, 368, 216, 229, 171, 169, 101, 171, 253, 339, 881, 4081, 2333, 1446, 1565, 2335, 1686, 1285, 667, 191, 81, 52, 111, 20, 32, 11, 10, 58, 35, 14, 5, 1, 0, 1, 0, 0, 0, 0, 0, 0, 0, 0, 0, 0, 0, 0, 0, 0, 0]
    },
    {
      "type": "double",
      "attributes": {},
      "value": [0, 0, 0, 0, 0, 0, 0, 0, 0, 0, 0, 0, 0, 0, 0, 0, 0, 0, 0, 0, 0, 0, 0, 0, 0, 0, 0, 0, 0, 0, 0, 0, 0, 0, 0, 0, 0, 0, 0, 0, 0, 0, 2.41935039, 1.46586883, 1.47561562, 1.18798995, 1.19483352, 1.15091085, 1.16482294, 1.09826887, 1.09565914, 1.07695818, 1.04868054, 1.33398402, 1.66497207, 2.59456468, 2.64702916, 2.31649375, 1.73594713, 1.60394359, 1.79007959, 2.42054868, 2.24213338, 1.19221938, 2.45337367, 2.51335478, 2.41260552, 1.69640875, 1.98041129, 2.4269793, 0.60313016, 0.5997954, 0.54654592, 0.80666494, 0.48636934, 4.41113567, 4.36542416, 4.77738905, 5.18301821, 5.17488432, 5.63317251, 5.77055025, 5.40417051, 5.53687954, 5.64575863, 5.54764414, 5.60801268, 5.48134089, 5.80617714, 4.14001274, 4.53760147, 4.10092878, 5.35834837, 3.56277299, 3.13057828, 3.89582682, 3.93996406, 4.05073738, 3.60866308, 2.25341892, 0, 1.78159928, 0, 0, 0, 0, 0, 0, 0, 0, 0, 0, 0, 0, 0, 0, 0]
    },
    {
      "type": "double",
      "attributes": {},
      "value": [0, 0, 0, 0, 0, 0, 0, 0, 0, 0, 0, 0, 0, 0, 0, 0, 0, 0, 0, 0, 0, 0, 0, 0, 0, 0, 0, 0, 0, 0, 0, 0, 0, 0, 0, 0, 0, 0, 0, 0, 0, 0, 0.08490566, 0.14893617, 0.125, 0.1388889, 0.10810811, 0.08571429, 0.08333334, 0.09375, 0.09375, 0.09677419, 0.10344828, 0.14285715, 0.11864407, 0.07377049, 0.14285715, 0.12871288, 0.13114753, 0.12280702, 0.23076923, 0.09433962, 0.14893617, 0.1891892, 0.12149533, 0.14159292, 0.09433962, 0.23333333, 0.1038961, 0.11320755, 0.25, 0.25, 0.2857143, 0.34782609, 0.16666667, 0.04778157, 0.09, 0.08285714, 0.14987715, 0.1725, 0.1656051, 0.15555556, 0.22045454, 0.20524018, 0.19238901, 0.13738738, 0.10706638, 0.0596206, 0.0221328, 0.03041825, 0.05833333, 0.02654867, 0.02977668, 0.04794521, 0.05319149, 0.03571429, 0.03030303, 0.02898551, 0.03092784, 0.01754386, 0, 0.02272727, 0, 0, 0, 0, 0, 0, 0, 0, 0, 0, 0, 0, 0, 0, 0]
    },
    {
      "type": "double",
      "attributes": {},
      "value": [7.17636386, 1.30347316, 0.88273028]
    },
    {
      "type": "list",
      "attributes": {
        "names": {
          "type": "character",
          "attributes": {},
          "value": ["coeffs", "error"]
        }
      },
      "value": [
        {
          "type": "double",
          "attributes": {},
          "value": [4.34515862, 9.06187307, -4.05686555, 5.47958999, -1.70877254, 0.35880221]
        },
        {
          "type": "double",
          "attributes": {},
          "value": [41.70577737]
        }
      ]
    },
    {
      "type": "list",
      "attributes": {
        "names": {
          "type": "character",
          "attributes": {},
          "value": ["coeffs", "error"]
        }
      },
      "value": [
        {
          "type": "double",
          "attributes": {},
          "value": [1.27242991, 2.24779429, -0.03036546, 5.38630944, 5.92408355, 0.79857549]
        },
        {
          "type": "double",
          "attributes": {},
          "value": [46.94326006]
        }
      ]
    },
    {
      "type": "list",
      "attributes": {
        "names": {
          "type": "character",
          "attributes": {},
          "value": ["coeffs", "error"]
        }
      },
      "value": [
        {
          "type": "double",
          "attributes": {},
          "value": [0.12415827, 0.07790415, 0.15146295, 0.23624862, -0.02755963, 0.02904224]
        },
        {
          "type": "double",
          "attributes": {},
          "value": [2.11199877]
        }
      ]
    }
  ]
}
