# Supplementary material for: Community detection framework based on 3D shape descriptors for tree species classification in point cloud data
Source: Sci Rep. 2026 Mar 4;16:12091. doi: 10.1038/s41598-026-42392-4 (PMC13076622; doi:10.1038/s41598-026-42392-4)
Supplement: Supplementary file 1 — Supplementary Information. [file 41598_2026_42392_MOESM1_ESM.zip › features/German/Douglasie/31_60.txt.feat.json]

{
  "type": "list",
  "attributes": {
    "names": {
      "type": "character",
      "attributes": {},
      "value": ["UnionRevolutionAndOrg", "IntersectionRevolutionAndOrg", "IOU_RevolutionAndOrg", "NumPointsPerSlice", "RadiousPerSliceZ", "IOUs_RevolutionAndOrgPerSlice", "PcaSDev", "NumPointsPerSliceFit", "RadiousPerSliceFit", "IOUs_RevolutionAndOrgPerSliceFit"]
    }
  },
  "value": [
    {
      "type": "integer",
      "attributes": {},
      "value": [12238]
    },
    {
      "type": "integer",
      "attributes": {},
      "value": [1332]
    },
    {
      "type": "double",
      "attributes": {},
      "value": [0.10884131]
    },
    {
      "type": "double",
      "attributes": {},
      "value": [0, 0, 0, 0, 0, 0, 0, 0, 0, 0, 0, 0, 0, 0, 0, 0, 0, 0, 0, 0, 0, 0, 0, 0, 0, 0, 0, 0, 0, 0, 0, 0, 0, 0, 0, 0, 0, 0, 0, 0, 0, 0, 0, 0, 0, 0, 0, 0, 0, 8734, 9325, 8754, 8164, 7366, 6580, 5386, 4754, 4197, 3546, 3235, 3274, 3593, 2273, 1723, 1789, 2059, 1861, 1271, 1203, 780, 638, 511, 513, 437, 410, 263, 229, 848, 1219, 267, 304, 188, 387, 1253, 256, 1007, 529, 461, 484, 401, 505, 305, 190, 377, 460, 133, 71, 83, 57, 67, 79, 25, 36, 25, 4, 3, 1, 4, 1, 0, 0, 0, 0, 0, 0, 0, 0, 0, 0]
    },
    {
      "type": "double",
      "attributes": {},
      "value": [0, 0, 0, 0, 0, 0, 0, 0, 0, 0, 0, 0, 0, 0, 0, 0, 0, 0, 0, 0, 0, 0, 0, 0, 0, 0, 0, 0, 0, 0, 0, 0, 0, 0, 0, 0, 0, 0, 0, 0, 0, 0, 0, 0, 0, 0, 0, 0, 0, 1.07875037, 0.84531897, 0.7847569, 0.73953301, 0.68774122, 0.62287408, 0.56771046, 0.53522497, 0.49029955, 0.46371672, 2.90922952, 1.4029479, 3.77205992, 2.75620174, 2.45603251, 2.26322293, 3.51840448, 3.2917428, 2.81644821, 3.20060658, 4.05917311, 3.44322634, 2.45678258, 2.95526505, 3.38445115, 3.0430522, 3.29543281, 2.67714381, 6.30440998, 5.8940444, 4.61222744, 4.30540419, 2.66236925, 4.8781929, 6.18115759, 6.1625371, 5.55589819, 5.61968994, 4.68666887, 4.59950304, 4.663939, 4.68142128, 4.99147701, 4.69044304, 4.89671278, 5.02399874, 4.56057262, 3.5953753, 4.04829264, 4.31730556, 4.33181143, 4.13377571, 3.66658044, 3.31090236, 3.36994863, 3.49993849, 2.49387932, 1.88566017, 1.94023561, 1.88983071, 0, 0, 0, 0, 0, 0, 0, 0, 0, 0]
    },
    {
      "type": "double",
      "attributes": {},
      "value": [0, 0, 0, 0, 0, 0, 0, 0, 0, 0, 0, 0, 0, 0, 0, 0, 0, 0, 0, 0, 0, 0, 0, 0, 0, 0, 0, 0, 0, 0, 0, 0, 0, 0, 0, 0, 0, 0, 0, 0, 0, 0, 0, 0, 0, 0, 0, 0, 0, 0.1875, 0.16666667, 0.19047619, 0.22222222, 0.25, 0.25, 0.2857143, 0.2857143, 0.33333334, 0.33333334, 0.03448276, 0.16666667, 0.1277533, 0.23484848, 0.14285715, 0.18478261, 0.15865384, 0.16111112, 0.20422535, 0.17857143, 0.10810811, 0.1356784, 0.22321428, 0.17880794, 0.11052632, 0.14375, 0.08333334, 0.09836066, 0.07056799, 0.07003891, 0.08247422, 0.08965518, 0.09016393, 0.08695652, 0.09549549, 0.0655106, 0.11713666, 0.14042553, 0.20481928, 0.17431192, 0.13554217, 0.1626506, 0.14921466, 0.13855422, 0.0923913, 0.06578948, 0.07260726, 0.09708738, 0.06504065, 0.02427184, 0.05172414, 0.06521739, 0.03626943, 0.06428572, 0.03676471, 0.02614379, 0.025, 0.02040816, 0.03773585, 0.02040816, 0, 0, 0, 0, 0, 0, 0, 0, 0, 0]
    },
    {
      "type": "double",
      "attributes": {},
      "value": [5.34206446, 0.82822897, 0.60845551]
    },
    {
      "type": "list",
      "attributes": {
        "names": {
          "type": "character",
          "attributes": {},
          "value": ["coeffs", "error"]
        }
      },
      "value": [
        {
          "type": "double",
          "attributes": {},
          "value": [11.32468052, 5.36021937, -0.77203828, 1.56349103, -0.52740749, 0.14482771]
        },
        {
          "type": "double",
          "attributes": {},
          "value": [16.58633015]
        }
      ]
    },
    {
      "type": "list",
      "attributes": {
        "names": {
          "type": "character",
          "attributes": {},
          "value": ["coeffs", "error"]
        }
      },
      "value": [
        {
          "type": "double",
          "attributes": {},
          "value": [0.59233322, 0.86902147, 3.36567991, 5.92192825, 3.99484314, 1.72367697]
        },
        {
          "type": "double",
          "attributes": {},
          "value": [32.54644285]
        }
      ]
    },
    {
      "type": "list",
      "attributes": {
        "names": {
          "type": "character",
          "attributes": {},
          "value": ["coeffs", "error"]
        }
      },
      "value": [
        {
          "type": "double",
          "attributes": {},
          "value": [0.17477969, 0.3318907, 0.03660404, 0.18617033, 0.03099362, 0.01966878]
        },
        {
          "type": "double",
          "attributes": {},
          "value": [1.97417767]
        }
      ]
    }
  ]
}
