# Supplementary material for: Community detection framework based on 3D shape descriptors for tree species classification in point cloud data
Source: Sci Rep. 2026 Mar 4;16:12091. doi: 10.1038/s41598-026-42392-4 (PMC13076622; doi:10.1038/s41598-026-42392-4)
Supplement: Supplementary file 1 — Supplementary Information. [file 41598_2026_42392_MOESM1_ESM.zip › features/German/Douglasie/Tree6_Border.xyz.feat.json]

{
  "type": "list",
  "attributes": {
    "names": {
      "type": "character",
      "attributes": {},
      "value": ["UnionRevolutionAndOrg", "IntersectionRevolutionAndOrg", "IOU_RevolutionAndOrg", "NumPointsPerSlice", "RadiousPerSliceZ", "IOUs_RevolutionAndOrgPerSlice", "PcaSDev", "NumPointsPerSliceFit", "RadiousPerSliceFit", "IOUs_RevolutionAndOrgPerSliceFit"]
    }
  },
  "value": [
    {
      "type": "integer",
      "attributes": {},
      "value": [11378]
    },
    {
      "type": "integer",
      "attributes": {},
      "value": [2792]
    },
    {
      "type": "double",
      "attributes": {},
      "value": [0.24538583]
    },
    {
      "type": "double",
      "attributes": {},
      "value": [0, 0, 0, 0, 0, 0, 0, 0, 0, 0, 0, 0, 0, 0, 0, 0, 0, 0, 0, 0, 0, 0, 0, 0, 0, 0, 0, 0, 0, 0, 0, 0, 0, 0, 0, 0, 0, 0, 0, 0, 0, 0, 0, 0, 0, 1005, 152050, 132832, 123857, 97657, 60085, 38716, 27590, 19762, 24422, 68039, 128826, 84319, 100461, 58573, 10280, 8677, 30906, 72195, 70998, 69853, 95176, 27158, 23939, 12687, 22288, 45736, 62864, 20080, 35772, 43560, 24915, 22376, 17888, 11669, 14549, 9019, 2730, 4168, 3844, 3950, 2304, 5566, 2619, 4372, 2651, 3499, 5241, 1464, 1844, 590, 820, 683, 480, 259, 174, 78, 68, 71, 22, 7, 0, 0, 0, 0, 0, 0, 0, 0, 0, 0, 0, 0, 0, 0]
    },
    {
      "type": "double",
      "attributes": {},
      "value": [0, 0, 0, 0, 0, 0, 0, 0, 0, 0, 0, 0, 0, 0, 0, 0, 0, 0, 0, 0, 0, 0, 0, 0, 0, 0, 0, 0, 0, 0, 0, 0, 0, 0, 0, 0, 0, 0, 0, 0, 0, 0, 0, 0, 0, 1.44568348, 1.34317088, 1.26488078, 0.99353802, 0.95300609, 0.9582575, 0.98791623, 2.08101392, 2.14191484, 4.43664742, 4.47492552, 4.80099916, 4.48517799, 4.21384668, 4.36681986, 4.12797308, 4.36295128, 4.69082975, 4.78178167, 4.65995502, 5.3096261, 5.2230401, 4.08333683, 4.0010376, 4.10124493, 4.13397074, 4.32223272, 4.48758078, 4.30388355, 4.14768887, 4.14955091, 4.02862549, 3.69088626, 4.25356197, 3.99183106, 3.89731503, 3.39592218, 3.28023481, 3.04990482, 2.93387461, 3.05875683, 3.0647099, 3.36451101, 2.87789702, 3.23414803, 3.1624887, 3.41083956, 3.11220312, 3.20719337, 2.73669481, 2.03539014, 2.08722544, 1.80044734, 1.85227358, 2.02766442, 1.54272974, 1.56261504, 1.48552704, 1.2034198, 0.81658965, 0.59818125, 0, 0, 0, 0, 0, 0, 0, 0, 0, 0, 0, 0, 0, 0]
    },
    {
      "type": "double",
      "attributes": {},
      "value": [0, 0, 0, 0, 0, 0, 0, 0, 0, 0, 0, 0, 0, 0, 0, 0, 0, 0, 0, 0, 0, 0, 0, 0, 0, 0, 0, 0, 0, 0, 0, 0, 0, 0, 0, 0, 0, 0, 0, 0, 0, 0, 0, 0, 0, 0.10638298, 0.20930232, 0.1025641, 0.13793103, 0.14285715, 0.14285715, 0.13793103, 0.07228915, 0.09195402, 0.06291391, 0.1656051, 0.21813031, 0.1936508, 0.22939068, 0.15488215, 0.07063197, 0.07931034, 0.13905326, 0.20512821, 0.1981982, 0.19477434, 0.21359223, 0.24242425, 0.19921875, 0.18490566, 0.25650558, 0.26101694, 0.2825397, 0.29411766, 0.34572491, 0.31851852, 0.32046333, 0.42009133, 0.35211268, 0.35433072, 0.33884299, 0.42708334, 0.37288135, 0.43037975, 0.38666666, 0.34810126, 0.34177214, 0.35449734, 0.34965035, 0.34090909, 0.28742516, 0.29015544, 0.31901839, 0.22857143, 0.24242425, 0.28048781, 0.26190478, 0.30303031, 0.25714287, 0.14814815, 0.24528302, 0.14814815, 0.10204082, 0.1388889, 0.14285715, 0.07142857, 0, 0, 0, 0, 0, 0, 0, 0, 0, 0, 0, 0, 0, 0]
    },
    {
      "type": "double",
      "attributes": {},
      "value": [5.3530627, 1.32312204, 1.12472551]
    },
    {
      "type": "list",
      "attributes": {
        "names": {
          "type": "character",
          "attributes": {},
          "value": ["coeffs", "error"]
        }
      },
      "value": [
        {
          "type": "double",
          "attributes": {},
          "value": [5.91415325, 3.50344479, 4.06427298, -0.76205056, 0.33853245, -0.09194625]
        },
        {
          "type": "double",
          "attributes": {},
          "value": [63.31416877]
        }
      ]
    },
    {
      "type": "list",
      "attributes": {
        "names": {
          "type": "character",
          "attributes": {},
          "value": ["coeffs", "error"]
        }
      },
      "value": [
        {
          "type": "double",
          "attributes": {},
          "value": [0.45521737, 2.85939305, 6.15463052, 2.38505548, 2.9181, 0.41555675]
        },
        {
          "type": "double",
          "attributes": {},
          "value": [23.37486137]
        }
      ]
    },
    {
      "type": "list",
      "attributes": {
        "names": {
          "type": "character",
          "attributes": {},
          "value": ["coeffs", "error"]
        }
      },
      "value": [
        {
          "type": "double",
          "attributes": {},
          "value": [0.14286451, 0.11524105, 0.13451627, 0.5282055, 0.17959691, 0.10630001]
        },
        {
          "type": "double",
          "attributes": {},
          "value": [1.91997366]
        }
      ]
    }
  ]
}
