# Supplementary material for: Community detection framework based on 3D shape descriptors for tree species classification in point cloud data
Source: Sci Rep. 2026 Mar 4;16:12091. doi: 10.1038/s41598-026-42392-4 (PMC13076622; doi:10.1038/s41598-026-42392-4)
Supplement: Supplementary file 1 — Supplementary Information. [file 41598_2026_42392_MOESM1_ESM.zip › features/German/Douglasie/61_45.txt.feat.json]

{
  "type": "list",
  "attributes": {
    "names": {
      "type": "character",
      "attributes": {},
      "value": ["UnionRevolutionAndOrg", "IntersectionRevolutionAndOrg", "IOU_RevolutionAndOrg", "NumPointsPerSlice", "RadiousPerSliceZ", "IOUs_RevolutionAndOrgPerSlice", "PcaSDev", "NumPointsPerSliceFit", "RadiousPerSliceFit", "IOUs_RevolutionAndOrgPerSliceFit"]
    }
  },
  "value": [
    {
      "type": "integer",
      "attributes": {},
      "value": [8389]
    },
    {
      "type": "integer",
      "attributes": {},
      "value": [1141]
    },
    {
      "type": "double",
      "attributes": {},
      "value": [0.13601144]
    },
    {
      "type": "double",
      "attributes": {},
      "value": [0, 0, 0, 0, 0, 0, 0, 0, 0, 0, 0, 0, 0, 0, 0, 0, 0, 0, 0, 0, 0, 0, 0, 0, 0, 0, 0, 0, 0, 0, 0, 0, 0, 0, 0, 0, 0, 0, 0, 0, 0, 0, 0, 0, 0, 0, 0, 0, 0, 0, 0, 0, 1875, 6012, 5522, 5166, 4731, 4338, 4069, 3711, 3394, 3078, 2910, 2750, 2521, 2345, 1930, 2065, 1687, 1553, 1398, 1294, 1188, 1144, 926, 913, 895, 858, 650, 624, 519, 387, 352, 292, 245, 192, 215, 154, 148, 308, 325, 322, 188, 316, 418, 232, 662, 448, 321, 327, 581, 499, 181, 466, 113, 41, 10, 36, 7, 22, 15, 6, 16, 1, 0, 0, 0, 4, 0, 0, 0, 0, 0, 0, 0, 0, 0, 0, 0, 0]
    },
    {
      "type": "double",
      "attributes": {},
      "value": [0, 0, 0, 0, 0, 0, 0, 0, 0, 0, 0, 0, 0, 0, 0, 0, 0, 0, 0, 0, 0, 0, 0, 0, 0, 0, 0, 0, 0, 0, 0, 0, 0, 0, 0, 0, 0, 0, 0, 0, 0, 0, 0, 0, 0, 0, 0, 0, 0, 0, 0, 0, 3.25686455, 3.47963881, 0.33591682, 0.30800846, 0.29599929, 0.27143922, 0.25981879, 0.24709949, 0.25537798, 0.25774956, 0.2597467, 0.27764571, 1.4318198, 1.3158468, 0.48680675, 1.08507419, 1.37341464, 1.49730933, 1.05621815, 1.39326322, 1.04706895, 1.23025942, 1.48559499, 1.29943371, 1.85167491, 2.1667676, 2.48249102, 1.88062179, 1.76802516, 1.85293317, 1.69326687, 1.65790808, 1.98381066, 1.94023216, 1.2504704, 2.04827738, 2.61920738, 3.02559161, 3.99623299, 4.69123173, 4.49268961, 4.20011187, 4.67348433, 4.84503317, 4.67490959, 5.12640238, 4.83821106, 5.01467323, 4.91977406, 4.58564949, 5.03662634, 4.33038139, 4.7684617, 4.73969889, 3.77768397, 3.25534129, 3.57410526, 2.33053446, 2.69907117, 3.00183582, 2.7347939, 2.36942148, 0, 0, 0, 1.60824847, 0, 0, 0, 0, 0, 0, 0, 0, 0, 0, 0, 0]
    },
    {
      "type": "double",
      "attributes": {},
      "value": [0, 0, 0, 0, 0, 0, 0, 0, 0, 0, 0, 0, 0, 0, 0, 0, 0, 0, 0, 0, 0, 0, 0, 0, 0, 0, 0, 0, 0, 0, 0, 0, 0, 0, 0, 0, 0, 0, 0, 0, 0, 0, 0, 0, 0, 0, 0, 0, 0, 0, 0, 0, 0.12658228, 0.08982036, 0.44444445, 0.5, 0.5714286, 0.5714286, 0.5714286, 0.5714286, 0.5714286, 0.5714286, 0.5714286, 0.5714286, 0.14285715, 0.14285715, 0.30769232, 0.19354838, 0.22727273, 0.14285715, 0.24137931, 0.22222222, 0.24137931, 0.21621622, 0.24489796, 0.21951219, 0.11428571, 0.19540229, 0.08928572, 0.16901408, 0.15625, 0.15714286, 0.15517241, 0.24137931, 0.10126583, 0.06944445, 0.23684211, 0.1097561, 0.09016393, 0.22292994, 0.15686275, 0.10543131, 0.10749186, 0.18909091, 0.1875, 0.15921788, 0.23214285, 0.13283208, 0.18079096, 0.15748031, 0.17204301, 0.14551084, 0.0961039, 0.18430035, 0.06571428, 0.05105105, 0.03317536, 0.04697987, 0.01923077, 0.04347826, 0.02, 0.02325581, 0.01204819, 0.01666667, 0, 0, 0, 0.04651163, 0, 0, 0, 0, 0, 0, 0, 0, 0, 0, 0, 0]
    },
    {
      "type": "double",
      "attributes": {},
      "value": [6.03069599, 0.61143763, 0.48848316]
    },
    {
      "type": "list",
      "attributes": {
        "names": {
          "type": "character",
          "attributes": {},
          "value": ["coeffs", "error"]
        }
      },
      "value": [
        {
          "type": "double",
          "attributes": {},
          "value": [7.61822399, 7.37424657, -0.94722202, 1.55970582, -0.2920328, 0.02916768]
        },
        {
          "type": "double",
          "attributes": {},
          "value": [23.26041662]
        }
      ]
    },
    {
      "type": "list",
      "attributes": {
        "names": {
          "type": "character",
          "attributes": {},
          "value": ["coeffs", "error"]
        }
      },
      "value": [
        {
          "type": "double",
          "attributes": {},
          "value": [2.07435259, -0.0271281, 0.55054372, 5.04619154, 4.75419023, -0.35543223]
        },
        {
          "type": "double",
          "attributes": {},
          "value": [39.41863157]
        }
      ]
    },
    {
      "type": "list",
      "attributes": {
        "names": {
          "type": "character",
          "attributes": {},
          "value": ["coeffs", "error"]
        }
      },
      "value": [
        {
          "type": "double",
          "attributes": {},
          "value": [0.2321608, 0.78879885, -0.17672533, 0.41562537, -0.08511823, 0.035522]
        },
        {
          "type": "double",
          "attributes": {},
          "value": [3.95765479]
        }
      ]
    }
  ]
}
