# Supplementary material for: Community detection framework based on 3D shape descriptors for tree species classification in point cloud data
Source: Sci Rep. 2026 Mar 4;16:12091. doi: 10.1038/s41598-026-42392-4 (PMC13076622; doi:10.1038/s41598-026-42392-4)
Supplement: Supplementary file 1 — Supplementary Information. [file 41598_2026_42392_MOESM1_ESM.zip › features/German/Douglasie/31_13.txt.feat.json]

{
  "type": "list",
  "attributes": {
    "names": {
      "type": "character",
      "attributes": {},
      "value": ["UnionRevolutionAndOrg", "IntersectionRevolutionAndOrg", "IOU_RevolutionAndOrg", "NumPointsPerSlice", "RadiousPerSliceZ", "IOUs_RevolutionAndOrgPerSlice", "PcaSDev", "NumPointsPerSliceFit", "RadiousPerSliceFit", "IOUs_RevolutionAndOrgPerSliceFit"]
    }
  },
  "value": [
    {
      "type": "integer",
      "attributes": {},
      "value": [9383]
    },
    {
      "type": "integer",
      "attributes": {},
      "value": [1332]
    },
    {
      "type": "double",
      "attributes": {},
      "value": [0.14195886]
    },
    {
      "type": "double",
      "attributes": {},
      "value": [0, 0, 0, 0, 0, 0, 0, 0, 0, 0, 0, 0, 0, 0, 0, 0, 0, 0, 0, 0, 0, 0, 0, 0, 0, 0, 0, 0, 0, 0, 0, 0, 0, 0, 0, 0, 0, 0, 0, 0, 0, 0, 0, 0, 0, 0, 2350, 4415, 4353, 4332, 4162, 4062, 3826, 3638, 3567, 3292, 3156, 3035, 2704, 2465, 2341, 2302, 2153, 1980, 1889, 1582, 1610, 1343, 1243, 1283, 1218, 951, 815, 748, 613, 671, 464, 525, 775, 1573, 3385, 2219, 2902, 1668, 6647, 1991, 2490, 1703, 982, 1847, 638, 1466, 502, 38, 39, 298, 304, 164, 172, 667, 683, 300, 40, 22, 34, 30, 12, 72, 12, 5, 7, 30, 6, 0, 0, 0, 0, 0, 0, 0, 0, 0, 0, 0, 0, 0, 0, 0, 0, 0, 0, 0, 0]
    },
    {
      "type": "double",
      "attributes": {},
      "value": [0, 0, 0, 0, 0, 0, 0, 0, 0, 0, 0, 0, 0, 0, 0, 0, 0, 0, 0, 0, 0, 0, 0, 0, 0, 0, 0, 0, 0, 0, 0, 0, 0, 0, 0, 0, 0, 0, 0, 0, 0, 0, 0, 0, 0, 0, 1.48107612, 1.24214768, 1.17091644, 1.1452384, 1.11715078, 1.08933258, 1.06526804, 1.03810215, 1.01849151, 0.99606389, 0.95818996, 0.92016184, 0.88222021, 0.85203218, 0.8385812, 0.81222957, 0.7808643, 0.73170429, 0.7139836, 0.98717982, 0.67444885, 0.93766618, 0.62181759, 1.15225995, 1.85848558, 1.08870482, 1.65283525, 1.19054949, 2.44224477, 1.05377984, 2.24163747, 0.93405783, 4.02418327, 4.23758125, 4.07354212, 4.3757391, 4.3391695, 4.2111702, 4.98624659, 4.68006706, 5.02822495, 5.2152667, 4.43437052, 4.81861782, 4.86843777, 4.73080349, 4.47454023, 4.34121561, 3.80958438, 4.05746031, 4.05570412, 4.2732029, 4.09677839, 4.06801987, 4.05784607, 3.68596959, 3.59529448, 3.00634503, 3.11277246, 2.68362379, 2.73939562, 2.50632048, 2.55182981, 2.02862501, 2.22909093, 1.81665683, 1.83663464, 0, 0, 0, 0, 0, 0, 0, 0, 0, 0, 0, 0, 0, 0, 0, 0, 0, 0, 0, 0]
    },
    {
      "type": "double",
      "attributes": {},
      "value": [0, 0, 0, 0, 0, 0, 0, 0, 0, 0, 0, 0, 0, 0, 0, 0, 0, 0, 0, 0, 0, 0, 0, 0, 0, 0, 0, 0, 0, 0, 0, 0, 0, 0, 0, 0, 0, 0, 0, 0, 0, 0, 0, 0, 0, 0, 0.17647059, 0.1025641, 0.11111111, 0.11764706, 0.12121212, 0.125, 0.1, 0.10344828, 0.10344828, 0.10344828, 0.11538462, 0.16, 0.16666667, 0.13636364, 0.18181819, 0.18181819, 0.19047619, 0.21052632, 0.27777779, 0.20689656, 0.22222222, 0.23076923, 0.26666668, 0.2, 0.08571429, 0.1875, 0.10169491, 0.22222222, 0.07339449, 0.34482759, 0.06315789, 0.23076923, 0.11675127, 0.08865248, 0.26335877, 0.18060201, 0.24232082, 0.23297492, 0.29177719, 0.18879056, 0.2924282, 0.18004866, 0.16993465, 0.17464788, 0.15789473, 0.19825073, 0.06722689, 0.03092784, 0.03930131, 0.11196911, 0.05490196, 0.11111111, 0.09022556, 0.11969112, 0.12355212, 0.08585858, 0.03535353, 0.04575163, 0.06707317, 0.03968254, 0.05343511, 0.05405406, 0.01369863, 0.03389831, 0.02222222, 0.0625, 0.03076923, 0, 0, 0, 0, 0, 0, 0, 0, 0, 0, 0, 0, 0, 0, 0, 0, 0, 0, 0, 0]
    },
    {
      "type": "double",
      "attributes": {},
      "value": [7.61603939, 1.29816726, 1.07824266]
    },
    {
      "type": "list",
      "attributes": {
        "names": {
          "type": "character",
          "attributes": {},
          "value": ["coeffs", "error"]
        }
      },
      "value": [
        {
          "type": "double",
          "attributes": {},
          "value": [4.59462411, 5.85777661, -1.29825254, 5.12405608, -2.46390987, 0.82515686]
        },
        {
          "type": "double",
          "attributes": {},
          "value": [38.75281965]
        }
      ]
    },
    {
      "type": "list",
      "attributes": {
        "names": {
          "type": "character",
          "attributes": {},
          "value": ["coeffs", "error"]
        }
      },
      "value": [
        {
          "type": "double",
          "attributes": {},
          "value": [1.24190674, 1.42411636, -1.16884737, 7.90734411, 2.02525932, 2.02700577]
        },
        {
          "type": "double",
          "attributes": {},
          "value": [18.92570305]
        }
      ]
    },
    {
      "type": "list",
      "attributes": {
        "names": {
          "type": "character",
          "attributes": {},
          "value": ["coeffs", "error"]
        }
      },
      "value": [
        {
          "type": "double",
          "attributes": {},
          "value": [0.11862886, 0.11663758, 0.22708236, 0.19327515, 0.00880611, 0.04411287]
        },
        {
          "type": "double",
          "attributes": {},
          "value": [2.60926709]
        }
      ]
    }
  ]
}
