# Supplementary material for: Community detection framework based on 3D shape descriptors for tree species classification in point cloud data
Source: Sci Rep. 2026 Mar 4;16:12091. doi: 10.1038/s41598-026-42392-4 (PMC13076622; doi:10.1038/s41598-026-42392-4)
Supplement: Supplementary file 1 — Supplementary Information. [file 41598_2026_42392_MOESM1_ESM.zip › features/German/Douglasie/31_52.txt.feat.json]

{
  "type": "list",
  "attributes": {
    "names": {
      "type": "character",
      "attributes": {},
      "value": ["UnionRevolutionAndOrg", "IntersectionRevolutionAndOrg", "IOU_RevolutionAndOrg", "NumPointsPerSlice", "RadiousPerSliceZ", "IOUs_RevolutionAndOrgPerSlice", "PcaSDev", "NumPointsPerSliceFit", "RadiousPerSliceFit", "IOUs_RevolutionAndOrgPerSliceFit"]
    }
  },
  "value": [
    {
      "type": "integer",
      "attributes": {},
      "value": [15078]
    },
    {
      "type": "integer",
      "attributes": {},
      "value": [1556]
    },
    {
      "type": "double",
      "attributes": {},
      "value": [0.10319671]
    },
    {
      "type": "double",
      "attributes": {},
      "value": [0, 0, 0, 0, 0, 0, 0, 0, 0, 0, 0, 0, 0, 0, 0, 0, 0, 0, 0, 0, 0, 0, 0, 0, 0, 0, 0, 0, 0, 0, 0, 0, 0, 0, 0, 0, 0, 0, 0, 0, 0, 0, 0, 0, 0, 0, 811, 3428, 3413, 3283, 3101, 2865, 2671, 2455, 2279, 2086, 1982, 1728, 1726, 1474, 1386, 1201, 1096, 1025, 832, 809, 757, 737, 658, 582, 619, 489, 452, 444, 490, 535, 434, 373, 338, 312, 377, 1215, 2272, 609, 883, 3401, 2102, 1674, 1776, 1311, 1836, 1024, 675, 603, 421, 559, 397, 157, 92, 52, 57, 49, 10, 17, 52, 10, 2, 14, 9, 3, 7, 0, 0, 1, 0, 0, 0, 0, 0, 0, 0, 0, 0, 0, 0, 0, 0, 0, 0, 0, 0, 0, 0, 0]
    },
    {
      "type": "double",
      "attributes": {},
      "value": [0, 0, 0, 0, 0, 0, 0, 0, 0, 0, 0, 0, 0, 0, 0, 0, 0, 0, 0, 0, 0, 0, 0, 0, 0, 0, 0, 0, 0, 0, 0, 0, 0, 0, 0, 0, 0, 0, 0, 0, 0, 0, 0, 0, 0, 0, 0.78449774, 0.79188722, 0.74236345, 0.74339819, 0.74002337, 0.74051481, 0.76539487, 0.77059525, 0.78376222, 0.79402477, 0.82521421, 0.83539498, 0.84000075, 0.84799784, 0.85551226, 0.87996137, 0.8871448, 0.91360849, 0.92471439, 0.93495595, 0.98723781, 0.96956503, 0.99786252, 1.00414813, 1.29799509, 1.06170094, 1.04990029, 1.08501816, 1.07737458, 2.21313787, 2.57462335, 1.82394433, 3.86046243, 3.95103598, 3.49633741, 4.91344261, 4.9005537, 6.34487057, 6.58026218, 6.20187044, 5.95789289, 6.21951199, 6.69075871, 6.61361742, 6.65119553, 6.63912535, 6.38056612, 6.92512798, 6.22331858, 7.00696468, 8.05583572, 8.07417202, 7.63177299, 6.93113136, 6.1692028, 4.32252645, 3.25497198, 2.35533428, 2.6292069, 2.62615204, 0.85585684, 2.34129381, 1.7780211, 1.84484839, 1.98305142, 0, 0, 0.85068375, 0, 0, 0, 0, 0, 0, 0, 0, 0, 0, 0, 0, 0, 0, 0, 0, 0, 0, 0, 0]
    },
    {
      "type": "double",
      "attributes": {},
      "value": [0, 0, 0, 0, 0, 0, 0, 0, 0, 0, 0, 0, 0, 0, 0, 0, 0, 0, 0, 0, 0, 0, 0, 0, 0, 0, 0, 0, 0, 0, 0, 0, 0, 0, 0, 0, 0, 0, 0, 0, 0, 0, 0, 0, 0, 0, 0.15000001, 0.2, 0.21052632, 0.21052632, 0.21052632, 0.21052632, 0.2, 0.2, 0.2, 0.2, 0.19047619, 0.17391305, 0.17391305, 0.17391305, 0.16666667, 0.16666667, 0.16, 0.15384616, 0.11111111, 0.07407407, 0.06896552, 0.06896552, 0.06666667, 0.06666667, 0.1, 0.125, 0.09375, 0.125, 0.15625, 0.11111111, 0.06086956, 0.08695652, 0.0373444, 0.03162055, 0.04433497, 0.05121294, 0.07567567, 0.06060606, 0.11128776, 0.23529412, 0.19585687, 0.24689165, 0.20061728, 0.17795275, 0.17214398, 0.13500784, 0.14548495, 0.11079137, 0.09557522, 0.06756756, 0.05, 0.03494927, 0.03163017, 0.03374778, 0.02116402, 0.03424658, 0.03267974, 0.03191489, 0.05084746, 0.04237288, 0.04166667, 0.03883495, 0.046875, 0.04411765, 0.04054054, 0, 0, 0.04545455, 0, 0, 0, 0, 0, 0, 0, 0, 0, 0, 0, 0, 0, 0, 0, 0, 0, 0, 0, 0]
    },
    {
      "type": "double",
      "attributes": {},
      "value": [8.03939729, 1.6096755, 1.27736974]
    },
    {
      "type": "list",
      "attributes": {
        "names": {
          "type": "character",
          "attributes": {},
          "value": ["coeffs", "error"]
        }
      },
      "value": [
        {
          "type": "double",
          "attributes": {},
          "value": [4.93765924, 6.71743291, -3.16712647, 6.74108458, -3.13513706, 0.93835582]
        },
        {
          "type": "double",
          "attributes": {},
          "value": [43.35510971]
        }
      ]
    },
    {
      "type": "list",
      "attributes": {
        "names": {
          "type": "character",
          "attributes": {},
          "value": ["coeffs", "error"]
        }
      },
      "value": [
        {
          "type": "double",
          "attributes": {},
          "value": [0.14292354, 2.75832238, -3.61466368, 12.01492709, 2.55483534, -0.12513522]
        },
        {
          "type": "double",
          "attributes": {},
          "value": [37.45536132]
        }
      ]
    },
    {
      "type": "list",
      "attributes": {
        "names": {
          "type": "character",
          "attributes": {},
          "value": ["coeffs", "error"]
        }
      },
      "value": [
        {
          "type": "double",
          "attributes": {},
          "value": [0.1663198, 0.29914821, -0.06334471, 0.27766965, -0.06533513, 0.05438904]
        },
        {
          "type": "double",
          "attributes": {},
          "value": [1.95746124]
        }
      ]
    }
  ]
}
