# Supplementary material for: Community detection framework based on 3D shape descriptors for tree species classification in point cloud data
Source: Sci Rep. 2026 Mar 4;16:12091. doi: 10.1038/s41598-026-42392-4 (PMC13076622; doi:10.1038/s41598-026-42392-4)
Supplement: Supplementary file 1 — Supplementary Information. [file 41598_2026_42392_MOESM1_ESM.zip › features/German/Douglasie/61_68.txt.feat.json]

{
  "type": "list",
  "attributes": {
    "names": {
      "type": "character",
      "attributes": {},
      "value": ["UnionRevolutionAndOrg", "IntersectionRevolutionAndOrg", "IOU_RevolutionAndOrg", "NumPointsPerSlice", "RadiousPerSliceZ", "IOUs_RevolutionAndOrgPerSlice", "PcaSDev", "NumPointsPerSliceFit", "RadiousPerSliceFit", "IOUs_RevolutionAndOrgPerSliceFit"]
    }
  },
  "value": [
    {
      "type": "integer",
      "attributes": {},
      "value": [8053]
    },
    {
      "type": "integer",
      "attributes": {},
      "value": [1035]
    },
    {
      "type": "double",
      "attributes": {},
      "value": [0.12852353]
    },
    {
      "type": "double",
      "attributes": {},
      "value": [0, 0, 0, 0, 0, 0, 0, 0, 0, 0, 0, 0, 0, 0, 0, 0, 0, 0, 0, 0, 0, 0, 0, 0, 0, 0, 0, 0, 0, 0, 0, 0, 0, 0, 0, 0, 0, 0, 0, 0, 0, 0, 0, 0, 0, 0, 0, 0, 0, 7932, 9431, 8738, 8221, 7381, 6491, 5288, 4465, 3864, 3473, 3075, 2804, 2484, 2562, 2191, 1736, 1667, 1587, 1493, 1322, 1327, 1193, 1101, 1121, 945, 878, 935, 653, 613, 531, 394, 361, 306, 238, 245, 235, 232, 151, 163, 176, 217, 217, 810, 1292, 1127, 674, 706, 311, 349, 292, 223, 449, 404, 325, 191, 212, 77, 35, 31, 12, 3, 0, 0, 0, 0, 0, 0, 0, 0, 0, 0, 0, 0]
    },
    {
      "type": "double",
      "attributes": {},
      "value": [0, 0, 0, 0, 0, 0, 0, 0, 0, 0, 0, 0, 0, 0, 0, 0, 0, 0, 0, 0, 0, 0, 0, 0, 0, 0, 0, 0, 0, 0, 0, 0, 0, 0, 0, 0, 0, 0, 0, 0, 0, 0, 0, 0, 0, 0, 0, 0, 0, 0.58208412, 0.35839435, 0.33239436, 0.35646641, 0.346856, 0.35903031, 0.38140735, 0.39631468, 0.41220838, 0.42624959, 0.43371961, 0.43680522, 0.44271219, 2.35701776, 1.38188696, 1.68803895, 0.72315782, 1.20135164, 0.47964099, 0.98774791, 1.10075212, 0.49072042, 0.98872161, 1.42523396, 2.11038184, 2.22273064, 1.75832522, 1.87833929, 1.8301599, 2.40847588, 2.12802601, 2.49931502, 1.88888681, 2.39778686, 1.79332006, 2.14077592, 2.33892894, 2.366328, 2.28556108, 2.26662135, 3.1701715, 2.92759895, 4.75171232, 4.96004105, 4.78905439, 4.74590969, 4.52942562, 4.84483862, 4.38271379, 4.94745827, 4.66713238, 4.6195631, 4.98236609, 4.7747488, 4.39212132, 4.01848125, 4.57752085, 3.08996534, 4.79076481, 3.43046355, 2.54785633, 0, 0, 0, 0, 0, 0, 0, 0, 0, 0, 0, 0]
    },
    {
      "type": "double",
      "attributes": {},
      "value": [0, 0, 0, 0, 0, 0, 0, 0, 0, 0, 0, 0, 0, 0, 0, 0, 0, 0, 0, 0, 0, 0, 0, 0, 0, 0, 0, 0, 0, 0, 0, 0, 0, 0, 0, 0, 0, 0, 0, 0, 0, 0, 0, 0, 0, 0, 0, 0, 0, 0.26666668, 0.33333334, 0.36363637, 0.33333334, 0.33333334, 0.33333334, 0.25, 0.25, 0.25, 0.25, 0.16666667, 0.25, 0.25, 0.13461539, 0.21276596, 0.06896552, 0.23529412, 0.21875, 0.16666667, 0.20689656, 0.21875, 0.25, 0.20689656, 0.14285715, 0.09302326, 0.07042254, 0.21875, 0.19178082, 0.14492753, 0.09821428, 0.17045455, 0.10434783, 0.12328767, 0.0673077, 0.09090909, 0.14772727, 0.1262136, 0.09433962, 0.10752688, 0.14130434, 0.09580839, 0.1891892, 0.1264706, 0.14511873, 0.18103448, 0.13569322, 0.21495327, 0.12430939, 0.11221122, 0.10344828, 0.13253012, 0.18072289, 0.1458886, 0.1202346, 0.14381272, 0.1171875, 0.04601227, 0.04054054, 0.03481013, 0.03030303, 0.03157895, 0, 0, 0, 0, 0, 0, 0, 0, 0, 0, 0, 0]
    },
    {
      "type": "double",
      "attributes": {},
      "value": [6.38772585, 0.64620499, 0.51063434]
    },
    {
      "type": "list",
      "attributes": {
        "names": {
          "type": "character",
          "attributes": {},
          "value": ["coeffs", "error"]
        }
      },
      "value": [
        {
          "type": "double",
          "attributes": {},
          "value": [11.22806697, 4.18397078, 0.36251958, 0.47151126, 0.68615618, -0.18967343]
        },
        {
          "type": "double",
          "attributes": {},
          "value": [17.98268522]
        }
      ]
    },
    {
      "type": "list",
      "attributes": {
        "names": {
          "type": "character",
          "attributes": {},
          "value": ["coeffs", "error"]
        }
      },
      "value": [
        {
          "type": "double",
          "attributes": {},
          "value": [0.35818802, 0.34576535, 1.37651956, 2.37703902, 6.60758338, 2.65184997]
        },
        {
          "type": "double",
          "attributes": {},
          "value": [22.6025532]
        }
      ]
    },
    {
      "type": "list",
      "attributes": {
        "names": {
          "type": "character",
          "attributes": {},
          "value": ["coeffs", "error"]
        }
      },
      "value": [
        {
          "type": "double",
          "attributes": {},
          "value": [0.34511656, 0.24594746, 0.16798571, 0.0844502, 0.20105906, -0.0033225]
        },
        {
          "type": "double",
          "attributes": {},
          "value": [2.04681307]
        }
      ]
    }
  ]
}
