# Supplementary material for: Community detection framework based on 3D shape descriptors for tree species classification in point cloud data
Source: Sci Rep. 2026 Mar 4;16:12091. doi: 10.1038/s41598-026-42392-4 (PMC13076622; doi:10.1038/s41598-026-42392-4)
Supplement: Supplementary file 1 — Supplementary Information. [file 41598_2026_42392_MOESM1_ESM.zip › features/German/Douglasie/31_11.txt.feat.json]

{
  "type": "list",
  "attributes": {
    "names": {
      "type": "character",
      "attributes": {},
      "value": ["UnionRevolutionAndOrg", "IntersectionRevolutionAndOrg", "IOU_RevolutionAndOrg", "NumPointsPerSlice", "RadiousPerSliceZ", "IOUs_RevolutionAndOrgPerSlice", "PcaSDev", "NumPointsPerSliceFit", "RadiousPerSliceFit", "IOUs_RevolutionAndOrgPerSliceFit"]
    }
  },
  "value": [
    {
      "type": "integer",
      "attributes": {},
      "value": [9550]
    },
    {
      "type": "integer",
      "attributes": {},
      "value": [1443]
    },
    {
      "type": "double",
      "attributes": {},
      "value": [0.15109948]
    },
    {
      "type": "double",
      "attributes": {},
      "value": [0, 0, 0, 0, 0, 0, 0, 0, 0, 0, 0, 0, 0, 0, 0, 0, 0, 0, 0, 0, 0, 0, 0, 0, 0, 0, 0, 0, 0, 0, 0, 0, 0, 0, 0, 0, 0, 0, 0, 0, 0, 0, 0, 0, 0, 0, 0, 5085, 5376, 5416, 5356, 4977, 4643, 4417, 3920, 3690, 3287, 3208, 2915, 2648, 2315, 2173, 1686, 1871, 1562, 1303, 1023, 1010, 909, 804, 773, 728, 563, 644, 460, 605, 1586, 457, 503, 1397, 3152, 649, 1294, 1355, 2311, 2741, 2163, 1322, 966, 845, 1536, 623, 138, 146, 69, 74, 62, 66, 108, 94, 75, 35, 16, 34, 9, 7, 11, 1, 8, 2, 3, 0, 0, 0, 0, 0, 0, 0, 0, 0, 0, 0, 0, 0, 0, 0]
    },
    {
      "type": "double",
      "attributes": {},
      "value": [0, 0, 0, 0, 0, 0, 0, 0, 0, 0, 0, 0, 0, 0, 0, 0, 0, 0, 0, 0, 0, 0, 0, 0, 0, 0, 0, 0, 0, 0, 0, 0, 0, 0, 0, 0, 0, 0, 0, 0, 0, 0, 0, 0, 0, 0, 0, 1.09521222, 0.88011903, 0.82062215, 0.77858675, 0.74425411, 0.72137612, 0.69810772, 0.67738467, 0.66150856, 0.65319449, 0.65095049, 0.64431179, 0.93183923, 0.99959207, 2.1084671, 0.64746428, 0.69676805, 1.21783936, 1.02750134, 2.71936345, 2.88693357, 1.01540744, 2.08731627, 0.74699277, 1.13472068, 1.70336843, 1.41941178, 2.59589362, 3.69828987, 3.61537409, 2.95836496, 3.80905628, 4.62476206, 4.57987261, 4.60245371, 4.61432838, 4.31737041, 5.359056, 5.36064386, 5.89777708, 5.17681026, 5.22802401, 5.19601488, 4.59297848, 4.89204121, 4.3016448, 5.05204725, 5.01980209, 4.12608337, 3.40187526, 3.86759162, 3.16027689, 3.29365945, 3.13112974, 2.76763058, 1.77458084, 2.46110964, 1.81542242, 1.95106924, 1.87361765, 0.75991189, 0.81874877, 0.93218535, 1.00533187, 0, 0, 0, 0, 0, 0, 0, 0, 0, 0, 0, 0, 0, 0, 0]
    },
    {
      "type": "double",
      "attributes": {},
      "value": [0, 0, 0, 0, 0, 0, 0, 0, 0, 0, 0, 0, 0, 0, 0, 0, 0, 0, 0, 0, 0, 0, 0, 0, 0, 0, 0, 0, 0, 0, 0, 0, 0, 0, 0, 0, 0, 0, 0, 0, 0, 0, 0, 0, 0, 0, 0, 0.28125, 0.16666667, 0.16666667, 0.2, 0.21052632, 0.22222222, 0.23529412, 0.25, 0.25, 0.25, 0.25, 0.3125, 0.23076923, 0.18518518, 0.07228915, 0.25, 0.23529412, 0.17948718, 0.21428572, 0.10769231, 0.04861111, 0.25925925, 0.10843374, 0.21052632, 0.125, 0.1147541, 0.13333334, 0.06451613, 0.06043956, 0.08920188, 0.1192053, 0.10729614, 0.11854103, 0.19076923, 0.16207951, 0.21884498, 0.3161512, 0.25813952, 0.27209303, 0.1669903, 0.1990172, 0.19174758, 0.18337408, 0.20307693, 0.13535912, 0.09440559, 0.11053985, 0.07049608, 0.08178439, 0.1005291, 0.07894737, 0.11538462, 0.09036145, 0.08633094, 0.05932203, 0.07017544, 0.05154639, 0.03174603, 0.06666667, 0.04285714, 0.05555556, 0.08333334, 0.04166667, 0.04, 0, 0, 0, 0, 0, 0, 0, 0, 0, 0, 0, 0, 0, 0, 0]
    },
    {
      "type": "double",
      "attributes": {},
      "value": [6.94396329, 1.20261435, 0.85675668]
    },
    {
      "type": "list",
      "attributes": {
        "names": {
          "type": "character",
          "attributes": {},
          "value": ["coeffs", "error"]
        }
      },
      "value": [
        {
          "type": "double",
          "attributes": {},
          "value": [7.26458525, 5.6555822, -1.55056087, 4.3330127, -2.19830681, 0.70433336]
        },
        {
          "type": "double",
          "attributes": {},
          "value": [25.87485172]
        }
      ]
    },
    {
      "type": "list",
      "attributes": {
        "names": {
          "type": "character",
          "attributes": {},
          "value": ["coeffs", "error"]
        }
      },
      "value": [
        {
          "type": "double",
          "attributes": {},
          "value": [0.7700449, 1.08831144, -0.26306461, 8.45670992, 1.23107744, 0.90050671]
        },
        {
          "type": "double",
          "attributes": {},
          "value": [23.16035159]
        }
      ]
    },
    {
      "type": "list",
      "attributes": {
        "names": {
          "type": "character",
          "attributes": {},
          "value": ["coeffs", "error"]
        }
      },
      "value": [
        {
          "type": "double",
          "attributes": {},
          "value": [0.17783736, 0.34560159, -0.00966125, 0.32912985, -0.04028269, 0.07636574]
        },
        {
          "type": "double",
          "attributes": {},
          "value": [2.40534597]
        }
      ]
    }
  ]
}
