# Supplementary material for: Community detection framework based on 3D shape descriptors for tree species classification in point cloud data
Source: Sci Rep. 2026 Mar 4;16:12091. doi: 10.1038/s41598-026-42392-4 (PMC13076622; doi:10.1038/s41598-026-42392-4)
Supplement: Supplementary file 1 — Supplementary Information. [file 41598_2026_42392_MOESM1_ESM.zip › features/German/Douglasie/62_104.txt.feat.json]

{
  "type": "list",
  "attributes": {
    "names": {
      "type": "character",
      "attributes": {},
      "value": ["UnionRevolutionAndOrg", "IntersectionRevolutionAndOrg", "IOU_RevolutionAndOrg", "NumPointsPerSlice", "RadiousPerSliceZ", "IOUs_RevolutionAndOrgPerSlice", "PcaSDev", "NumPointsPerSliceFit", "RadiousPerSliceFit", "IOUs_RevolutionAndOrgPerSliceFit"]
    }
  },
  "value": [
    {
      "type": "integer",
      "attributes": {},
      "value": [26075]
    },
    {
      "type": "integer",
      "attributes": {},
      "value": [2706]
    },
    {
      "type": "double",
      "attributes": {},
      "value": [0.10377756]
    },
    {
      "type": "double",
      "attributes": {},
      "value": [0, 0, 0, 0, 0, 0, 0, 0, 0, 0, 0, 0, 0, 0, 0, 0, 0, 0, 0, 0, 0, 0, 0, 0, 0, 0, 0, 0, 0, 0, 0, 0, 0, 0, 0, 0, 0, 0, 0, 0, 0, 0, 0, 0, 0, 0, 0, 0, 0, 0, 0, 0, 0, 0, 0, 0, 0, 0, 3198, 5062, 5814, 5084, 4998, 4326, 4767, 4343, 4092, 3524, 3295, 3460, 3157, 2929, 2409, 2480, 2408, 2147, 1957, 1771, 1438, 1341, 1423, 1271, 1280, 1498, 1815, 1997, 1570, 1129, 1129, 675, 542, 939, 1221, 2165, 1448, 1486, 1413, 2698, 3812, 1345, 2592, 2255, 928, 1129, 1116, 1135, 931, 806, 460, 962, 833, 406, 373, 426, 291, 361, 231, 218, 194, 150, 114, 164, 144, 83, 37, 44, 22, 32, 17, 16, 5, 2, 3, 2, 0, 1, 4, 0, 0, 0, 0, 0, 0, 0, 0, 0, 0, 0, 0, 0, 0, 0, 0, 0, 0, 0, 0]
    },
    {
      "type": "double",
      "attributes": {},
      "value": [0, 0, 0, 0, 0, 0, 0, 0, 0, 0, 0, 0, 0, 0, 0, 0, 0, 0, 0, 0, 0, 0, 0, 0, 0, 0, 0, 0, 0, 0, 0, 0, 0, 0, 0, 0, 0, 0, 0, 0, 0, 0, 0, 0, 0, 0, 0, 0, 0, 0, 0, 0, 0, 0, 0, 0, 0, 0, 0.80667287, 0.84563828, 0.8248257, 0.76852363, 0.70924067, 0.67089492, 0.63632601, 0.61945289, 0.58776551, 0.56920028, 0.54637659, 0.53765416, 2.40152216, 2.12108064, 0.52265495, 0.55195558, 1.89382732, 1.66673934, 2.31119299, 2.15408492, 2.02775741, 1.3899045, 2.48916721, 1.51876616, 5.47576618, 5.39686203, 5.18991995, 5.27322435, 5.35213804, 4.93379879, 3.75507021, 3.26918912, 5.67990494, 6.10099649, 6.51169538, 6.20876312, 5.49443483, 5.82427406, 6.09548759, 7.72725058, 7.92962265, 6.99770021, 6.7776742, 7.71151447, 7.85553837, 7.95448589, 7.72269583, 7.71524763, 7.83434582, 7.80674839, 7.79595089, 7.48378897, 7.43676186, 7.18426323, 7.25850725, 7.16289377, 7.14770985, 5.66024923, 5.70445442, 5.51432276, 5.41285181, 5.1156373, 4.82008648, 4.87738228, 4.82792807, 4.73784399, 3.86464787, 3.82400107, 3.76851964, 3.81564593, 2.82799864, 2.42135763, 2.02613974, 1.72089577, 1.59820879, 0.90531337, 0, 0.68357927, 0.72274023, 0, 0, 0, 0, 0, 0, 0, 0, 0, 0, 0, 0, 0, 0, 0, 0, 0, 0, 0, 0]
    },
    {
      "type": "double",
      "attributes": {},
      "value": [0, 0, 0, 0, 0, 0, 0, 0, 0, 0, 0, 0, 0, 0, 0, 0, 0, 0, 0, 0, 0, 0, 0, 0, 0, 0, 0, 0, 0, 0, 0, 0, 0, 0, 0, 0, 0, 0, 0, 0, 0, 0, 0, 0, 0, 0, 0, 0, 0, 0, 0, 0, 0, 0, 0, 0, 0, 0, 0.43478259, 0.33333334, 0.33333334, 0.34999999, 0.33333334, 0.375, 0.25, 0.25, 0.25, 0.26666668, 0.2857143, 0.2857143, 0.09433962, 0.14117648, 0.35714287, 0.35714287, 0.12328767, 0.15254237, 0.16831683, 0.12359551, 0.1125, 0.15909091, 0.10810811, 0.1923077, 0.05128205, 0.07534247, 0.1007371, 0.07932692, 0.09302326, 0.10569106, 0.13973799, 0.08333334, 0.04237288, 0.06545454, 0.09369951, 0.14285715, 0.16079295, 0.14229248, 0.14233577, 0.15312132, 0.17357223, 0.16335227, 0.16816817, 0.10638298, 0.09545454, 0.1134594, 0.11556604, 0.09456265, 0.10677382, 0.08429562, 0.07017544, 0.10969388, 0.09338521, 0.0687237, 0.08108108, 0.07469513, 0.08934169, 0.0939759, 0.0859375, 0.07526882, 0.09359606, 0.09329446, 0.0784983, 0.07692308, 0.04747774, 0.03115265, 0.04716981, 0.05347594, 0.05445544, 0.04166667, 0.04918033, 0.03488372, 0.03703704, 0.03773585, 0.02325581, 0.04166667, 0, 0.0625, 0.11111111, 0, 0, 0, 0, 0, 0, 0, 0, 0, 0, 0, 0, 0, 0, 0, 0, 0, 0, 0, 0]
    },
    {
      "type": "double",
      "attributes": {},
      "value": [8.15121645, 2.22216678, 1.37050392]
    },
    {
      "type": "list",
      "attributes": {
        "names": {
          "type": "character",
          "attributes": {},
          "value": ["coeffs", "error"]
        }
      },
      "value": [
        {
          "type": "double",
          "attributes": {},
          "value": [6.77418599, 4.51708012, 0.62643712, 2.81392066, -1.54083352, 0.53726157]
        },
        {
          "type": "double",
          "attributes": {},
          "value": [38.11087518]
        }
      ]
    },
    {
      "type": "list",
      "attributes": {
        "names": {
          "type": "character",
          "attributes": {},
          "value": ["coeffs", "error"]
        }
      },
      "value": [
        {
          "type": "double",
          "attributes": {},
          "value": [1.07624039, -0.52144885, 4.18768266, 10.43203001, 2.42805227, 0.38366069]
        },
        {
          "type": "double",
          "attributes": {},
          "value": [36.39564173]
        }
      ]
    },
    {
      "type": "list",
      "attributes": {
        "names": {
          "type": "character",
          "attributes": {},
          "value": ["coeffs", "error"]
        }
      },
      "value": [
        {
          "type": "double",
          "attributes": {},
          "value": [0.39025505, 0.25098333, 0.03622511, 0.18502288, -0.01610473, 0.06943883]
        },
        {
          "type": "double",
          "attributes": {},
          "value": [2.42021373]
        }
      ]
    }
  ]
}
