# Supplementary material for: Community detection framework based on 3D shape descriptors for tree species classification in point cloud data
Source: Sci Rep. 2026 Mar 4;16:12091. doi: 10.1038/s41598-026-42392-4 (PMC13076622; doi:10.1038/s41598-026-42392-4)
Supplement: Supplementary file 1 — Supplementary Information. [file 41598_2026_42392_MOESM1_ESM.zip › features/German/Douglasie/61_5.txt.feat.json]

{
  "type": "list",
  "attributes": {
    "names": {
      "type": "character",
      "attributes": {},
      "value": ["UnionRevolutionAndOrg", "IntersectionRevolutionAndOrg", "IOU_RevolutionAndOrg", "NumPointsPerSlice", "RadiousPerSliceZ", "IOUs_RevolutionAndOrgPerSlice", "PcaSDev", "NumPointsPerSliceFit", "RadiousPerSliceFit", "IOUs_RevolutionAndOrgPerSliceFit"]
    }
  },
  "value": [
    {
      "type": "integer",
      "attributes": {},
      "value": [8310]
    },
    {
      "type": "integer",
      "attributes": {},
      "value": [829]
    },
    {
      "type": "double",
      "attributes": {},
      "value": [0.09975933]
    },
    {
      "type": "double",
      "attributes": {},
      "value": [0, 0, 0, 0, 0, 0, 0, 0, 0, 0, 0, 0, 0, 0, 0, 0, 0, 0, 0, 0, 0, 0, 0, 0, 0, 0, 0, 0, 0, 0, 0, 0, 0, 0, 0, 0, 0, 0, 0, 0, 0, 0, 0, 0, 0, 0, 0, 0, 0, 0, 0, 0, 0, 0, 0, 0, 0, 0, 7810, 10511, 9890, 9259, 8283, 7042, 5711, 4787, 4011, 3235, 2948, 2541, 2382, 1596, 1722, 1677, 1287, 1205, 885, 805, 727, 530, 629, 501, 510, 420, 387, 291, 299, 290, 213, 207, 171, 149, 151, 91, 57, 72, 110, 151, 320, 396, 268, 604, 842, 394, 280, 195, 91, 340, 240, 211, 104, 9, 28, 20, 23, 12, 21, 7, 6, 7, 10, 1, 2, 0, 7, 8, 0, 0, 0, 0, 0, 0, 0, 0, 0]
    },
    {
      "type": "double",
      "attributes": {},
      "value": [0, 0, 0, 0, 0, 0, 0, 0, 0, 0, 0, 0, 0, 0, 0, 0, 0, 0, 0, 0, 0, 0, 0, 0, 0, 0, 0, 0, 0, 0, 0, 0, 0, 0, 0, 0, 0, 0, 0, 0, 0, 0, 0, 0, 0, 0, 0, 0, 0, 0, 0, 0, 0, 0, 0, 0, 0, 0, 1.21846318, 0.77788967, 0.61842144, 0.50471336, 0.44062153, 0.82009566, 1.03139269, 1.02253735, 1.9758755, 1.94880319, 1.81092155, 1.5653466, 2.31824207, 2.07674241, 2.21032548, 2.23750114, 3.10100985, 2.47142339, 2.04928803, 2.56952119, 2.00383782, 1.23923922, 1.87728465, 1.84261537, 2.71999621, 2.35883522, 0.49811265, 0.86166126, 1.45359242, 0.60437381, 1.41037989, 1.76790369, 1.39769673, 2.20405388, 1.59469795, 0.20052746, 0.2020777, 2.01505709, 2.45166588, 4.93115139, 4.19417858, 4.30652523, 4.82746601, 4.72047138, 4.77438164, 4.80084896, 4.3766551, 4.71156693, 4.22718906, 4.58353519, 4.74700832, 4.1750412, 3.37519908, 3.27877855, 3.02829075, 3.59915972, 3.17379212, 3.35561943, 3.94275975, 2.82329988, 1.84355426, 3.45850086, 3.20831823, 1.7015909, 1.26459444, 0, 1.19643188, 1.28853393, 0, 0, 0, 0, 0, 0, 0, 0, 0]
    },
    {
      "type": "double",
      "attributes": {},
      "value": [0, 0, 0, 0, 0, 0, 0, 0, 0, 0, 0, 0, 0, 0, 0, 0, 0, 0, 0, 0, 0, 0, 0, 0, 0, 0, 0, 0, 0, 0, 0, 0, 0, 0, 0, 0, 0, 0, 0, 0, 0, 0, 0, 0, 0, 0, 0, 0, 0, 0, 0, 0, 0, 0, 0, 0, 0, 0, 0.2972973, 0.30000001, 0.33333334, 0.30769232, 0.30769232, 0.23809524, 0.2, 0.16666667, 0.08974359, 0.10526316, 0.17910448, 0.11111111, 0.1632653, 0.10843374, 0.09782609, 0.08510638, 0.09876543, 0.17857143, 0.12195122, 0.12711865, 0.15000001, 0.13513513, 0.16666667, 0.14492753, 0.10687023, 0.07070707, 0.38461539, 0.2173913, 0.14285715, 0.33333334, 0.16666667, 0.140625, 0.17021276, 0.1, 0.09615385, 0.33333334, 0.33333334, 0.07407407, 0.11818182, 0.06930693, 0.12230216, 0.13793103, 0.13521127, 0.12790698, 0.13544668, 0.11884058, 0.11764706, 0.08360129, 0.08264463, 0.09235669, 0.05882353, 0.08518519, 0.07065217, 0.03448276, 0.05921053, 0.03940887, 0.05389221, 0.03225806, 0.02991453, 0.025, 0.03225806, 0.02352941, 0.03144654, 0.02272727, 0.03225806, 0, 0.03125, 0.08108108, 0, 0, 0, 0, 0, 0, 0, 0, 0]
    },
    {
      "type": "double",
      "attributes": {},
      "value": [5.24974496, 0.44661337, 0.43614952]
    },
    {
      "type": "list",
      "attributes": {
        "names": {
          "type": "character",
          "attributes": {},
          "value": ["coeffs", "error"]
        }
      },
      "value": [
        {
          "type": "double",
          "attributes": {},
          "value": [14.75541013, 4.26490657, -1.18057279, 1.4542121, -0.54156839, 0.14976447]
        },
        {
          "type": "double",
          "attributes": {},
          "value": [22.52537542]
        }
      ]
    },
    {
      "type": "list",
      "attributes": {
        "names": {
          "type": "character",
          "attributes": {},
          "value": ["coeffs", "error"]
        }
      },
      "value": [
        {
          "type": "double",
          "attributes": {},
          "value": [-0.22753667, 3.68667735, -0.68402142, 5.18513521, 3.93094254, 0.42636312]
        },
        {
          "type": "double",
          "attributes": {},
          "value": [46.96381227]
        }
      ]
    },
    {
      "type": "list",
      "attributes": {
        "names": {
          "type": "character",
          "attributes": {},
          "value": ["coeffs", "error"]
        }
      },
      "value": [
        {
          "type": "double",
          "attributes": {},
          "value": [0.37591747, 0.03499098, 0.22004965, 0.15354241, -0.02294127, 0.05184407]
        },
        {
          "type": "double",
          "attributes": {},
          "value": [2.42957749]
        }
      ]
    }
  ]
}
