# Supplementary material for: Community detection framework based on 3D shape descriptors for tree species classification in point cloud data
Source: Sci Rep. 2026 Mar 4;16:12091. doi: 10.1038/s41598-026-42392-4 (PMC13076622; doi:10.1038/s41598-026-42392-4)
Supplement: Supplementary file 1 — Supplementary Information. [file 41598_2026_42392_MOESM1_ESM.zip › features/German/Douglasie/61_65.txt.feat.json]

{
  "type": "list",
  "attributes": {
    "names": {
      "type": "character",
      "attributes": {},
      "value": ["UnionRevolutionAndOrg", "IntersectionRevolutionAndOrg", "IOU_RevolutionAndOrg", "NumPointsPerSlice", "RadiousPerSliceZ", "IOUs_RevolutionAndOrgPerSlice", "PcaSDev", "NumPointsPerSliceFit", "RadiousPerSliceFit", "IOUs_RevolutionAndOrgPerSliceFit"]
    }
  },
  "value": [
    {
      "type": "integer",
      "attributes": {},
      "value": [11928]
    },
    {
      "type": "integer",
      "attributes": {},
      "value": [1106]
    },
    {
      "type": "double",
      "attributes": {},
      "value": [0.092723]
    },
    {
      "type": "double",
      "attributes": {},
      "value": [0, 0, 0, 0, 0, 0, 0, 0, 0, 0, 0, 0, 0, 0, 0, 0, 0, 0, 0, 0, 0, 0, 0, 0, 0, 0, 0, 0, 0, 0, 0, 0, 0, 0, 0, 0, 0, 0, 0, 0, 0, 0, 0, 0, 0, 0, 0, 0, 0, 0, 0, 0, 0, 0, 0, 0, 0, 0, 0, 0, 3323, 40651, 41711, 40210, 27278, 16368, 11286, 8020, 5768, 4936, 3414, 3249, 2424, 3899, 1883, 2368, 1796, 1733, 1563, 1634, 1317, 1279, 1167, 1178, 1351, 1511, 1675, 808, 906, 966, 734, 604, 749, 1967, 763, 540, 1415, 388, 223, 114, 231, 157, 173, 144, 110, 150, 131, 387, 1016, 1168, 480, 457, 229, 144, 68, 68, 63, 54, 35, 51, 34, 8, 0, 0, 5, 2, 0, 1, 2, 0, 0, 0, 0, 0, 0, 0]
    },
    {
      "type": "double",
      "attributes": {},
      "value": [0, 0, 0, 0, 0, 0, 0, 0, 0, 0, 0, 0, 0, 0, 0, 0, 0, 0, 0, 0, 0, 0, 0, 0, 0, 0, 0, 0, 0, 0, 0, 0, 0, 0, 0, 0, 0, 0, 0, 0, 0, 0, 0, 0, 0, 0, 0, 0, 0, 0, 0, 0, 0, 0, 0, 0, 0, 0, 0, 0, 0.69561946, 0.5482496, 0.46098447, 0.48035663, 0.50882322, 0.53020704, 0.53840989, 0.55425638, 0.5695942, 0.58358032, 0.59479105, 0.61003107, 0.95257407, 1.83815396, 0.97834229, 1.04043412, 1.03756893, 0.79745734, 1.08195662, 3.18486118, 2.99332905, 0.65404034, 0.65247267, 2.22761869, 3.05832314, 3.89789963, 3.2960248, 3.55147624, 2.20291042, 3.10050321, 3.63747787, 4.4425416, 3.43909693, 4.5245266, 2.8110218, 3.70005441, 3.96904802, 3.99387121, 3.01860452, 3.11650467, 5.38210964, 3.05398893, 2.16088939, 2.98898125, 3.69594502, 4.04846907, 4.97544098, 5.5836792, 5.91488886, 6.09034348, 6.44485807, 6.05243587, 6.23932886, 6.16336823, 4.7412591, 4.8581872, 4.42252016, 4.74455833, 4.38702536, 4.51901579, 3.99921918, 4.04645348, 0, 0, 2.96745849, 4.6390543, 0, 1.23187983, 1.4322418, 0, 0, 0, 0, 0, 0, 0]
    },
    {
      "type": "double",
      "attributes": {},
      "value": [0, 0, 0, 0, 0, 0, 0, 0, 0, 0, 0, 0, 0, 0, 0, 0, 0, 0, 0, 0, 0, 0, 0, 0, 0, 0, 0, 0, 0, 0, 0, 0, 0, 0, 0, 0, 0, 0, 0, 0, 0, 0, 0, 0, 0, 0, 0, 0, 0, 0, 0, 0, 0, 0, 0, 0, 0, 0, 0, 0, 0.41176471, 0.42857143, 0.33333334, 0.2857143, 0.2857143, 0.2857143, 0.2857143, 0.2857143, 0.2857143, 0.2857143, 0.26666668, 0.25, 0.18518518, 0.18571429, 0.17857143, 0.31034482, 0.20689656, 0.22727273, 0.24137931, 0.07058824, 0.06, 0.125, 0.125, 0.06382979, 0.08805031, 0.08298755, 0.10439561, 0.04060914, 0.1978022, 0.09202454, 0.13824885, 0.05841924, 0.09230769, 0.04234528, 0.22058824, 0.10859729, 0.07968128, 0.05533597, 0.04458599, 0.04907975, 0.05976096, 0.09433962, 0.16091955, 0.11038961, 0.09049774, 0.09160306, 0.09042553, 0.1137339, 0.16666667, 0.17001829, 0.11019737, 0.09833024, 0.08413002, 0.08383234, 0.05813954, 0.05277778, 0.05208333, 0.04899136, 0.03832753, 0.06369427, 0.03829787, 0.01546392, 0, 0, 0.03333334, 0.00862069, 0, 0.03225806, 0.02777778, 0, 0, 0, 0, 0, 0, 0]
    },
    {
      "type": "double",
      "attributes": {},
      "value": [4.8483183, 0.45834548, 0.34702369]
    },
    {
      "type": "list",
      "attributes": {
        "names": {
          "type": "character",
          "attributes": {},
          "value": ["coeffs", "error"]
        }
      },
      "value": [
        {
          "type": "double",
          "attributes": {},
          "value": [18.48716173, 1.66325113, -0.31934602, 0.90220674, -0.39105784, 0.12115824]
        },
        {
          "type": "double",
          "attributes": {},
          "value": [69.55044491]
        }
      ]
    },
    {
      "type": "list",
      "attributes": {
        "names": {
          "type": "character",
          "attributes": {},
          "value": ["coeffs", "error"]
        }
      },
      "value": [
        {
          "type": "double",
          "attributes": {},
          "value": [0.68450252, -0.06651772, 2.5527446, 4.78376526, 5.73022029, 0.11724514]
        },
        {
          "type": "double",
          "attributes": {},
          "value": [48.4105322]
        }
      ]
    },
    {
      "type": "list",
      "attributes": {
        "names": {
          "type": "character",
          "attributes": {},
          "value": ["coeffs", "error"]
        }
      },
      "value": [
        {
          "type": "double",
          "attributes": {},
          "value": [0.37361292, 0.30752073, 0.01833393, 0.16638803, 0.02325708, 0.00802989]
        },
        {
          "type": "double",
          "attributes": {},
          "value": [2.16509308]
        }
      ]
    }
  ]
}
