# Supplementary material for: Community detection framework based on 3D shape descriptors for tree species classification in point cloud data
Source: Sci Rep. 2026 Mar 4;16:12091. doi: 10.1038/s41598-026-42392-4 (PMC13076622; doi:10.1038/s41598-026-42392-4)
Supplement: Supplementary file 1 — Supplementary Information. [file 41598_2026_42392_MOESM1_ESM.zip › features/German/Douglasie/31_74.txt.feat.json]

{
  "type": "list",
  "attributes": {
    "names": {
      "type": "character",
      "attributes": {},
      "value": ["UnionRevolutionAndOrg", "IntersectionRevolutionAndOrg", "IOU_RevolutionAndOrg", "NumPointsPerSlice", "RadiousPerSliceZ", "IOUs_RevolutionAndOrgPerSlice", "PcaSDev", "NumPointsPerSliceFit", "RadiousPerSliceFit", "IOUs_RevolutionAndOrgPerSliceFit"]
    }
  },
  "value": [
    {
      "type": "integer",
      "attributes": {},
      "value": [5917]
    },
    {
      "type": "integer",
      "attributes": {},
      "value": [794]
    },
    {
      "type": "double",
      "attributes": {},
      "value": [0.13418962]
    },
    {
      "type": "double",
      "attributes": {},
      "value": [0, 0, 0, 0, 0, 0, 0, 0, 0, 0, 0, 0, 0, 0, 0, 0, 0, 0, 0, 0, 0, 0, 0, 0, 0, 0, 0, 0, 0, 0, 0, 0, 0, 0, 0, 0, 0, 0, 0, 0, 1477, 13500, 12775, 11022, 8332, 6260, 4830, 3780, 3092, 2586, 2147, 2586, 3620, 3861, 2902, 2856, 1895, 684, 479, 345, 586, 370, 689, 409, 341, 444, 370, 263, 288, 248, 489, 130, 146, 94, 29, 53, 108, 119, 130, 54, 15, 22, 6, 3, 0, 5, 3, 0, 2, 0, 0, 0, 0, 0, 0, 0]
    },
    {
      "type": "double",
      "attributes": {},
      "value": [0, 0, 0, 0, 0, 0, 0, 0, 0, 0, 0, 0, 0, 0, 0, 0, 0, 0, 0, 0, 0, 0, 0, 0, 0, 0, 0, 0, 0, 0, 0, 0, 0, 0, 0, 0, 0, 0, 0, 0, 0.56915218, 0.56718075, 0.48331502, 0.49844486, 0.54312718, 0.51930988, 0.52508521, 1.85272217, 1.84015942, 2.06634259, 3.13103199, 3.00353718, 3.08631039, 3.07933187, 3.11155963, 3.05239224, 3.02038622, 2.63174129, 2.91820073, 3.27026939, 3.02729988, 3.29347062, 3.36606312, 3.3518877, 2.98437524, 3.05935693, 2.96207738, 2.58799577, 3.28759074, 3.09586406, 3.44793153, 3.22644186, 3.18857574, 3.07121396, 2.93701649, 3.24637818, 3.31490541, 2.96700144, 3.42641902, 3.32692647, 2.541996, 2.69533277, 2.63006043, 3.05441689, 0, 2.18817711, 2.6855011, 0, 2.23804545, 0, 0, 0, 0, 0, 0, 0]
    },
    {
      "type": "double",
      "attributes": {},
      "value": [0, 0, 0, 0, 0, 0, 0, 0, 0, 0, 0, 0, 0, 0, 0, 0, 0, 0, 0, 0, 0, 0, 0, 0, 0, 0, 0, 0, 0, 0, 0, 0, 0, 0, 0, 0, 0, 0, 0, 0, 0.26666668, 0.26666668, 0.40000001, 0.36363637, 0.30769232, 0.36363637, 0.33333334, 0.11666667, 0.10169491, 0.12162162, 0.06547619, 0.1589404, 0.20731707, 0.18902439, 0.22155689, 0.22151899, 0.21052632, 0.16, 0.09027778, 0.09444445, 0.13071896, 0.12222222, 0.12365592, 0.13586956, 0.12, 0.16981132, 0.16216215, 0.16666667, 0.15555556, 0.18902439, 0.16753927, 0.11864407, 0.14285715, 0.13664596, 0.10273973, 0.10055866, 0.13259669, 0.17449665, 0.12105263, 0.08241758, 0.0775862, 0.05384615, 0.03960396, 0.02362205, 0, 0.04878049, 0.02380952, 0, 0.02898551, 0, 0, 0, 0, 0, 0, 0]
    },
    {
      "type": "double",
      "attributes": {},
      "value": [3.37955289, 0.60165982, 0.39303654]
    },
    {
      "type": "list",
      "attributes": {
        "names": {
          "type": "character",
          "attributes": {},
          "value": ["coeffs", "error"]
        }
      },
      "value": [
        {
          "type": "double",
          "attributes": {},
          "value": [9.41062944, 7.02053724, -1.05882539, 1.15089704, -0.55406045, 0.17040629]
        },
        {
          "type": "double",
          "attributes": {},
          "value": [41.05010984]
        }
      ]
    },
    {
      "type": "list",
      "attributes": {
        "names": {
          "type": "character",
          "attributes": {},
          "value": ["coeffs", "error"]
        }
      },
      "value": [
        {
          "type": "double",
          "attributes": {},
          "value": [0.08541488, 1.27791194, 3.91391383, 2.80075921, 3.12064888, 1.0829917]
        },
        {
          "type": "double",
          "attributes": {},
          "value": [17.95828626]
        }
      ]
    },
    {
      "type": "list",
      "attributes": {
        "names": {
          "type": "character",
          "attributes": {},
          "value": ["coeffs", "error"]
        }
      },
      "value": [
        {
          "type": "double",
          "attributes": {},
          "value": [0.34105903, 0.25365696, 0.0657361, 0.23009286, 0.01742385, 0.01278081]
        },
        {
          "type": "double",
          "attributes": {},
          "value": [1.88307037]
        }
      ]
    }
  ]
}
