# Supplementary material for: Community detection framework based on 3D shape descriptors for tree species classification in point cloud data
Source: Sci Rep. 2026 Mar 4;16:12091. doi: 10.1038/s41598-026-42392-4 (PMC13076622; doi:10.1038/s41598-026-42392-4)
Supplement: Supplementary file 1 — Supplementary Information. [file 41598_2026_42392_MOESM1_ESM.zip › features/German/Douglasie/61_9.txt.feat.json]

{
  "type": "list",
  "attributes": {
    "names": {
      "type": "character",
      "attributes": {},
      "value": ["UnionRevolutionAndOrg", "IntersectionRevolutionAndOrg", "IOU_RevolutionAndOrg", "NumPointsPerSlice", "RadiousPerSliceZ", "IOUs_RevolutionAndOrgPerSlice", "PcaSDev", "NumPointsPerSliceFit", "RadiousPerSliceFit", "IOUs_RevolutionAndOrgPerSliceFit"]
    }
  },
  "value": [
    {
      "type": "integer",
      "attributes": {},
      "value": [8500]
    },
    {
      "type": "integer",
      "attributes": {},
      "value": [963]
    },
    {
      "type": "double",
      "attributes": {},
      "value": [0.11329412]
    },
    {
      "type": "double",
      "attributes": {},
      "value": [0, 0, 0, 0, 0, 0, 0, 0, 0, 0, 0, 0, 0, 0, 0, 0, 0, 0, 0, 0, 0, 0, 0, 0, 0, 0, 0, 0, 0, 0, 0, 0, 0, 0, 0, 0, 0, 0, 0, 0, 0, 0, 0, 3481, 6557, 5445, 5137, 4829, 4627, 4395, 4178, 3939, 3656, 3468, 3191, 2958, 2711, 2357, 2303, 2170, 2126, 1914, 1583, 1458, 1490, 1305, 972, 999, 783, 777, 601, 586, 472, 466, 456, 415, 368, 229, 158, 231, 741, 193, 433, 244, 271, 779, 1333, 642, 2217, 561, 256, 623, 465, 528, 213, 92, 48, 10, 0, 3, 4, 0, 0, 0, 0, 0, 0, 0, 0, 0, 0, 0, 0, 0, 0]
    },
    {
      "type": "double",
      "attributes": {},
      "value": [0, 0, 0, 0, 0, 0, 0, 0, 0, 0, 0, 0, 0, 0, 0, 0, 0, 0, 0, 0, 0, 0, 0, 0, 0, 0, 0, 0, 0, 0, 0, 0, 0, 0, 0, 0, 0, 0, 0, 0, 0, 0, 0, 1.10059822, 0.69281387, 0.53296626, 0.51024693, 0.51677644, 0.51982331, 0.51980734, 0.52203971, 0.51461685, 0.51377797, 0.50890142, 0.51338381, 0.69648707, 0.50003988, 0.50764155, 0.50085008, 0.48330337, 0.56178004, 0.68046647, 0.99590826, 0.57214332, 1.6312803, 2.611377, 1.26797318, 2.36082602, 2.81186366, 2.25070024, 3.29458594, 2.90698075, 1.72263193, 2.37983203, 2.12628603, 2.32577944, 2.57797742, 2.54260993, 4.20070171, 4.8972249, 4.85545826, 4.04965067, 4.51203442, 5.11492491, 4.25400543, 4.92830181, 4.94180346, 5.23713923, 4.88453484, 5.05264282, 4.15098095, 4.31513596, 4.9981451, 5.11197662, 4.1041007, 4.8741827, 4.66621161, 1.78966916, 0, 3.50615335, 2.85870528, 0, 0, 0, 0, 0, 0, 0, 0, 0, 0, 0, 0, 0, 0]
    },
    {
      "type": "double",
      "attributes": {},
      "value": [0, 0, 0, 0, 0, 0, 0, 0, 0, 0, 0, 0, 0, 0, 0, 0, 0, 0, 0, 0, 0, 0, 0, 0, 0, 0, 0, 0, 0, 0, 0, 0, 0, 0, 0, 0, 0, 0, 0, 0, 0, 0, 0, 0.4375, 0.3888889, 0.2857143, 0.2857143, 0.2857143, 0.2857143, 0.2857143, 0.2857143, 0.2857143, 0.2857143, 0.30769232, 0.2857143, 0.27777779, 0.30769232, 0.30769232, 0.30769232, 0.30769232, 0.35714287, 0.27777779, 0.20689656, 0.35714287, 0.13793103, 0.06329114, 0.17948718, 0.11650486, 0.0729927, 0.14583333, 0.05, 0.1369863, 0.20967741, 0.10679612, 0.25581396, 0.18181819, 0.16949153, 0.14406779, 0.04958678, 0.04899136, 0.05586592, 0.08880309, 0.0673077, 0.0604534, 0.11660777, 0.11859838, 0.1147541, 0.12077295, 0.15934066, 0.13953489, 0.1402214, 0.16438356, 0.15039578, 0.12342569, 0.14285715, 0.05397727, 0.04776119, 0.07692308, 0, 0.01863354, 0.02419355, 0, 0, 0, 0, 0, 0, 0, 0, 0, 0, 0, 0, 0, 0]
    },
    {
      "type": "double",
      "attributes": {},
      "value": [6.52512306, 0.71500668, 0.62859648]
    },
    {
      "type": "list",
      "attributes": {
        "names": {
          "type": "character",
          "attributes": {},
          "value": ["coeffs", "error"]
        }
      },
      "value": [
        {
          "type": "double",
          "attributes": {},
          "value": [6.38545622, 6.1173975, 0.61411782, 0.33762513, 1.2660352, -0.42093771]
        },
        {
          "type": "double",
          "attributes": {},
          "value": [16.36845966]
        }
      ]
    },
    {
      "type": "list",
      "attributes": {
        "names": {
          "type": "character",
          "attributes": {},
          "value": ["coeffs", "error"]
        }
      },
      "value": [
        {
          "type": "double",
          "attributes": {},
          "value": [0.90135402, 0.17926832, 0.42169601, 4.69964442, 5.6776289, 1.7655239]
        },
        {
          "type": "double",
          "attributes": {},
          "value": [28.07207529]
        }
      ]
    },
    {
      "type": "list",
      "attributes": {
        "names": {
          "type": "character",
          "attributes": {},
          "value": ["coeffs", "error"]
        }
      },
      "value": [
        {
          "type": "double",
          "attributes": {},
          "value": [0.36121734, 0.28843849, 0.28785334, -0.0237185, 0.23096301, -0.02383503]
        },
        {
          "type": "double",
          "attributes": {},
          "value": [2.34277385]
        }
      ]
    }
  ]
}
