# Supplementary material for: Community detection framework based on 3D shape descriptors for tree species classification in point cloud data
Source: Sci Rep. 2026 Mar 4;16:12091. doi: 10.1038/s41598-026-42392-4 (PMC13076622; doi:10.1038/s41598-026-42392-4)
Supplement: Supplementary file 1 — Supplementary Information. [file 41598_2026_42392_MOESM1_ESM.zip › features/German/Douglasie/61_85.txt.feat.json]

{
  "type": "list",
  "attributes": {
    "names": {
      "type": "character",
      "attributes": {},
      "value": ["UnionRevolutionAndOrg", "IntersectionRevolutionAndOrg", "IOU_RevolutionAndOrg", "NumPointsPerSlice", "RadiousPerSliceZ", "IOUs_RevolutionAndOrgPerSlice", "PcaSDev", "NumPointsPerSliceFit", "RadiousPerSliceFit", "IOUs_RevolutionAndOrgPerSliceFit"]
    }
  },
  "value": [
    {
      "type": "integer",
      "attributes": {},
      "value": [11853]
    },
    {
      "type": "integer",
      "attributes": {},
      "value": [1671]
    },
    {
      "type": "double",
      "attributes": {},
      "value": [0.14097697]
    },
    {
      "type": "double",
      "attributes": {},
      "value": [0, 0, 0, 0, 0, 0, 0, 0, 0, 0, 0, 0, 0, 0, 0, 0, 0, 0, 0, 0, 0, 0, 0, 0, 0, 0, 0, 0, 0, 0, 0, 0, 0, 0, 0, 0, 0, 0, 0, 0, 0, 0, 0, 0, 0, 0, 0, 0, 0, 0, 0, 2005, 7358, 6836, 6448, 5924, 5625, 5152, 4716, 4395, 3962, 3627, 3320, 3077, 2667, 2474, 2271, 2100, 1936, 1787, 1893, 1567, 2474, 1283, 1245, 988, 828, 857, 644, 772, 678, 1030, 639, 1564, 707, 165, 252, 703, 613, 1143, 2024, 1706, 2198, 1617, 1049, 4004, 4770, 1027, 541, 481, 420, 422, 191, 237, 96, 47, 34, 67, 19, 66, 40, 24, 14, 14, 9, 13, 5, 3, 2, 0, 1, 0, 0, 0, 0, 0, 0, 0, 0, 0, 0, 0, 0, 0, 0, 0, 0, 0]
    },
    {
      "type": "double",
      "attributes": {},
      "value": [0, 0, 0, 0, 0, 0, 0, 0, 0, 0, 0, 0, 0, 0, 0, 0, 0, 0, 0, 0, 0, 0, 0, 0, 0, 0, 0, 0, 0, 0, 0, 0, 0, 0, 0, 0, 0, 0, 0, 0, 0, 0, 0, 0, 0, 0, 0, 0, 0, 0, 0, 0.80041242, 1.028494, 0.622859, 0.60985398, 0.60751599, 0.60869604, 0.61270285, 0.62154734, 0.62782395, 0.63299489, 0.63240427, 0.64016116, 1.06081975, 1.07675958, 1.45473051, 2.22533345, 0.66265845, 2.3355279, 2.59411931, 2.76113677, 3.23229265, 3.15116119, 2.14358282, 3.46904731, 1.90882099, 3.28801131, 2.58519459, 3.64926124, 4.09860754, 4.12610245, 4.06328011, 4.32338762, 4.28177929, 3.72737551, 3.11049128, 4.1733017, 4.50177479, 4.68828201, 5.08649635, 5.08700132, 4.68768978, 5.40342855, 5.24081278, 4.92454147, 4.67856312, 5.42663383, 4.74858761, 4.39632988, 4.41633177, 4.24202824, 4.44731474, 4.23910141, 3.69615841, 3.81238675, 3.48720598, 3.84148932, 3.61876035, 3.1671555, 3.40751576, 3.53214073, 3.6851306, 2.13650179, 2.25145316, 1.89232993, 1.79826033, 1.7404604, 0.99958366, 1.1692791, 0, 1.22891462, 0, 0, 0, 0, 0, 0, 0, 0, 0, 0, 0, 0, 0, 0, 0, 0, 0]
    },
    {
      "type": "double",
      "attributes": {},
      "value": [0, 0, 0, 0, 0, 0, 0, 0, 0, 0, 0, 0, 0, 0, 0, 0, 0, 0, 0, 0, 0, 0, 0, 0, 0, 0, 0, 0, 0, 0, 0, 0, 0, 0, 0, 0, 0, 0, 0, 0, 0, 0, 0, 0, 0, 0, 0, 0, 0, 0, 0, 0.38095239, 0.26666668, 0.42857143, 0.35714287, 0.2857143, 0.2857143, 0.21428572, 0.21428572, 0.21428572, 0.21428572, 0.21428572, 0.2, 0.16129032, 0.3125, 0.14285715, 0.12222222, 0.23529412, 0.14705883, 0.13559322, 0.16541353, 0.10465116, 0.12941177, 0.18604651, 0.11055277, 0.21333334, 0.05586592, 0.11864407, 0.07009346, 0.09774436, 0.10526316, 0.13358779, 0.12627986, 0.15224913, 0.12162162, 0.08024691, 0.11808118, 0.18730159, 0.13095239, 0.15856777, 0.15089513, 0.15476191, 0.14318182, 0.20731707, 0.23796791, 0.36011904, 0.22247191, 0.17201166, 0.1650165, 0.16447368, 0.12589929, 0.14563107, 0.09964412, 0.12328767, 0.07305936, 0.0974359, 0.05106383, 0.09090909, 0.03846154, 0.07222223, 0.03980099, 0.02538071, 0.08235294, 0.05747126, 0.09859155, 0.03125, 0.03571429, 0.11538462, 0.05882353, 0, 0.03333334, 0, 0, 0, 0, 0, 0, 0, 0, 0, 0, 0, 0, 0, 0, 0, 0, 0]
    },
    {
      "type": "double",
      "attributes": {},
      "value": [7.64513284, 1.2359847, 1.03198639]
    },
    {
      "type": "list",
      "attributes": {
        "names": {
          "type": "character",
          "attributes": {},
          "value": ["coeffs", "error"]
        }
      },
      "value": [
        {
          "type": "double",
          "attributes": {},
          "value": [6.57862357, 6.62180588, -2.18669136, 4.58931338, -2.16488124, 0.66455266]
        },
        {
          "type": "double",
          "attributes": {},
          "value": [43.93404883]
        }
      ]
    },
    {
      "type": "list",
      "attributes": {
        "names": {
          "type": "character",
          "attributes": {},
          "value": ["coeffs", "error"]
        }
      },
      "value": [
        {
          "type": "double",
          "attributes": {},
          "value": [0.85755695, -0.08073378, 3.33905766, 5.98945336, 2.6618827, 0.52498608]
        },
        {
          "type": "double",
          "attributes": {},
          "value": [22.48486937]
        }
      ]
    },
    {
      "type": "list",
      "attributes": {
        "names": {
          "type": "character",
          "attributes": {},
          "value": ["coeffs", "error"]
        }
      },
      "value": [
        {
          "type": "double",
          "attributes": {},
          "value": [0.35766113, 0.25161178, 0.00476995, 0.30503095, -0.02606063, 0.06358969]
        },
        {
          "type": "double",
          "attributes": {},
          "value": [2.30901424]
        }
      ]
    }
  ]
}
