# Supplementary material for: Community detection framework based on 3D shape descriptors for tree species classification in point cloud data
Source: Sci Rep. 2026 Mar 4;16:12091. doi: 10.1038/s41598-026-42392-4 (PMC13076622; doi:10.1038/s41598-026-42392-4)
Supplement: Supplementary file 1 — Supplementary Information. [file 41598_2026_42392_MOESM1_ESM.zip › features/German/Douglasie/61_18.txt.feat.json]

{
  "type": "list",
  "attributes": {
    "names": {
      "type": "character",
      "attributes": {},
      "value": ["UnionRevolutionAndOrg", "IntersectionRevolutionAndOrg", "IOU_RevolutionAndOrg", "NumPointsPerSlice", "RadiousPerSliceZ", "IOUs_RevolutionAndOrgPerSlice", "PcaSDev", "NumPointsPerSliceFit", "RadiousPerSliceFit", "IOUs_RevolutionAndOrgPerSliceFit"]
    }
  },
  "value": [
    {
      "type": "integer",
      "attributes": {},
      "value": [9914]
    },
    {
      "type": "integer",
      "attributes": {},
      "value": [917]
    },
    {
      "type": "double",
      "attributes": {},
      "value": [0.09249546]
    },
    {
      "type": "double",
      "attributes": {},
      "value": [0, 0, 0, 0, 0, 0, 0, 0, 0, 0, 0, 0, 0, 0, 0, 0, 0, 0, 0, 0, 0, 0, 0, 0, 0, 0, 0, 0, 0, 0, 0, 0, 0, 0, 0, 0, 0, 0, 0, 0, 0, 0, 0, 0, 0, 0, 0, 0, 0, 0, 0, 0, 0, 0, 0, 7514, 9103, 7838, 7254, 6727, 6154, 5675, 5214, 4942, 4412, 3971, 3576, 3431, 3521, 3031, 2697, 2192, 2181, 2159, 2095, 1781, 1557, 1472, 1417, 1353, 1139, 1191, 1264, 980, 914, 824, 827, 622, 690, 796, 606, 520, 386, 308, 542, 678, 384, 300, 276, 244, 368, 143, 237, 238, 157, 89, 58, 115, 128, 96, 116, 120, 81, 61, 34, 65, 49, 7, 1, 6, 4, 3, 2, 0, 0, 0, 0, 0, 0, 0, 0, 0, 0, 0, 0]
    },
    {
      "type": "double",
      "attributes": {},
      "value": [0, 0, 0, 0, 0, 0, 0, 0, 0, 0, 0, 0, 0, 0, 0, 0, 0, 0, 0, 0, 0, 0, 0, 0, 0, 0, 0, 0, 0, 0, 0, 0, 0, 0, 0, 0, 0, 0, 0, 0, 0, 0, 0, 0, 0, 0, 0, 0, 0, 0, 0, 0, 0, 0, 0, 0.80680603, 0.54252934, 0.43076468, 0.37891895, 0.36467826, 0.3711735, 0.3764483, 0.3848471, 0.39400461, 0.39772812, 0.40073052, 0.40327817, 0.40618363, 2.90581322, 2.76948118, 1.16659927, 1.76906383, 0.90442574, 1.69368827, 1.3062886, 2.08289742, 2.12353134, 2.34158063, 1.98079622, 1.51886737, 1.73455024, 1.91905892, 3.23570275, 2.37635398, 2.38016582, 1.17706323, 1.48896205, 1.88766348, 1.02941954, 2.18783903, 2.08552814, 2.19932032, 2.16034794, 2.31862473, 4.52887011, 4.61132574, 3.84521294, 4.24729109, 3.95105004, 4.64505053, 4.40026474, 4.38903284, 4.55480099, 4.77523565, 4.75408649, 4.78431559, 4.56392479, 4.58707237, 4.69341803, 4.51095581, 4.64908886, 4.6895318, 4.51793909, 4.25701332, 4.42680073, 4.48923302, 4.01903486, 4.09083652, 3.07611799, 3.35240674, 3.36346865, 2.18572283, 2.40740705, 0, 0, 0, 0, 0, 0, 0, 0, 0, 0, 0, 0]
    },
    {
      "type": "double",
      "attributes": {},
      "value": [0, 0, 0, 0, 0, 0, 0, 0, 0, 0, 0, 0, 0, 0, 0, 0, 0, 0, 0, 0, 0, 0, 0, 0, 0, 0, 0, 0, 0, 0, 0, 0, 0, 0, 0, 0, 0, 0, 0, 0, 0, 0, 0, 0, 0, 0, 0, 0, 0, 0, 0, 0, 0, 0, 0, 0.5, 0.42857143, 0.36363637, 0.44444445, 0.55555558, 0.55555558, 0.55555558, 0.55555558, 0.55555558, 0.44444445, 0.30000001, 0.30000001, 0.30000001, 0.09482758, 0.08208955, 0.2857143, 0.140625, 0.16, 0.18965517, 0.23809524, 0.13253012, 0.13953489, 0.0990099, 0.12658228, 0.26923078, 0.09677419, 0.16216215, 0.07428572, 0.13461539, 0.07142857, 0.14285715, 0.1, 0.09722222, 0.24137931, 0.19318181, 0.14457831, 0.15555556, 0.18390805, 0.1, 0.08945687, 0.09480122, 0.12133891, 0.09929078, 0.072, 0.09036145, 0.09933775, 0.10702341, 0.10971787, 0.06285714, 0.07428572, 0.05982906, 0.06875, 0.10410095, 0.1008902, 0.07619048, 0.08074534, 0.08630952, 0.07619048, 0.06498195, 0.04575163, 0.04181185, 0.03292181, 0.01793722, 0.01298701, 0.01886792, 0.02238806, 0.01666667, 0.01587302, 0, 0, 0, 0, 0, 0, 0, 0, 0, 0, 0, 0]
    },
    {
      "type": "double",
      "attributes": {},
      "value": [5.65289114, 0.48574233, 0.35276116]
    },
    {
      "type": "list",
      "attributes": {
        "names": {
          "type": "character",
          "attributes": {},
          "value": ["coeffs", "error"]
        }
      },
      "value": [
        {
          "type": "double",
          "attributes": {},
          "value": [10.08605267, 4.94730174, 0.7904225, 0.46807741, -0.12473321, 0.05222747]
        },
        {
          "type": "double",
          "attributes": {},
          "value": [8.77855664]
        }
      ]
    },
    {
      "type": "list",
      "attributes": {
        "names": {
          "type": "character",
          "attributes": {},
          "value": ["coeffs", "error"]
        }
      },
      "value": [
        {
          "type": "double",
          "attributes": {},
          "value": [0.19020272, 1.0101813, 1.28712697, 3.85522716, 5.93602638, 2.02434094]
        },
        {
          "type": "double",
          "attributes": {},
          "value": [31.78892149]
        }
      ]
    },
    {
      "type": "list",
      "attributes": {
        "names": {
          "type": "character",
          "attributes": {},
          "value": ["coeffs", "error"]
        }
      },
      "value": [
        {
          "type": "double",
          "attributes": {},
          "value": [0.514713, 0.45542427, -0.014379, 0.22164002, -0.00524143, 0.02668168]
        },
        {
          "type": "double",
          "attributes": {},
          "value": [3.1012454]
        }
      ]
    }
  ]
}
