# Supplementary material for: Community detection framework based on 3D shape descriptors for tree species classification in point cloud data
Source: Sci Rep. 2026 Mar 4;16:12091. doi: 10.1038/s41598-026-42392-4 (PMC13076622; doi:10.1038/s41598-026-42392-4)
Supplement: Supplementary file 1 — Supplementary Information. [file 41598_2026_42392_MOESM1_ESM.zip › features/German/Douglasie/31_38.txt.feat.json]

{
  "type": "list",
  "attributes": {
    "names": {
      "type": "character",
      "attributes": {},
      "value": ["UnionRevolutionAndOrg", "IntersectionRevolutionAndOrg", "IOU_RevolutionAndOrg", "NumPointsPerSlice", "RadiousPerSliceZ", "IOUs_RevolutionAndOrgPerSlice", "PcaSDev", "NumPointsPerSliceFit", "RadiousPerSliceFit", "IOUs_RevolutionAndOrgPerSliceFit"]
    }
  },
  "value": [
    {
      "type": "integer",
      "attributes": {},
      "value": [9631]
    },
    {
      "type": "integer",
      "attributes": {},
      "value": [1292]
    },
    {
      "type": "double",
      "attributes": {},
      "value": [0.13415014]
    },
    {
      "type": "double",
      "attributes": {},
      "value": [0, 0, 0, 0, 0, 0, 0, 0, 0, 0, 0, 0, 0, 0, 0, 0, 0, 0, 0, 0, 0, 0, 0, 0, 0, 0, 0, 0, 0, 0, 0, 0, 0, 0, 0, 0, 0, 0, 0, 0, 8, 2750, 3065, 3000, 2939, 2800, 2722, 2494, 2428, 2222, 2091, 2109, 1892, 1473, 1265, 933, 885, 1127, 867, 892, 694, 517, 647, 584, 533, 557, 440, 357, 292, 251, 251, 187, 348, 865, 894, 557, 719, 1489, 1421, 726, 602, 486, 1075, 1009, 423, 374, 145, 94, 88, 49, 54, 58, 34, 12, 32, 6, 29, 6, 0, 0, 0, 0, 0, 0, 0, 0, 0, 0, 0, 0, 0, 0, 0, 0]
    },
    {
      "type": "double",
      "attributes": {},
      "value": [0, 0, 0, 0, 0, 0, 0, 0, 0, 0, 0, 0, 0, 0, 0, 0, 0, 0, 0, 0, 0, 0, 0, 0, 0, 0, 0, 0, 0, 0, 0, 0, 0, 0, 0, 0, 0, 0, 0, 0, 0.90998524, 1.20149076, 0.64803886, 0.63957632, 0.60012209, 0.58959687, 0.58656085, 0.5739882, 0.56829321, 0.55312353, 0.55646569, 3.29546404, 2.06096411, 0.83221209, 0.57402647, 1.49413252, 0.61101592, 2.12653971, 2.93232894, 2.95442367, 1.86232769, 0.93138164, 1.46740699, 1.88728583, 2.21157169, 1.89586711, 3.5177319, 2.13729, 3.21092844, 3.85959125, 2.8344996, 0.78417712, 1.82012129, 4.0281992, 4.80008411, 4.81278229, 5.40006828, 5.16613102, 4.84242678, 4.66376543, 4.21534491, 4.3596468, 5.07114697, 5.11521673, 4.97974682, 4.87739038, 4.83968449, 5.06763649, 4.73745918, 3.83971715, 4.05961561, 4.18973637, 4.47340012, 3.55718422, 3.49989843, 2.73405409, 3.20822787, 3.18990135, 0, 0, 0, 0, 0, 0, 0, 0, 0, 0, 0, 0, 0, 0, 0, 0]
    },
    {
      "type": "double",
      "attributes": {},
      "value": [0, 0, 0, 0, 0, 0, 0, 0, 0, 0, 0, 0, 0, 0, 0, 0, 0, 0, 0, 0, 0, 0, 0, 0, 0, 0, 0, 0, 0, 0, 0, 0, 0, 0, 0, 0, 0, 0, 0, 0, 0.08333334, 0.375, 0.25, 0.25, 0.25, 0.25, 0.2, 0.21428572, 0.21428572, 0.07142857, 0.07142857, 0.03947368, 0.07228915, 0.25, 0.21428572, 0.15384616, 0.25, 0.14772727, 0.0945946, 0.09333333, 0.11267605, 0.16, 0.17307693, 0.12162162, 0.125, 0.2027027, 0.0673077, 0.14772727, 0.07647059, 0.05263158, 0.04861111, 0.23809524, 0.20588236, 0.12109375, 0.09348442, 0.11797753, 0.14350797, 0.23484848, 0.25, 0.20180723, 0.21376811, 0.24666667, 0.25, 0.19132653, 0.15263158, 0.19512194, 0.11538462, 0.07474227, 0.07142857, 0.07522124, 0.07083333, 0.06818182, 0.05333333, 0.03763441, 0.05978261, 0.03157895, 0.01980198, 0.01515152, 0, 0, 0, 0, 0, 0, 0, 0, 0, 0, 0, 0, 0, 0, 0, 0]
    },
    {
      "type": "double",
      "attributes": {},
      "value": [6.81336392, 1.1761503, 0.70482345]
    },
    {
      "type": "list",
      "attributes": {
        "names": {
          "type": "character",
          "attributes": {},
          "value": ["coeffs", "error"]
        }
      },
      "value": [
        {
          "type": "double",
          "attributes": {},
          "value": [3.32540411, 8.8248074, -2.89136599, 4.42552815, -1.0848121, 0.22951031]
        },
        {
          "type": "double",
          "attributes": {},
          "value": [29.34675756]
        }
      ]
    },
    {
      "type": "list",
      "attributes": {
        "names": {
          "type": "character",
          "attributes": {},
          "value": ["coeffs", "error"]
        }
      },
      "value": [
        {
          "type": "double",
          "attributes": {},
          "value": [0.61980405, 1.14607883, 0.79154584, 5.30739194, 4.99078868, 2.67244723]
        },
        {
          "type": "double",
          "attributes": {},
          "value": [32.03319973]
        }
      ]
    },
    {
      "type": "list",
      "attributes": {
        "names": {
          "type": "character",
          "attributes": {},
          "value": ["coeffs", "error"]
        }
      },
      "value": [
        {
          "type": "double",
          "attributes": {},
          "value": [0.23498027, 0.22805062, 0.02423452, 0.26742629, 0.08823402, -0.00209444]
        },
        {
          "type": "double",
          "attributes": {},
          "value": [2.81375861]
        }
      ]
    }
  ]
}
