# Supplementary material for: Community detection framework based on 3D shape descriptors for tree species classification in point cloud data
Source: Sci Rep. 2026 Mar 4;16:12091. doi: 10.1038/s41598-026-42392-4 (PMC13076622; doi:10.1038/s41598-026-42392-4)
Supplement: Supplementary file 1 — Supplementary Information. [file 41598_2026_42392_MOESM1_ESM.zip › features/German/Douglasie/Tree12_Border.xyz.feat.json]

{
  "type": "list",
  "attributes": {
    "names": {
      "type": "character",
      "attributes": {},
      "value": ["UnionRevolutionAndOrg", "IntersectionRevolutionAndOrg", "IOU_RevolutionAndOrg", "NumPointsPerSlice", "RadiousPerSliceZ", "IOUs_RevolutionAndOrgPerSlice", "PcaSDev", "NumPointsPerSliceFit", "RadiousPerSliceFit", "IOUs_RevolutionAndOrgPerSliceFit"]
    }
  },
  "value": [
    {
      "type": "integer",
      "attributes": {},
      "value": [16664]
    },
    {
      "type": "integer",
      "attributes": {},
      "value": [4080]
    },
    {
      "type": "double",
      "attributes": {},
      "value": [0.24483917]
    },
    {
      "type": "double",
      "attributes": {},
      "value": [0, 0, 0, 0, 0, 0, 0, 0, 0, 0, 0, 0, 0, 0, 0, 0, 0, 0, 0, 0, 0, 0, 0, 0, 0, 0, 0, 0, 0, 0, 0, 0, 0, 0, 0, 0, 0, 0, 0, 0, 0, 0, 0, 0, 0, 751, 22070, 13621, 16615, 18310, 20376, 20399, 20685, 19565, 18542, 17366, 16022, 14737, 13794, 12351, 11110, 10372, 9680, 9045, 7978, 8149, 7096, 7602, 6286, 5825, 5331, 5196, 4374, 11232, 15606, 6767, 7523, 8326, 8829, 18668, 32781, 19965, 30685, 98553, 42575, 18301, 19832, 18447, 20861, 20425, 38183, 48275, 62720, 38337, 25572, 11430, 21940, 29923, 19286, 17959, 10552, 7775, 7235, 1822, 1073, 1259, 1105, 636, 548, 659, 958, 554, 176, 318, 325, 296, 235, 108, 74, 110, 25, 36, 14, 4, 1, 0, 0, 0, 0, 0, 0, 0, 0, 0, 0, 0, 0, 0, 0, 0, 0, 0, 0, 0, 0, 0, 0, 0, 0, 0, 0, 0, 0, 0, 0, 0, 0]
    },
    {
      "type": "double",
      "attributes": {},
      "value": [0, 0, 0, 0, 0, 0, 0, 0, 0, 0, 0, 0, 0, 0, 0, 0, 0, 0, 0, 0, 0, 0, 0, 0, 0, 0, 0, 0, 0, 0, 0, 0, 0, 0, 0, 0, 0, 0, 0, 0, 0, 0, 0, 0, 0, 1.51064467, 1.44849169, 0.92941493, 0.88224721, 0.88038951, 0.85231626, 0.84362251, 0.80912578, 0.80996108, 0.75663781, 0.73766816, 0.68633842, 0.67022604, 0.63329351, 0.6174112, 0.5822919, 0.54307479, 0.54156685, 0.5039404, 0.51751769, 0.44776267, 0.49517396, 0.57183886, 0.37045905, 0.3419311, 0.30748141, 0.65900856, 1.27904952, 2.17844248, 2.38490343, 2.60498452, 2.13788128, 1.96649623, 4.92137384, 5.99123716, 6.02493095, 6.10531235, 5.5603261, 5.75085688, 6.09802198, 6.39341211, 6.38435507, 6.57232904, 6.52443933, 6.26151323, 6.49272442, 6.63547277, 6.61585665, 6.10548067, 6.13607979, 5.67932224, 5.88988876, 5.29411268, 5.5116744, 5.20073271, 5.30112219, 5.3888731, 4.14332247, 4.16333294, 3.57809281, 3.71569276, 3.83934927, 3.87996578, 3.20757771, 3.12172246, 3.21653891, 3.54413605, 2.97651124, 2.9088099, 2.50108886, 2.42201519, 1.99938023, 1.84212458, 1.50784099, 1.40506721, 1.0925653, 1.00540745, 0.78142071, 0.25388578, 0.02435476, 0, 0, 0, 0, 0, 0, 0, 0, 0, 0, 0, 0, 0, 0, 0, 0, 0, 0, 0, 0, 0, 0, 0, 0, 0, 0, 0, 0, 0, 0, 0, 0]
    },
    {
      "type": "double",
      "attributes": {},
      "value": [0, 0, 0, 0, 0, 0, 0, 0, 0, 0, 0, 0, 0, 0, 0, 0, 0, 0, 0, 0, 0, 0, 0, 0, 0, 0, 0, 0, 0, 0, 0, 0, 0, 0, 0, 0, 0, 0, 0, 0, 0, 0, 0, 0, 0, 0.15384616, 0.25999999, 0.22222222, 0.25, 0.16666667, 0.16666667, 0.16666667, 0.18181819, 0.18181819, 0.16666667, 0.27777779, 0.3125, 0.3125, 0.25, 0.25, 0.2857143, 0.2857143, 0.2857143, 0.33333334, 0.30769232, 0.33333334, 0.33333334, 0.2857143, 0.33333334, 0.40000001, 0.44444445, 0.3125, 0.17948718, 0.21590909, 0.20560747, 0.21666667, 0.26136363, 0.33333334, 0.11764706, 0.13883677, 0.16356878, 0.1923077, 0.3008658, 0.34969324, 0.27472529, 0.21061359, 0.18801996, 0.18500797, 0.2184466, 0.22280702, 0.29153094, 0.33073324, 0.33385828, 0.38095239, 0.3442623, 0.31932774, 0.28654972, 0.34834123, 0.30634573, 0.29104477, 0.27294117, 0.21689498, 0.27509293, 0.18014705, 0.2451923, 0.19004525, 0.1493776, 0.12809917, 0.12941177, 0.17105263, 0.19883041, 0.1298077, 0.12162162, 0.11111111, 0.16216215, 0.12037037, 0.21333334, 0.16176471, 0.16, 0.20833333, 0.3125, 0.33333334, 0.1, 0.16666667, 0.25, 0, 0, 0, 0, 0, 0, 0, 0, 0, 0, 0, 0, 0, 0, 0, 0, 0, 0, 0, 0, 0, 0, 0, 0, 0, 0, 0, 0, 0, 0, 0, 0]
    },
    {
      "type": "double",
      "attributes": {},
      "value": [8.29094056, 2.15204571, 1.82175175]
    },
    {
      "type": "list",
      "attributes": {
        "names": {
          "type": "character",
          "attributes": {},
          "value": ["coeffs", "error"]
        }
      },
      "value": [
        {
          "type": "double",
          "attributes": {},
          "value": [2.28513056, 2.61730011, -0.63998822, 8.69648506, -4.82514545, 1.61932032]
        },
        {
          "type": "double",
          "attributes": {},
          "value": [81.95278612]
        }
      ]
    },
    {
      "type": "list",
      "attributes": {
        "names": {
          "type": "character",
          "attributes": {},
          "value": ["coeffs", "error"]
        }
      },
      "value": [
        {
          "type": "double",
          "attributes": {},
          "value": [1.87679178, -0.73658641, 0.81456912, 10.37221988, -0.01890837, 0.99121348]
        },
        {
          "type": "double",
          "attributes": {},
          "value": [47.4396303]
        }
      ]
    },
    {
      "type": "list",
      "attributes": {
        "names": {
          "type": "character",
          "attributes": {},
          "value": ["coeffs", "error"]
        }
      },
      "value": [
        {
          "type": "double",
          "attributes": {},
          "value": [0.14041555, 0.34403418, 0.19448778, 0.36620419, 0.06111332, 0.25342425]
        },
        {
          "type": "double",
          "attributes": {},
          "value": [4.29749608]
        }
      ]
    }
  ]
}
