# Supplementary material for: Community detection framework based on 3D shape descriptors for tree species classification in point cloud data
Source: Sci Rep. 2026 Mar 4;16:12091. doi: 10.1038/s41598-026-42392-4 (PMC13076622; doi:10.1038/s41598-026-42392-4)
Supplement: Supplementary file 1 — Supplementary Information. [file 41598_2026_42392_MOESM1_ESM.zip › features/German/Douglasie/61_57.txt.feat.json]

{
  "type": "list",
  "attributes": {
    "names": {
      "type": "character",
      "attributes": {},
      "value": ["UnionRevolutionAndOrg", "IntersectionRevolutionAndOrg", "IOU_RevolutionAndOrg", "NumPointsPerSlice", "RadiousPerSliceZ", "IOUs_RevolutionAndOrgPerSlice", "PcaSDev", "NumPointsPerSliceFit", "RadiousPerSliceFit", "IOUs_RevolutionAndOrgPerSliceFit"]
    }
  },
  "value": [
    {
      "type": "integer",
      "attributes": {},
      "value": [11229]
    },
    {
      "type": "integer",
      "attributes": {},
      "value": [1713]
    },
    {
      "type": "double",
      "attributes": {},
      "value": [0.15255143]
    },
    {
      "type": "double",
      "attributes": {},
      "value": [0, 0, 0, 0, 0, 0, 0, 0, 0, 0, 0, 0, 0, 0, 0, 0, 0, 0, 0, 0, 0, 0, 0, 0, 0, 0, 0, 0, 0, 0, 0, 0, 0, 0, 0, 0, 0, 0, 0, 0, 0, 0, 0, 0, 0, 0, 0, 0, 0, 0, 0, 0, 0, 0, 0, 1404, 32032, 25166, 22868, 21314, 19458, 17178, 15362, 13514, 11712, 10482, 9242, 8548, 7830, 7148, 6264, 5944, 5490, 5210, 4588, 4080, 4046, 3672, 3332, 2964, 2742, 2672, 2162, 1981, 2104, 1756, 1746, 1452, 1156, 1188, 988, 996, 866, 1084, 1008, 821, 1398, 3142, 6401, 4464, 5912, 4419, 3105, 2851, 2013, 772, 380, 387, 694, 244, 225, 396, 263, 261, 106, 69, 11, 8, 1, 9, 3, 1, 4, 13, 4, 1, 0, 0, 0, 0, 0, 0, 0, 0, 0, 0, 0, 0, 0]
    },
    {
      "type": "double",
      "attributes": {},
      "value": [0, 0, 0, 0, 0, 0, 0, 0, 0, 0, 0, 0, 0, 0, 0, 0, 0, 0, 0, 0, 0, 0, 0, 0, 0, 0, 0, 0, 0, 0, 0, 0, 0, 0, 0, 0, 0, 0, 0, 0, 0, 0, 0, 0, 0, 0, 0, 0, 0, 0, 0, 0, 0, 0, 0, 1.41656148, 1.04643941, 0.61047208, 0.60559517, 0.5214656, 0.49738663, 0.48503, 0.47029403, 0.45780897, 0.45548445, 0.44631815, 0.43867975, 0.42969155, 0.67368615, 0.42020977, 0.57723379, 0.42769298, 1.16048932, 0.74785155, 0.49761313, 1.28906488, 0.83750135, 1.17237043, 1.30493295, 2.11145186, 2.3113687, 2.18088675, 3.06959319, 2.70313978, 2.5366683, 3.2538476, 4.52257824, 2.48777938, 2.5409956, 2.49613285, 1.02148712, 2.14832592, 2.6099329, 2.09572721, 2.59129691, 3.07962537, 3.57525229, 4.88641882, 4.97108364, 5.06460142, 5.62122154, 5.42783928, 5.58420467, 5.46194458, 5.6659584, 5.44337082, 5.15832806, 5.22826385, 5.4803381, 4.35216379, 4.85121059, 4.89656734, 5.41768074, 5.34958982, 4.40235376, 4.5049386, 4.48980618, 3.88200665, 1.88736641, 3.04935288, 2.18204832, 2.14747047, 2.3201375, 2.53175378, 2.52025461, 2.46284175, 0, 0, 0, 0, 0, 0, 0, 0, 0, 0, 0, 0, 0]
    },
    {
      "type": "double",
      "attributes": {},
      "value": [0, 0, 0, 0, 0, 0, 0, 0, 0, 0, 0, 0, 0, 0, 0, 0, 0, 0, 0, 0, 0, 0, 0, 0, 0, 0, 0, 0, 0, 0, 0, 0, 0, 0, 0, 0, 0, 0, 0, 0, 0, 0, 0, 0, 0, 0, 0, 0, 0, 0, 0, 0, 0, 0, 0, 0.22222222, 0.36666667, 0.25, 0.25, 0.30769232, 0.30769232, 0.36363637, 0.36363637, 0.40000001, 0.40000001, 0.40000001, 0.40000001, 0.40000001, 0.23529412, 0.40000001, 0.40000001, 0.40000001, 0.20588236, 0.2631579, 0.38461539, 0.19512194, 0.20833333, 0.22222222, 0.2682927, 0.10588235, 0.09, 0.24175824, 0.08074534, 0.09448819, 0.13913043, 0.06779661, 0.07614213, 0.16363636, 0.11304348, 0.07792208, 0.1724138, 0.11363637, 0.08870967, 0.19047619, 0.13934426, 0.14197531, 0.16826923, 0.1570248, 0.24128686, 0.31297711, 0.31343284, 0.33106577, 0.3088553, 0.21923937, 0.17190775, 0.13378684, 0.10966057, 0.10653753, 0.10044643, 0.125, 0.1086351, 0.13165267, 0.07192575, 0.07038835, 0.0756579, 0.05944056, 0.01992032, 0.01913876, 0.02040816, 0.01449275, 0.01724138, 0.01818182, 0.01587302, 0.03703704, 0.01369863, 0.01694915, 0, 0, 0, 0, 0, 0, 0, 0, 0, 0, 0, 0, 0]
    },
    {
      "type": "double",
      "attributes": {},
      "value": [7.06353131, 1.03564436, 0.69335301]
    },
    {
      "type": "list",
      "attributes": {
        "names": {
          "type": "character",
          "attributes": {},
          "value": ["coeffs", "error"]
        }
      },
      "value": [
        {
          "type": "double",
          "attributes": {},
          "value": [8.69028189, 6.80211469, -2.14487047, 3.31314737, -1.41875006, 0.40728336]
        },
        {
          "type": "double",
          "attributes": {},
          "value": [44.69660744]
        }
      ]
    },
    {
      "type": "list",
      "attributes": {
        "names": {
          "type": "character",
          "attributes": {},
          "value": ["coeffs", "error"]
        }
      },
      "value": [
        {
          "type": "double",
          "attributes": {},
          "value": [1.04753855, 0.11468233, 0.6470867, 5.92149607, 4.87992248, 1.45190743]
        },
        {
          "type": "double",
          "attributes": {},
          "value": [36.23056393]
        }
      ]
    },
    {
      "type": "list",
      "attributes": {
        "names": {
          "type": "character",
          "attributes": {},
          "value": ["coeffs", "error"]
        }
      },
      "value": [
        {
          "type": "double",
          "attributes": {},
          "value": [0.18352775, 0.63745686, -0.10148348, 0.39638016, -0.04981991, 0.02657333]
        },
        {
          "type": "double",
          "attributes": {},
          "value": [3.03046208]
        }
      ]
    }
  ]
}
