# Supplementary material for: Community detection framework based on 3D shape descriptors for tree species classification in point cloud data
Source: Sci Rep. 2026 Mar 4;16:12091. doi: 10.1038/s41598-026-42392-4 (PMC13076622; doi:10.1038/s41598-026-42392-4)
Supplement: Supplementary file 1 — Supplementary Information. [file 41598_2026_42392_MOESM1_ESM.zip › features/German/Douglasie/Tree8_Border.xyz.feat.json]

{
  "type": "list",
  "attributes": {
    "names": {
      "type": "character",
      "attributes": {},
      "value": ["UnionRevolutionAndOrg", "IntersectionRevolutionAndOrg", "IOU_RevolutionAndOrg", "NumPointsPerSlice", "RadiousPerSliceZ", "IOUs_RevolutionAndOrgPerSlice", "PcaSDev", "NumPointsPerSliceFit", "RadiousPerSliceFit", "IOUs_RevolutionAndOrgPerSliceFit"]
    }
  },
  "value": [
    {
      "type": "integer",
      "attributes": {},
      "value": [8348]
    },
    {
      "type": "integer",
      "attributes": {},
      "value": [2092]
    },
    {
      "type": "double",
      "attributes": {},
      "value": [0.25059895]
    },
    {
      "type": "double",
      "attributes": {},
      "value": [0, 0, 0, 0, 0, 0, 0, 0, 0, 0, 0, 0, 0, 0, 0, 0, 0, 0, 0, 0, 0, 0, 0, 0, 0, 0, 0, 0, 0, 0, 0, 0, 0, 0, 0, 0, 0, 0, 142, 9860, 14771, 15019, 16053, 16496, 16397, 15970, 14860, 14853, 14357, 14047, 13475, 12814, 11196, 10754, 10051, 9297, 8776, 8115, 7467, 6988, 6389, 5950, 5596, 5199, 4946, 4605, 4255, 8157, 38068, 27693, 7171, 14812, 14203, 12630, 15767, 25739, 15987, 5706, 3551, 4008, 4377, 11114, 40169, 14933, 18477, 29365, 41744, 25608, 10605, 15128, 9658, 2569, 4496, 6287, 3431, 4108, 1249, 1215, 1527, 2121, 376, 137, 119, 118, 41, 8, 16, 0, 0, 0, 0, 0, 0, 0, 0, 0, 0, 0, 0, 0, 0, 0, 0, 0, 0, 0, 0, 0, 0, 0, 0, 0, 0, 0, 0, 0, 0]
    },
    {
      "type": "double",
      "attributes": {},
      "value": [0, 0, 0, 0, 0, 0, 0, 0, 0, 0, 0, 0, 0, 0, 0, 0, 0, 0, 0, 0, 0, 0, 0, 0, 0, 0, 0, 0, 0, 0, 0, 0, 0, 0, 0, 0, 0, 0, 0.9097175, 0.97941399, 0.49003303, 0.4309212, 0.40217227, 0.41309479, 0.39398113, 0.38082778, 0.39401385, 0.38945767, 0.39858681, 0.39812541, 0.58401448, 0.61677611, 0.62735856, 0.41710228, 0.42349577, 0.47434065, 0.42479783, 0.44470412, 0.4483524, 0.44796148, 0.44663367, 0.44078526, 0.43988732, 0.46557325, 1.11811638, 1.12458777, 0.56821197, 1.4172473, 2.16570234, 2.48728323, 2.74572444, 2.43939686, 2.85018802, 4.0657196, 4.74934578, 4.53452301, 4.50924635, 3.87640643, 3.74832439, 3.77897549, 4.39634085, 4.99889803, 5.33929777, 4.53034639, 4.39776373, 4.71069431, 4.3290863, 3.68534923, 4.0965786, 4.36984253, 4.16374874, 3.53287435, 3.94090652, 3.61836123, 3.7470777, 2.98319054, 3.17146158, 2.9470787, 2.88255262, 2.67658281, 2.52895713, 1.94634855, 1.49094105, 1.3424865, 1.34763932, 0.7851671, 0.72091568, 0, 0, 0, 0, 0, 0, 0, 0, 0, 0, 0, 0, 0, 0, 0, 0, 0, 0, 0, 0, 0, 0, 0, 0, 0, 0, 0, 0, 0, 0]
    },
    {
      "type": "double",
      "attributes": {},
      "value": [0, 0, 0, 0, 0, 0, 0, 0, 0, 0, 0, 0, 0, 0, 0, 0, 0, 0, 0, 0, 0, 0, 0, 0, 0, 0, 0, 0, 0, 0, 0, 0, 0, 0, 0, 0, 0, 0, 0.17391305, 0.38461539, 0.63636363, 0.66666669, 0.55555558, 0.55555558, 0.44444445, 0.44444445, 0.44444445, 0.55555558, 0.44444445, 0.44444445, 0.35714287, 0.25, 0.22222222, 0.44444445, 0.44444445, 0.40000001, 0.44444445, 0.44444445, 0.44444445, 0.44444445, 0.44444445, 0.44444445, 0.44444445, 0.40000001, 0.1388889, 0.1891892, 0.38461539, 0.40000001, 0.38461539, 0.36936936, 0.29197079, 0.36448598, 0.32857144, 0.18773946, 0.16666667, 0.17610063, 0.17777778, 0.186722, 0.11061947, 0.12987013, 0.13220339, 0.15649867, 0.15617716, 0.1572327, 0.28474575, 0.27906978, 0.42320818, 0.50678736, 0.3445693, 0.35153583, 0.3465704, 0.28431374, 0.30041152, 0.29493088, 0.24336283, 0.3605442, 0.19886364, 0.18620689, 0.21678321, 0.2734375, 0.22608696, 0.17391305, 0.19148937, 0.11111111, 0.15555556, 0.19047619, 0.0952381, 0, 0, 0, 0, 0, 0, 0, 0, 0, 0, 0, 0, 0, 0, 0, 0, 0, 0, 0, 0, 0, 0, 0, 0, 0, 0, 0, 0, 0, 0]
    },
    {
      "type": "double",
      "attributes": {},
      "value": [8.33317992, 1.52143434, 1.01042957]
    },
    {
      "type": "list",
      "attributes": {
        "names": {
          "type": "character",
          "attributes": {},
          "value": ["coeffs", "error"]
        }
      },
      "value": [
        {
          "type": "double",
          "attributes": {},
          "value": [1.24666993, 4.80879903, -1.87308213, 7.17634613, -1.37068703, 0.1683447]
        },
        {
          "type": "double",
          "attributes": {},
          "value": [52.01045465]
        }
      ]
    },
    {
      "type": "list",
      "attributes": {
        "names": {
          "type": "character",
          "attributes": {},
          "value": ["coeffs", "error"]
        }
      },
      "value": [
        {
          "type": "double",
          "attributes": {},
          "value": [0.60929258, 0.9032376, -1.53927357, 7.61770659, 2.17371708, 0.86574192]
        },
        {
          "type": "double",
          "attributes": {},
          "value": [19.55838188]
        }
      ]
    },
    {
      "type": "list",
      "attributes": {
        "names": {
          "type": "character",
          "attributes": {},
          "value": ["coeffs", "error"]
        }
      },
      "value": [
        {
          "type": "double",
          "attributes": {},
          "value": [0.44099737, 0.50062192, 0.39476045, 0.10415256, 0.42646589, 0.05586959]
        },
        {
          "type": "double",
          "attributes": {},
          "value": [5.23461831]
        }
      ]
    }
  ]
}
