# Supplementary material for: Community detection framework based on 3D shape descriptors for tree species classification in point cloud data
Source: Sci Rep. 2026 Mar 4;16:12091. doi: 10.1038/s41598-026-42392-4 (PMC13076622; doi:10.1038/s41598-026-42392-4)
Supplement: Supplementary file 1 — Supplementary Information. [file 41598_2026_42392_MOESM1_ESM.zip › features/German/Douglasie/61_72.txt.feat.json]

{
  "type": "list",
  "attributes": {
    "names": {
      "type": "character",
      "attributes": {},
      "value": ["UnionRevolutionAndOrg", "IntersectionRevolutionAndOrg", "IOU_RevolutionAndOrg", "NumPointsPerSlice", "RadiousPerSliceZ", "IOUs_RevolutionAndOrgPerSlice", "PcaSDev", "NumPointsPerSliceFit", "RadiousPerSliceFit", "IOUs_RevolutionAndOrgPerSliceFit"]
    }
  },
  "value": [
    {
      "type": "integer",
      "attributes": {},
      "value": [9572]
    },
    {
      "type": "integer",
      "attributes": {},
      "value": [964]
    },
    {
      "type": "double",
      "attributes": {},
      "value": [0.10071041]
    },
    {
      "type": "double",
      "attributes": {},
      "value": [0, 0, 0, 0, 0, 0, 0, 0, 0, 0, 0, 0, 0, 0, 0, 0, 0, 0, 0, 0, 0, 0, 0, 0, 0, 0, 0, 0, 0, 0, 0, 0, 0, 0, 0, 0, 0, 0, 0, 0, 0, 0, 0, 0, 0, 0, 0, 0, 0, 0, 0, 0, 0, 0, 0, 0, 0, 0, 4439, 7195, 6999, 6501, 5807, 5357, 4918, 4453, 3975, 3502, 3141, 2873, 2704, 2285, 2156, 1926, 1705, 1533, 1376, 1192, 1116, 1065, 992, 1143, 715, 829, 835, 657, 621, 524, 395, 408, 308, 242, 165, 145, 124, 106, 60, 52, 117, 160, 93, 288, 180, 310, 997, 287, 383, 79, 341, 200, 250, 50, 109, 56, 11, 21, 25, 18, 26, 3, 33, 7, 7, 5, 0, 6, 7, 8, 0, 0, 0, 0, 0, 0, 0, 0, 0, 0, 0]
    },
    {
      "type": "double",
      "attributes": {},
      "value": [0, 0, 0, 0, 0, 0, 0, 0, 0, 0, 0, 0, 0, 0, 0, 0, 0, 0, 0, 0, 0, 0, 0, 0, 0, 0, 0, 0, 0, 0, 0, 0, 0, 0, 0, 0, 0, 0, 0, 0, 0, 0, 0, 0, 0, 0, 0, 0, 0, 0, 0, 0, 0, 0, 0, 0, 0, 0, 0.78005046, 0.57151276, 0.5418067, 0.54975498, 0.53605032, 0.52291524, 0.5194326, 0.51188749, 0.50152886, 0.49831998, 0.49125001, 0.48693037, 0.5627113, 0.71800625, 1.01972008, 0.97938383, 0.68305182, 0.87830555, 1.55375648, 1.77493548, 2.29139256, 1.90680015, 2.71431255, 2.21952724, 2.12302756, 2.8065362, 2.7265327, 3.02796984, 3.43226385, 3.49865413, 3.4580152, 2.59259558, 2.56810808, 2.76706338, 2.85980392, 2.65118217, 3.65131283, 2.70535564, 3.11050415, 3.90478158, 4.32163906, 4.40926361, 4.39453506, 4.7718792, 4.85318756, 4.85228586, 4.53090715, 4.78450823, 4.74706984, 4.98490477, 4.52984238, 4.53667879, 4.55710316, 4.35324049, 4.05158138, 4.05221224, 3.92954326, 3.73992658, 3.96087003, 3.33643317, 2.94461632, 2.98972511, 3.12046504, 2.66051221, 2.06192756, 1.67818618, 0, 1.31441045, 1.41076398, 1.3474735, 0, 0, 0, 0, 0, 0, 0, 0, 0, 0, 0]
    },
    {
      "type": "double",
      "attributes": {},
      "value": [0, 0, 0, 0, 0, 0, 0, 0, 0, 0, 0, 0, 0, 0, 0, 0, 0, 0, 0, 0, 0, 0, 0, 0, 0, 0, 0, 0, 0, 0, 0, 0, 0, 0, 0, 0, 0, 0, 0, 0, 0, 0, 0, 0, 0, 0, 0, 0, 0, 0, 0, 0, 0, 0, 0, 0, 0, 0, 0.25, 0.2857143, 0.30769232, 0.30769232, 0.30769232, 0.30769232, 0.30769232, 0.30769232, 0.30769232, 0.30769232, 0.30769232, 0.30769232, 0.2857143, 0.30000001, 0.23333333, 0.32142857, 0.3888889, 0.375, 0.22222222, 0.171875, 0.19587629, 0.1780822, 0.16030534, 0.21276596, 0.15476191, 0.13970588, 0.14393939, 0.14193548, 0.12244898, 0.09452736, 0.08585858, 0.13445379, 0.23728813, 0.1147541, 0.09219858, 0.09756097, 0.0787037, 0.10769231, 0.09090909, 0.05737705, 0.06849315, 0.10299003, 0.089701, 0.0862069, 0.09166667, 0.11111111, 0.12580645, 0.11656442, 0.12391931, 0.07246377, 0.10062893, 0.11070111, 0.08561644, 0.04247104, 0.08695652, 0.0521327, 0.02857143, 0.02272727, 0.03139013, 0.04379562, 0.03787879, 0.024, 0.03623188, 0.03, 0.04411765, 0.0212766, 0, 0.02702703, 0.05128205, 0.02777778, 0, 0, 0, 0, 0, 0, 0, 0, 0, 0, 0]
    },
    {
      "type": "double",
      "attributes": {},
      "value": [5.62462306, 0.62869991, 0.44622753]
    },
    {
      "type": "list",
      "attributes": {
        "names": {
          "type": "character",
          "attributes": {},
          "value": ["coeffs", "error"]
        }
      },
      "value": [
        {
          "type": "double",
          "attributes": {},
          "value": [10.62593731, 6.057296, -0.80891667, 1.18895711, -0.37484542, 0.10066957]
        },
        {
          "type": "double",
          "attributes": {},
          "value": [22.03226444]
        }
      ]
    },
    {
      "type": "list",
      "attributes": {
        "names": {
          "type": "character",
          "attributes": {},
          "value": ["coeffs", "error"]
        }
      },
      "value": [
        {
          "type": "double",
          "attributes": {},
          "value": [0.69296258, 0.03207524, 1.96858624, 5.47328598, 3.71522901, 0.5045035]
        },
        {
          "type": "double",
          "attributes": {},
          "value": [21.67077344]
        }
      ]
    },
    {
      "type": "list",
      "attributes": {
        "names": {
          "type": "character",
          "attributes": {},
          "value": ["coeffs", "error"]
        }
      },
      "value": [
        {
          "type": "double",
          "attributes": {},
          "value": [0.24600051, 0.43556113, 0.07557192, 0.13083923, 0.01410657, 0.02854081]
        },
        {
          "type": "double",
          "attributes": {},
          "value": [1.55735386]
        }
      ]
    }
  ]
}
