# Supplementary material for: Community detection framework based on 3D shape descriptors for tree species classification in point cloud data
Source: Sci Rep. 2026 Mar 4;16:12091. doi: 10.1038/s41598-026-42392-4 (PMC13076622; doi:10.1038/s41598-026-42392-4)
Supplement: Supplementary file 1 — Supplementary Information. [file 41598_2026_42392_MOESM1_ESM.zip › features/German/Douglasie/Tree1_Border.xyz.feat.json]

{
  "type": "list",
  "attributes": {
    "names": {
      "type": "character",
      "attributes": {},
      "value": ["UnionRevolutionAndOrg", "IntersectionRevolutionAndOrg", "IOU_RevolutionAndOrg", "NumPointsPerSlice", "RadiousPerSliceZ", "IOUs_RevolutionAndOrgPerSlice", "PcaSDev", "NumPointsPerSliceFit", "RadiousPerSliceFit", "IOUs_RevolutionAndOrgPerSliceFit"]
    }
  },
  "value": [
    {
      "type": "integer",
      "attributes": {},
      "value": [19973]
    },
    {
      "type": "integer",
      "attributes": {},
      "value": [5256]
    },
    {
      "type": "double",
      "attributes": {},
      "value": [0.26315526]
    },
    {
      "type": "double",
      "attributes": {},
      "value": [0, 0, 0, 0, 0, 0, 0, 0, 0, 0, 0, 0, 0, 0, 0, 0, 0, 0, 0, 0, 0, 0, 0, 0, 0, 0, 0, 0, 0, 0, 0, 0, 0, 0, 0, 0, 0, 0, 0, 0, 0, 0, 0, 0, 0, 1753, 7143, 6573, 6822, 8129, 13100, 42669, 48787, 19430, 44397, 26144, 41160, 44722, 29315, 74760, 70762, 54433, 35196, 50619, 74889, 32937, 23929, 17792, 22214, 41525, 14261, 11079, 18221, 33847, 34092, 48681, 78690, 22705, 39068, 19042, 14171, 5208, 6707, 4750, 17047, 7464, 7512, 12722, 8719, 7759, 6293, 8618, 4397, 5528, 2140, 1561, 2578, 2435, 1690, 1929, 533, 835, 584, 178, 568, 359, 92, 124, 54, 117, 22, 43, 1, 0, 0, 0, 0, 0, 0, 0, 0, 0, 0, 0, 0, 0, 0, 0, 0, 0, 0, 0, 0, 0]
    },
    {
      "type": "double",
      "attributes": {},
      "value": [0, 0, 0, 0, 0, 0, 0, 0, 0, 0, 0, 0, 0, 0, 0, 0, 0, 0, 0, 0, 0, 0, 0, 0, 0, 0, 0, 0, 0, 0, 0, 0, 0, 0, 0, 0, 0, 0, 0, 0, 0, 0, 0, 0, 0, 2.31263137, 2.27281094, 1.82579124, 1.73855937, 1.7355876, 2.67784452, 3.38241386, 3.36222243, 2.99876714, 3.14417028, 3.66623807, 4.2261405, 4.57194471, 4.014575, 4.37141657, 4.84768724, 4.782938, 5.12236977, 5.13389063, 5.19447947, 5.51273966, 4.95235443, 4.13608265, 4.31746387, 4.43340254, 4.60747194, 4.29976225, 5.07317352, 6.01861143, 6.13941288, 6.71884298, 6.82194948, 5.79400539, 5.43391705, 5.47280264, 5.93341446, 5.07200003, 6.09631634, 5.93679714, 5.72361803, 6.04480028, 5.20310068, 5.33823967, 5.29875278, 4.97518158, 4.96552896, 5.09601021, 4.04414463, 4.49402761, 4.09689665, 3.71989059, 4.45834064, 4.4643364, 4.14069843, 3.6742506, 3.5072341, 3.39251018, 2.80005622, 2.74056959, 2.7410717, 2.65316582, 2.41113734, 1.97841394, 2.29676485, 1.95128417, 1.41782129, 1.78663599, 1.7182672, 0, 0, 0, 0, 0, 0, 0, 0, 0, 0, 0, 0, 0, 0, 0, 0, 0, 0, 0, 0, 0]
    },
    {
      "type": "double",
      "attributes": {},
      "value": [0, 0, 0, 0, 0, 0, 0, 0, 0, 0, 0, 0, 0, 0, 0, 0, 0, 0, 0, 0, 0, 0, 0, 0, 0, 0, 0, 0, 0, 0, 0, 0, 0, 0, 0, 0, 0, 0, 0, 0, 0, 0, 0, 0, 0, 0.14285715, 0.12359551, 0.10606061, 0.06666667, 0.1147541, 0.23770492, 0.32105264, 0.41935483, 0.46753246, 0.45783132, 0.33802816, 0.29642856, 0.2676923, 0.36328125, 0.43521595, 0.40331492, 0.34971097, 0.28172588, 0.37309644, 0.39205956, 0.29605263, 0.29177719, 0.36194029, 0.38356164, 0.40849674, 0.28658536, 0.2551724, 0.27948719, 0.25884545, 0.30909091, 0.33128834, 0.33185184, 0.346856, 0.37471783, 0.30734965, 0.23282443, 0.21025641, 0.16483517, 0.15939279, 0.23140496, 0.17777778, 0.22029702, 0.22969837, 0.23113208, 0.2263158, 0.22427441, 0.17857143, 0.28185329, 0.2388535, 0.1969697, 0.16742082, 0.16181229, 0.15434083, 0.14179105, 0.14018692, 0.09756097, 0.10994764, 0.12318841, 0.10769231, 0.16923077, 0.1570248, 0.08181818, 0.1025641, 0.08333334, 0.0945946, 0.06976745, 0.05, 0.02272727, 0, 0, 0, 0, 0, 0, 0, 0, 0, 0, 0, 0, 0, 0, 0, 0, 0, 0, 0, 0, 0]
    },
    {
      "type": "double",
      "attributes": {},
      "value": [5.57663062, 2.25603762, 1.89000104]
    },
    {
      "type": "list",
      "attributes": {
        "names": {
          "type": "character",
          "attributes": {},
          "value": ["coeffs", "error"]
        }
      },
      "value": [
        {
          "type": "double",
          "attributes": {},
          "value": [-0.72447603, 5.70328068, 4.5292305, 0.01673128, -0.05922549, 0.03267829]
        },
        {
          "type": "double",
          "attributes": {},
          "value": [55.78450498]
        }
      ]
    },
    {
      "type": "list",
      "attributes": {
        "names": {
          "type": "character",
          "attributes": {},
          "value": ["coeffs", "error"]
        }
      },
      "value": [
        {
          "type": "double",
          "attributes": {},
          "value": [1.62829738, 3.56174193, 5.43087627, 6.3481138, 2.2116015, 1.62983968]
        },
        {
          "type": "double",
          "attributes": {},
          "value": [25.08436924]
        }
      ]
    },
    {
      "type": "list",
      "attributes": {
        "names": {
          "type": "character",
          "attributes": {},
          "value": ["coeffs", "error"]
        }
      },
      "value": [
        {
          "type": "double",
          "attributes": {},
          "value": [0.0559351, 0.45054017, 0.32984457, 0.20795951, 0.12944967, 0.04317422]
        },
        {
          "type": "double",
          "attributes": {},
          "value": [2.88551214]
        }
      ]
    }
  ]
}
