# Supplementary material for: Community detection framework based on 3D shape descriptors for tree species classification in point cloud data
Source: Sci Rep. 2026 Mar 4;16:12091. doi: 10.1038/s41598-026-42392-4 (PMC13076622; doi:10.1038/s41598-026-42392-4)
Supplement: Supplementary file 1 — Supplementary Information. [file 41598_2026_42392_MOESM1_ESM.zip › features/German/Douglasie/Tree13_Interior.xyz.feat.json]

{
  "type": "list",
  "attributes": {
    "names": {
      "type": "character",
      "attributes": {},
      "value": ["UnionRevolutionAndOrg", "IntersectionRevolutionAndOrg", "IOU_RevolutionAndOrg", "NumPointsPerSlice", "RadiousPerSliceZ", "IOUs_RevolutionAndOrgPerSlice", "PcaSDev", "NumPointsPerSliceFit", "RadiousPerSliceFit", "IOUs_RevolutionAndOrgPerSliceFit"]
    }
  },
  "value": [
    {
      "type": "integer",
      "attributes": {},
      "value": [18966]
    },
    {
      "type": "integer",
      "attributes": {},
      "value": [3095]
    },
    {
      "type": "double",
      "attributes": {},
      "value": [0.16318676]
    },
    {
      "type": "double",
      "attributes": {},
      "value": [0, 0, 0, 0, 0, 0, 0, 0, 0, 0, 0, 0, 0, 0, 0, 0, 0, 0, 0, 0, 0, 0, 0, 0, 0, 0, 0, 0, 0, 0, 0, 0, 0, 0, 0, 0, 0, 0, 0, 0, 0, 0, 0, 0, 0, 0, 0, 0, 0, 0, 0, 0, 0, 0, 0, 0, 0, 0, 0, 689, 66331, 37221, 39349, 42805, 44956, 39985, 34633, 28642, 23844, 20000, 17196, 15143, 13105, 12354, 11253, 10467, 9533, 8373, 7795, 6682, 6856, 6561, 9820, 8403, 19332, 27919, 25421, 40065, 81490, 82659, 21364, 11398, 3218, 7410, 49824, 58616, 47519, 19364, 27769, 15398, 10136, 5010, 22893, 9646, 20833, 7130, 10067, 8361, 9269, 6765, 1045, 8239, 9561, 10361, 7548, 14938, 6936, 3101, 8742, 3185, 2100, 1173, 1015, 2112, 814, 1109, 619, 290, 86, 569, 166, 106, 152, 102, 143, 111, 12, 4, 45, 17, 9, 2, 20, 7, 1, 0, 0, 0, 0, 0, 0, 0, 0, 0, 0, 0, 0, 0, 0, 0, 0, 0, 0, 0, 0, 0, 0, 0, 0]
    },
    {
      "type": "double",
      "attributes": {},
      "value": [0, 0, 0, 0, 0, 0, 0, 0, 0, 0, 0, 0, 0, 0, 0, 0, 0, 0, 0, 0, 0, 0, 0, 0, 0, 0, 0, 0, 0, 0, 0, 0, 0, 0, 0, 0, 0, 0, 0, 0, 0, 0, 0, 0, 0, 0, 0, 0, 0, 0, 0, 0, 0, 0, 0, 0, 0, 0, 0, 2.30450487, 2.51840758, 1.55353987, 1.50070763, 1.48839664, 1.48227918, 1.43558693, 1.40224862, 1.38645923, 1.36328733, 1.55238605, 1.38458776, 1.31498241, 1.61374629, 1.3157407, 1.29078865, 1.27095985, 1.29091465, 1.23449397, 1.23402441, 1.22963488, 1.8890152, 2.15082884, 2.04577541, 4.25402975, 4.45202398, 4.26240063, 4.1700182, 4.36069012, 4.43982697, 4.62440109, 4.43853331, 4.06795549, 3.75192165, 4.26776123, 4.90438652, 5.07838106, 5.54520702, 5.63416243, 5.49772215, 5.8371439, 5.94930744, 5.77526188, 6.59719563, 6.63342762, 5.86736059, 6.09551048, 5.56184006, 5.76407242, 5.27342653, 5.3925066, 5.51295519, 5.48115015, 5.48012257, 5.16251612, 5.3881669, 5.23033476, 5.30008793, 4.71822166, 4.42707825, 4.58036041, 4.67759514, 3.98592949, 3.4643569, 3.65741181, 3.62166071, 3.66988659, 2.84711242, 2.63825512, 2.63489771, 2.31870008, 2.3352747, 2.00854468, 1.99706542, 1.55646682, 2.26149964, 2.23466086, 0.93497556, 1.44889188, 1.27239227, 0.92597938, 1.38950884, 1.16218734, 0.77501482, 1.38303959, 0.92338818, 0, 0, 0, 0, 0, 0, 0, 0, 0, 0, 0, 0, 0, 0, 0, 0, 0, 0, 0, 0, 0, 0, 0, 0]
    },
    {
      "type": "double",
      "attributes": {},
      "value": [0, 0, 0, 0, 0, 0, 0, 0, 0, 0, 0, 0, 0, 0, 0, 0, 0, 0, 0, 0, 0, 0, 0, 0, 0, 0, 0, 0, 0, 0, 0, 0, 0, 0, 0, 0, 0, 0, 0, 0, 0, 0, 0, 0, 0, 0, 0, 0, 0, 0, 0, 0, 0, 0, 0, 0, 0, 0, 0, 0.02739726, 0.0862069, 0.0754717, 0.08333334, 0.08510638, 0.08333334, 0.08695652, 0.09090909, 0.09302326, 0.06976745, 0.09433962, 0.06818182, 0.075, 0.07272727, 0.07317073, 0.07317073, 0.12820514, 0.12195122, 0.10810811, 0.10810811, 0.10810811, 0.14084508, 0.16091955, 0.18292683, 0.08865248, 0.14790997, 0.17957747, 0.20955883, 0.19127516, 0.21035598, 0.21884498, 0.197411, 0.1969697, 0.14666666, 0.17421603, 0.17073171, 0.27179489, 0.23529412, 0.14194915, 0.16777042, 0.13412228, 0.13793103, 0.12170386, 0.13312203, 0.12440945, 0.19921875, 0.16513762, 0.15835141, 0.13414635, 0.1826923, 0.15261959, 0.07726269, 0.21238938, 0.19068736, 0.21534653, 0.17620137, 0.2200489, 0.19385342, 0.17251462, 0.19281046, 0.18575852, 0.13253012, 0.13385826, 0.22959183, 0.14814815, 0.12149533, 0.1559633, 0.23571429, 0.09756097, 0.08943089, 0.22772278, 0.18811882, 0.1375, 0.18987341, 0.18181819, 0.17525773, 0.15957446, 0.14285715, 0.04255319, 0.17948718, 0.14285715, 0.11111111, 0.05714286, 0.21052632, 0.06666667, 0.04, 0, 0, 0, 0, 0, 0, 0, 0, 0, 0, 0, 0, 0, 0, 0, 0, 0, 0, 0, 0, 0, 0, 0, 0]
    },
    {
      "type": "double",
      "attributes": {},
      "value": [8.25570118, 1.54450384, 1.3751567]
    },
    {
      "type": "list",
      "attributes": {
        "names": {
          "type": "character",
          "attributes": {},
          "value": ["coeffs", "error"]
        }
      },
      "value": [
        {
          "type": "double",
          "attributes": {},
          "value": [6.89399452, -0.95407448, 7.06373417, -1.14775405, 0.41139326, -0.127777]
        },
        {
          "type": "double",
          "attributes": {},
          "value": [91.17827614]
        }
      ]
    },
    {
      "type": "list",
      "attributes": {
        "names": {
          "type": "character",
          "attributes": {},
          "value": ["coeffs", "error"]
        }
      },
      "value": [
        {
          "type": "double",
          "attributes": {},
          "value": [2.66185608, -0.88030935, 5.09870501, 7.132256, 0.43663968, 1.2061387]
        },
        {
          "type": "double",
          "attributes": {},
          "value": [28.3720034]
        }
      ]
    },
    {
      "type": "list",
      "attributes": {
        "names": {
          "type": "character",
          "attributes": {},
          "value": ["coeffs", "error"]
        }
      },
      "value": [
        {
          "type": "double",
          "attributes": {},
          "value": [0.07671473, 0.04162322, 0.24017314, 0.11857749, 0.21046397, 0.07021702]
        },
        {
          "type": "double",
          "attributes": {},
          "value": [2.65803056]
        }
      ]
    }
  ]
}
