# Supplementary material for: Community detection framework based on 3D shape descriptors for tree species classification in point cloud data
Source: Sci Rep. 2026 Mar 4;16:12091. doi: 10.1038/s41598-026-42392-4 (PMC13076622; doi:10.1038/s41598-026-42392-4)
Supplement: Supplementary file 1 — Supplementary Information. [file 41598_2026_42392_MOESM1_ESM.zip › features/German/Douglasie/31_70.txt.feat.json]

{
  "type": "list",
  "attributes": {
    "names": {
      "type": "character",
      "attributes": {},
      "value": ["UnionRevolutionAndOrg", "IntersectionRevolutionAndOrg", "IOU_RevolutionAndOrg", "NumPointsPerSlice", "RadiousPerSliceZ", "IOUs_RevolutionAndOrgPerSlice", "PcaSDev", "NumPointsPerSliceFit", "RadiousPerSliceFit", "IOUs_RevolutionAndOrgPerSliceFit"]
    }
  },
  "value": [
    {
      "type": "integer",
      "attributes": {},
      "value": [6669]
    },
    {
      "type": "integer",
      "attributes": {},
      "value": [1164]
    },
    {
      "type": "double",
      "attributes": {},
      "value": [0.17453891]
    },
    {
      "type": "double",
      "attributes": {},
      "value": [0, 0, 0, 0, 0, 0, 0, 0, 0, 0, 0, 0, 0, 0, 0, 0, 0, 0, 0, 0, 0, 0, 0, 0, 0, 0, 0, 0, 0, 0, 0, 0, 0, 0, 0, 0, 0, 0, 0, 471, 2403, 2675, 2598, 2518, 2394, 2250, 2216, 2101, 2035, 1974, 1838, 1652, 1653, 1525, 1257, 1389, 1228, 1213, 954, 989, 935, 688, 739, 708, 731, 610, 564, 538, 413, 499, 568, 746, 1074, 622, 452, 441, 1504, 746, 829, 795, 1001, 692, 524, 781, 585, 627, 540, 284, 148, 193, 135, 19, 27, 0, 4, 2, 2, 0, 0, 0, 0, 0, 0, 0, 0, 0, 0, 0, 0, 0, 0, 0, 0, 0, 0]
    },
    {
      "type": "double",
      "attributes": {},
      "value": [0, 0, 0, 0, 0, 0, 0, 0, 0, 0, 0, 0, 0, 0, 0, 0, 0, 0, 0, 0, 0, 0, 0, 0, 0, 0, 0, 0, 0, 0, 0, 0, 0, 0, 0, 0, 0, 0, 0, 1.00660729, 0.86378312, 0.45415553, 0.42921576, 0.43399468, 0.41570422, 0.39712879, 0.41784108, 0.39469233, 0.40759206, 0.37428609, 0.34739849, 0.3887305, 0.33576876, 0.46616736, 0.84778064, 1.26502144, 0.82721949, 1.79135239, 1.79643619, 1.64701438, 2.71887827, 1.44141233, 1.80805087, 2.39339209, 1.69708288, 2.78208089, 2.92442822, 1.80365658, 3.41174722, 3.20943213, 3.44564247, 4.17348003, 4.43970633, 3.4062252, 3.57539272, 3.52588868, 4.25637197, 4.16349506, 3.90319848, 4.43491983, 4.32353783, 4.23996258, 4.39978123, 4.12378168, 4.16678286, 3.7660234, 3.82821894, 3.42806983, 3.08293557, 2.34884787, 2.64041567, 2.24744081, 1.70819294, 0, 0.94358552, 0.65798748, 0.43549937, 0, 0, 0, 0, 0, 0, 0, 0, 0, 0, 0, 0, 0, 0, 0, 0, 0, 0]
    },
    {
      "type": "double",
      "attributes": {},
      "value": [0, 0, 0, 0, 0, 0, 0, 0, 0, 0, 0, 0, 0, 0, 0, 0, 0, 0, 0, 0, 0, 0, 0, 0, 0, 0, 0, 0, 0, 0, 0, 0, 0, 0, 0, 0, 0, 0, 0, 0.27586207, 0.17391305, 0.23076923, 0.25, 0.25, 0.18181819, 0.2, 0.27272728, 0.2, 0.2, 0.22222222, 0.25, 0.33333334, 0.375, 0.30769232, 0.2173913, 0.1025641, 0.27272728, 0.09230769, 0.09230769, 0.08928572, 0.06870229, 0.14285715, 0.11940298, 0.06593407, 0.1147541, 0.05147059, 0.05645161, 0.09090909, 0.08290155, 0.10982659, 0.17766498, 0.15636364, 0.13961039, 0.18134715, 0.1884058, 0.27450982, 0.29122806, 0.25274727, 0.26229507, 0.16612378, 0.23549488, 0.21276596, 0.19601329, 0.20377359, 0.18315019, 0.18942732, 0.18723404, 0.14814815, 0.15436241, 0.17, 0.1388889, 0.04347826, 0.06779661, 0, 0.11538462, 0.125, 0.08333334, 0, 0, 0, 0, 0, 0, 0, 0, 0, 0, 0, 0, 0, 0, 0, 0, 0, 0]
    },
    {
      "type": "double",
      "attributes": {},
      "value": [6.99840372, 0.98058234, 0.82177853]
    },
    {
      "type": "list",
      "attributes": {
        "names": {
          "type": "character",
          "attributes": {},
          "value": ["coeffs", "error"]
        }
      },
      "value": [
        {
          "type": "double",
          "attributes": {},
          "value": [3.20443177, 6.86365507, -0.69175391, 3.00232034, 0.08422021, -0.13383556]
        },
        {
          "type": "double",
          "attributes": {},
          "value": [19.53522335]
        }
      ]
    },
    {
      "type": "list",
      "attributes": {
        "names": {
          "type": "character",
          "attributes": {},
          "value": ["coeffs", "error"]
        }
      },
      "value": [
        {
          "type": "double",
          "attributes": {},
          "value": [0.92189942, -0.14240595, 0.8960293, 5.42059314, 3.4098751, -0.13271492]
        },
        {
          "type": "double",
          "attributes": {},
          "value": [15.32542719]
        }
      ]
    },
    {
      "type": "list",
      "attributes": {
        "names": {
          "type": "character",
          "attributes": {},
          "value": ["coeffs", "error"]
        }
      },
      "value": [
        {
          "type": "double",
          "attributes": {},
          "value": [0.16586573, 0.41999811, -0.06731541, 0.32324704, 0.12825193, 0.06013772]
        },
        {
          "type": "double",
          "attributes": {},
          "value": [2.46367437]
        }
      ]
    }
  ]
}
