# Supplementary material for: Community detection framework based on 3D shape descriptors for tree species classification in point cloud data
Source: Sci Rep. 2026 Mar 4;16:12091. doi: 10.1038/s41598-026-42392-4 (PMC13076622; doi:10.1038/s41598-026-42392-4)
Supplement: Supplementary file 1 — Supplementary Information. [file 41598_2026_42392_MOESM1_ESM.zip › features/German/Douglasie/32_79.txt.feat.json]

{
  "type": "list",
  "attributes": {
    "names": {
      "type": "character",
      "attributes": {},
      "value": ["UnionRevolutionAndOrg", "IntersectionRevolutionAndOrg", "IOU_RevolutionAndOrg", "NumPointsPerSlice", "RadiousPerSliceZ", "IOUs_RevolutionAndOrgPerSlice", "PcaSDev", "NumPointsPerSliceFit", "RadiousPerSliceFit", "IOUs_RevolutionAndOrgPerSliceFit"]
    }
  },
  "value": [
    {
      "type": "integer",
      "attributes": {},
      "value": [7026]
    },
    {
      "type": "integer",
      "attributes": {},
      "value": [1136]
    },
    {
      "type": "double",
      "attributes": {},
      "value": [0.16168517]
    },
    {
      "type": "double",
      "attributes": {},
      "value": [0, 0, 0, 0, 0, 0, 0, 0, 0, 0, 0, 0, 0, 0, 0, 0, 0, 0, 0, 0, 0, 0, 0, 0, 0, 0, 0, 0, 0, 0, 0, 0, 0, 0, 0, 0, 0, 0, 0, 0, 0, 0, 0, 0, 0, 0, 0, 0, 0, 0, 0, 0, 0, 0, 0, 0, 0, 0, 0, 0, 0, 0, 9150, 37837, 36632, 29332, 19106, 12503, 8499, 5964, 4638, 3280, 2782, 2148, 1715, 1521, 1507, 1347, 1272, 1194, 1203, 1076, 1112, 1029, 997, 976, 924, 881, 943, 777, 797, 746, 740, 699, 660, 574, 504, 506, 516, 489, 453, 428, 452, 396, 468, 504, 357, 466, 835, 401, 200, 146, 223, 434, 223, 862, 733, 2365, 4055, 1579, 2054, 1221, 851, 612, 921, 615, 372, 212, 116, 35, 19, 15, 11, 0, 3, 4, 0, 0, 0, 0, 0, 0, 0, 0, 0, 0, 0]
    },
    {
      "type": "double",
      "attributes": {},
      "value": [0, 0, 0, 0, 0, 0, 0, 0, 0, 0, 0, 0, 0, 0, 0, 0, 0, 0, 0, 0, 0, 0, 0, 0, 0, 0, 0, 0, 0, 0, 0, 0, 0, 0, 0, 0, 0, 0, 0, 0, 0, 0, 0, 0, 0, 0, 0, 0, 0, 0, 0, 0, 0, 0, 0, 0, 0, 0, 0, 0, 0, 0, 0.64832312, 0.72888571, 0.71570534, 0.65960085, 0.60030818, 0.57097197, 0.54623234, 0.53093499, 0.51541501, 0.51256448, 0.48521328, 0.47547555, 0.46651301, 0.44965211, 0.44104707, 0.42657378, 0.42137012, 0.4210391, 0.41223702, 0.41519016, 0.45764697, 0.48676729, 0.40873709, 0.40396461, 0.40548295, 0.39638275, 0.40348682, 0.40893054, 0.40856168, 0.52023357, 0.44858336, 0.39282677, 0.46964255, 0.40095264, 0.41397345, 0.42658067, 0.4090502, 0.38640189, 0.39656231, 0.41169167, 0.39024022, 0.38669205, 2.83631134, 2.54626942, 2.40596128, 1.55789328, 2.87304306, 2.09092569, 2.25866461, 0.36468387, 1.87911594, 2.7675097, 3.58503294, 5.52078533, 5.54415131, 5.34443951, 5.60495329, 4.66339445, 4.25287342, 4.81475258, 4.42454958, 4.52969456, 4.26967096, 4.09971952, 4.15590239, 4.12331533, 3.34344888, 2.89053011, 3.65972829, 2.85845852, 2.76420665, 0, 1.84747589, 1.7547096, 0, 0, 0, 0, 0, 0, 0, 0, 0, 0, 0]
    },
    {
      "type": "double",
      "attributes": {},
      "value": [0, 0, 0, 0, 0, 0, 0, 0, 0, 0, 0, 0, 0, 0, 0, 0, 0, 0, 0, 0, 0, 0, 0, 0, 0, 0, 0, 0, 0, 0, 0, 0, 0, 0, 0, 0, 0, 0, 0, 0, 0, 0, 0, 0, 0, 0, 0, 0, 0, 0, 0, 0, 0, 0, 0, 0, 0, 0, 0, 0, 0, 0, 0.23529412, 0.38095239, 0.21052632, 0.22222222, 0.29411766, 0.38461539, 0.46153846, 0.46153846, 0.41666666, 0.41666666, 0.45454547, 0.36363637, 0.36363637, 0.36363637, 0.36363637, 0.40000001, 0.40000001, 0.44444445, 0.44444445, 0.44444445, 0.36363637, 0.36363637, 0.44444445, 0.44444445, 0.55555558, 0.44444445, 0.55555558, 0.44444445, 0.44444445, 0.30769232, 0.36363637, 0.33333334, 0.36363637, 0.44444445, 0.44444445, 0.30000001, 0.44444445, 0.33333334, 0.33333334, 0.44444445, 0.44444445, 0.33333334, 0.07092199, 0.13043478, 0.08653846, 0.13461539, 0.08510638, 0.15476191, 0.04166667, 0.22222222, 0.08695652, 0.10948905, 0.05687204, 0.06531531, 0.10021786, 0.18414919, 0.20638297, 0.19047619, 0.26132405, 0.21971831, 0.23255815, 0.1918239, 0.21602787, 0.23018868, 0.12408759, 0.125, 0.14207651, 0.07746479, 0.04147466, 0.03623188, 0.05504587, 0, 0.05769231, 0.04918033, 0, 0, 0, 0, 0, 0, 0, 0, 0, 0, 0]
    },
    {
      "type": "double",
      "attributes": {},
      "value": [8.18136772, 0.62688972, 0.45270485]
    },
    {
      "type": "list",
      "attributes": {
        "names": {
          "type": "character",
          "attributes": {},
          "value": ["coeffs", "error"]
        }
      },
      "value": [
        {
          "type": "double",
          "attributes": {},
          "value": [20.70257982, -1.90889349, 1.57863335, -0.46749399, 1.52103714, -0.56085369]
        },
        {
          "type": "double",
          "attributes": {},
          "value": [69.9471471]
        }
      ]
    },
    {
      "type": "list",
      "attributes": {
        "names": {
          "type": "character",
          "attributes": {},
          "value": ["coeffs", "error"]
        }
      },
      "value": [
        {
          "type": "double",
          "attributes": {},
          "value": [0.55148163, 0.93857251, -0.46339201, 1.57172992, 7.15514127, 0.39338046]
        },
        {
          "type": "double",
          "attributes": {},
          "value": [31.3407195]
        }
      ]
    },
    {
      "type": "list",
      "attributes": {
        "names": {
          "type": "character",
          "attributes": {},
          "value": ["coeffs", "error"]
        }
      },
      "value": [
        {
          "type": "double",
          "attributes": {},
          "value": [0.29821661, 0.32010103, 0.66910832, -0.04575014, 0.27947911, -0.0166852]
        },
        {
          "type": "double",
          "attributes": {},
          "value": [4.57722777]
        }
      ]
    }
  ]
}
