# Supplementary material for: Community detection framework based on 3D shape descriptors for tree species classification in point cloud data
Source: Sci Rep. 2026 Mar 4;16:12091. doi: 10.1038/s41598-026-42392-4 (PMC13076622; doi:10.1038/s41598-026-42392-4)
Supplement: Supplementary file 1 — Supplementary Information. [file 41598_2026_42392_MOESM1_ESM.zip › features/German/Douglasie/62_89.txt.feat.json]

{
  "type": "list",
  "attributes": {
    "names": {
      "type": "character",
      "attributes": {},
      "value": ["UnionRevolutionAndOrg", "IntersectionRevolutionAndOrg", "IOU_RevolutionAndOrg", "NumPointsPerSlice", "RadiousPerSliceZ", "IOUs_RevolutionAndOrgPerSlice", "PcaSDev", "NumPointsPerSliceFit", "RadiousPerSliceFit", "IOUs_RevolutionAndOrgPerSliceFit"]
    }
  },
  "value": [
    {
      "type": "integer",
      "attributes": {},
      "value": [15566]
    },
    {
      "type": "integer",
      "attributes": {},
      "value": [1919]
    },
    {
      "type": "double",
      "attributes": {},
      "value": [0.12328151]
    },
    {
      "type": "double",
      "attributes": {},
      "value": [0, 0, 0, 0, 0, 0, 0, 0, 0, 0, 0, 0, 0, 0, 0, 0, 0, 0, 0, 0, 0, 0, 0, 0, 0, 0, 0, 0, 0, 0, 0, 0, 0, 0, 0, 0, 0, 0, 0, 0, 0, 0, 0, 0, 0, 0, 0, 0, 0, 0, 0, 0, 0, 0, 0, 0, 0, 0, 0, 0, 1905, 10698, 9276, 8895, 8389, 7369, 6906, 6424, 5302, 4945, 4302, 4719, 5236, 3959, 4338, 3461, 3184, 3403, 2333, 2385, 2477, 2162, 1695, 1833, 1308, 1415, 1444, 1510, 1280, 1281, 948, 905, 968, 935, 1033, 1402, 2826, 2733, 1897, 2129, 1970, 2868, 1981, 986, 1067, 855, 739, 697, 344, 230, 113, 97, 106, 128, 92, 35, 28, 29, 48, 46, 24, 21, 23, 8, 22, 4, 14, 6, 7, 9, 6, 7, 0, 1, 0, 0, 3, 0, 0, 0, 0, 0, 0, 0, 0, 0, 0, 0, 0, 0, 0, 0]
    },
    {
      "type": "double",
      "attributes": {},
      "value": [0, 0, 0, 0, 0, 0, 0, 0, 0, 0, 0, 0, 0, 0, 0, 0, 0, 0, 0, 0, 0, 0, 0, 0, 0, 0, 0, 0, 0, 0, 0, 0, 0, 0, 0, 0, 0, 0, 0, 0, 0, 0, 0, 0, 0, 0, 0, 0, 0, 0, 0, 0, 0, 0, 0, 0, 0, 0, 0, 0, 1.08888113, 1.0448525, 0.5160532, 0.43645862, 0.39034367, 0.4369573, 0.45067209, 0.46729147, 0.49530378, 0.51767421, 0.53129631, 2.080652, 2.69425178, 3.0737977, 2.63156009, 3.13632798, 2.79355001, 2.75104737, 3.09554195, 1.52800989, 0.58722371, 1.93351364, 3.20403743, 1.77821684, 2.53141189, 3.10333085, 3.20679164, 3.10865235, 3.03125143, 3.81181335, 2.78423357, 4.2512064, 4.12874842, 3.39149284, 3.65431023, 4.05032969, 4.59726191, 4.2984724, 5.23887348, 5.46460867, 6.01877451, 6.08414936, 5.99982977, 6.09311295, 5.88897276, 6.00486898, 5.19311571, 5.82880259, 5.8469758, 5.80783892, 5.49481201, 5.07953548, 5.26492357, 5.38464785, 5.19280005, 5.21850109, 4.94292402, 4.54365015, 4.43050623, 4.47800112, 4.48074245, 3.63686872, 3.91943932, 3.9446733, 3.14930105, 3.0376966, 2.6842308, 2.79420495, 2.92415524, 2.03394365, 2.05356383, 2.14944124, 0, 0.85235929, 0, 0, 0.7533322, 0, 0, 0, 0, 0, 0, 0, 0, 0, 0, 0, 0, 0, 0, 0]
    },
    {
      "type": "double",
      "attributes": {},
      "value": [0, 0, 0, 0, 0, 0, 0, 0, 0, 0, 0, 0, 0, 0, 0, 0, 0, 0, 0, 0, 0, 0, 0, 0, 0, 0, 0, 0, 0, 0, 0, 0, 0, 0, 0, 0, 0, 0, 0, 0, 0, 0, 0, 0, 0, 0, 0, 0, 0, 0, 0, 0, 0, 0, 0, 0, 0, 0, 0, 0, 0.3125, 0.37931034, 0.53846157, 0.60000002, 0.5, 0.40000001, 0.36363637, 0.54545456, 0.5, 0.46153846, 0.42857143, 0.09859155, 0.12307692, 0.05405406, 0.12195122, 0.06024097, 0.08029197, 0.10526316, 0.05298013, 0.11764706, 0.26666668, 0.10666667, 0.05806452, 0.12121212, 0.16666667, 0.11656442, 0.0862069, 0.12269939, 0.11392405, 0.08583691, 0.08759124, 0.04545455, 0.05405406, 0.1005291, 0.11520737, 0.12403101, 0.18042813, 0.17708333, 0.18028846, 0.18930958, 0.18949343, 0.17863721, 0.22975518, 0.17032968, 0.203125, 0.18421052, 0.24264705, 0.198, 0.16269842, 0.12024048, 0.10138249, 0.08268734, 0.07389162, 0.05411765, 0.05466238, 0.0259366, 0.02931596, 0.04961832, 0.06382979, 0.06, 0.02371541, 0.03846154, 0.03940887, 0.01522843, 0.05691057, 0.032, 0.06, 0.04098361, 0.04273504, 0.06578948, 0.05479452, 0.03529412, 0, 0.04761905, 0, 0, 0.10526316, 0, 0, 0, 0, 0, 0, 0, 0, 0, 0, 0, 0, 0, 0, 0]
    },
    {
      "type": "double",
      "attributes": {},
      "value": [6.75092634, 1.12763907, 0.73849916]
    },
    {
      "type": "list",
      "attributes": {
        "names": {
          "type": "character",
          "attributes": {},
          "value": ["coeffs", "error"]
        }
      },
      "value": [
        {
          "type": "double",
          "attributes": {},
          "value": [8.0438957, 5.83455521, -0.1194209, 2.20042502, -1.45261999, 0.53034716]
        },
        {
          "type": "double",
          "attributes": {},
          "value": [44.89074913]
        }
      ]
    },
    {
      "type": "list",
      "attributes": {
        "names": {
          "type": "character",
          "attributes": {},
          "value": ["coeffs", "error"]
        }
      },
      "value": [
        {
          "type": "double",
          "attributes": {},
          "value": [0.23524606, 1.69934187, 1.90105366, 8.28771388, 2.22408236, 0.11266069]
        },
        {
          "type": "double",
          "attributes": {},
          "value": [36.88771553]
        }
      ]
    },
    {
      "type": "list",
      "attributes": {
        "names": {
          "type": "character",
          "attributes": {},
          "value": ["coeffs", "error"]
        }
      },
      "value": [
        {
          "type": "double",
          "attributes": {},
          "value": [0.52651466, 0.29415254, -0.05503966, 0.32963351, -0.13031136, 0.09766114]
        },
        {
          "type": "double",
          "attributes": {},
          "value": [4.42267914]
        }
      ]
    }
  ]
}
