# Supplementary material for: Community detection framework based on 3D shape descriptors for tree species classification in point cloud data
Source: Sci Rep. 2026 Mar 4;16:12091. doi: 10.1038/s41598-026-42392-4 (PMC13076622; doi:10.1038/s41598-026-42392-4)
Supplement: Supplementary file 1 — Supplementary Information. [file 41598_2026_42392_MOESM1_ESM.zip › features/German/Douglasie/31_71.txt.feat.json]

{
  "type": "list",
  "attributes": {
    "names": {
      "type": "character",
      "attributes": {},
      "value": ["UnionRevolutionAndOrg", "IntersectionRevolutionAndOrg", "IOU_RevolutionAndOrg", "NumPointsPerSlice", "RadiousPerSliceZ", "IOUs_RevolutionAndOrgPerSlice", "PcaSDev", "NumPointsPerSliceFit", "RadiousPerSliceFit", "IOUs_RevolutionAndOrgPerSliceFit"]
    }
  },
  "value": [
    {
      "type": "integer",
      "attributes": {},
      "value": [4326]
    },
    {
      "type": "integer",
      "attributes": {},
      "value": [974]
    },
    {
      "type": "double",
      "attributes": {},
      "value": [0.22515025]
    },
    {
      "type": "double",
      "attributes": {},
      "value": [0, 0, 0, 0, 0, 0, 0, 0, 0, 0, 0, 0, 0, 0, 0, 0, 0, 0, 0, 0, 0, 0, 0, 0, 0, 0, 0, 0, 0, 0, 0, 0, 0, 0, 0, 0, 0, 0, 2575, 3402, 3367, 3099, 3054, 2836, 2757, 2522, 2344, 2215, 2138, 1916, 1630, 1427, 1474, 876, 1041, 747, 739, 709, 722, 609, 668, 538, 479, 502, 420, 432, 776, 803, 589, 432, 660, 1200, 1396, 1016, 855, 748, 1874, 579, 1565, 757, 411, 631, 151, 294, 597, 375, 27, 31, 15, 2, 4, 0, 1, 0, 0, 0, 0, 0, 0, 0, 0, 0, 0, 0, 0, 0, 0, 0, 0]
    },
    {
      "type": "double",
      "attributes": {},
      "value": [0, 0, 0, 0, 0, 0, 0, 0, 0, 0, 0, 0, 0, 0, 0, 0, 0, 0, 0, 0, 0, 0, 0, 0, 0, 0, 0, 0, 0, 0, 0, 0, 0, 0, 0, 0, 0, 0, 0.37373459, 0.32610944, 0.2938306, 0.29217353, 0.28875706, 0.28360343, 0.27834016, 0.32064402, 0.27830955, 0.25689828, 0.26062629, 0.25165942, 0.98637474, 1.23696554, 1.43334389, 1.53971684, 1.31010461, 1.54195797, 1.18250203, 0.57619065, 0.9290238, 0.55266964, 0.2318998, 1.35322905, 0.2526474, 0.97023273, 0.29493815, 2.66102791, 3.19092393, 2.78190875, 2.66438127, 3.60510349, 3.63550329, 3.50212383, 3.57978249, 2.95720649, 3.38876843, 3.05869532, 3.24757791, 3.19407916, 3.12022138, 3.24813724, 2.82533145, 3.11712241, 2.83700013, 3.10206985, 2.81990075, 2.74683213, 2.30190778, 1.80391061, 2.43857861, 1.44308662, 1.1082257, 0, 0.13515216, 0, 0, 0, 0, 0, 0, 0, 0, 0, 0, 0, 0, 0, 0, 0, 0]
    },
    {
      "type": "double",
      "attributes": {},
      "value": [0, 0, 0, 0, 0, 0, 0, 0, 0, 0, 0, 0, 0, 0, 0, 0, 0, 0, 0, 0, 0, 0, 0, 0, 0, 0, 0, 0, 0, 0, 0, 0, 0, 0, 0, 0, 0, 0, 0.44444445, 0.5, 0.375, 0.375, 0.375, 0.375, 0.42857143, 0.375, 0.42857143, 0.42857143, 0.42857143, 0.42857143, 0.22222222, 0.15384616, 0.24444444, 0.1509434, 0.23809524, 0.09433962, 0.19444445, 0.25, 0.15384616, 0.2857143, 0.2857143, 0.09302326, 0.2857143, 0.11538462, 0.25, 0.06306306, 0.10714286, 0.17777778, 0.2519685, 0.15023474, 0.1712963, 0.23115578, 0.26190478, 0.37086093, 0.32984293, 0.33540374, 0.38857144, 0.26190478, 0.3493976, 0.29142857, 0.22302158, 0.24848485, 0.20143884, 0.19018404, 0.17518248, 0.17557251, 0.1122449, 0.15625, 0.08490566, 0.04444445, 0.06060606, 0, 0.16666667, 0, 0, 0, 0, 0, 0, 0, 0, 0, 0, 0, 0, 0, 0, 0, 0]
    },
    {
      "type": "double",
      "attributes": {},
      "value": [6.92471108, 0.77493148, 0.70576871]
    },
    {
      "type": "list",
      "attributes": {
        "names": {
          "type": "character",
          "attributes": {},
          "value": ["coeffs", "error"]
        }
      },
      "value": [
        {
          "type": "double",
          "attributes": {},
          "value": [5.35702181, 6.36817471, -1.70887346, 3.75490588, -0.27709351, -0.04309671]
        },
        {
          "type": "double",
          "attributes": {},
          "value": [16.25498127]
        }
      ]
    },
    {
      "type": "list",
      "attributes": {
        "names": {
          "type": "character",
          "attributes": {},
          "value": ["coeffs", "error"]
        }
      },
      "value": [
        {
          "type": "double",
          "attributes": {},
          "value": [0.04229259, 0.96043345, -0.29786254, 4.48994261, 2.94050593, 0.11002165]
        },
        {
          "type": "double",
          "attributes": {},
          "value": [22.04508246]
        }
      ]
    },
    {
      "type": "list",
      "attributes": {
        "names": {
          "type": "character",
          "attributes": {},
          "value": ["coeffs", "error"]
        }
      },
      "value": [
        {
          "type": "double",
          "attributes": {},
          "value": [0.40650012, 0.53158211, -0.05318312, 0.44008362, 0.14348249, 0.04656688]
        },
        {
          "type": "double",
          "attributes": {},
          "value": [3.16460755]
        }
      ]
    }
  ]
}
