# Supplementary material for: Community detection framework based on 3D shape descriptors for tree species classification in point cloud data
Source: Sci Rep. 2026 Mar 4;16:12091. doi: 10.1038/s41598-026-42392-4 (PMC13076622; doi:10.1038/s41598-026-42392-4)
Supplement: Supplementary file 1 — Supplementary Information. [file 41598_2026_42392_MOESM1_ESM.zip › features/German/Douglasie/31_61.txt.feat.json]

{
  "type": "list",
  "attributes": {
    "names": {
      "type": "character",
      "attributes": {},
      "value": ["UnionRevolutionAndOrg", "IntersectionRevolutionAndOrg", "IOU_RevolutionAndOrg", "NumPointsPerSlice", "RadiousPerSliceZ", "IOUs_RevolutionAndOrgPerSlice", "PcaSDev", "NumPointsPerSliceFit", "RadiousPerSliceFit", "IOUs_RevolutionAndOrgPerSliceFit"]
    }
  },
  "value": [
    {
      "type": "integer",
      "attributes": {},
      "value": [16354]
    },
    {
      "type": "integer",
      "attributes": {},
      "value": [2180]
    },
    {
      "type": "double",
      "attributes": {},
      "value": [0.13330072]
    },
    {
      "type": "double",
      "attributes": {},
      "value": [0, 0, 0, 0, 0, 0, 0, 0, 0, 0, 0, 0, 0, 0, 0, 0, 0, 0, 0, 0, 0, 0, 0, 0, 0, 0, 0, 0, 0, 0, 0, 0, 0, 0, 0, 0, 0, 0, 0, 1076, 4256, 4383, 4196, 3991, 3721, 3478, 3174, 2927, 2719, 2516, 2457, 2246, 1908, 1643, 1620, 1173, 1091, 879, 805, 868, 932, 566, 584, 844, 2714, 6844, 891, 1967, 5221, 4457, 983, 1619, 3078, 1867, 3294, 2931, 3060, 3081, 1917, 1311, 1677, 1884, 1522, 1051, 308, 279, 85, 97, 153, 74, 48, 19, 13, 27, 9, 7, 6, 3, 0, 5, 0, 0, 0, 0, 0, 0, 0, 0, 0, 0, 0, 0, 0, 0, 0, 0, 0, 0, 0, 0, 0]
    },
    {
      "type": "double",
      "attributes": {},
      "value": [0, 0, 0, 0, 0, 0, 0, 0, 0, 0, 0, 0, 0, 0, 0, 0, 0, 0, 0, 0, 0, 0, 0, 0, 0, 0, 0, 0, 0, 0, 0, 0, 0, 0, 0, 0, 0, 0, 0, 1.82123685, 1.73528993, 1.49383473, 1.46385813, 1.46789217, 1.46523488, 1.46862674, 1.47391105, 1.47776449, 1.47583818, 1.53970635, 2.14545441, 2.97995377, 2.96190786, 1.69216251, 2.48451233, 1.97495055, 3.09632802, 3.48068428, 4.24076843, 4.47291851, 4.86990118, 3.4086163, 4.45341349, 4.82925272, 4.71361923, 4.22110462, 4.9761591, 5.84694815, 6.32351494, 5.6797843, 5.71514225, 6.15496922, 5.74896812, 6.0064311, 6.61992693, 6.95710135, 6.7659688, 5.47530079, 5.61368847, 5.54428864, 5.62056398, 5.60246134, 5.89980984, 5.81995916, 4.3984561, 4.47986174, 4.83819485, 4.69916058, 4.71048355, 4.93760014, 4.998703, 3.1570034, 3.16278863, 3.06625724, 2.5286727, 2.56799722, 1.7800591, 3.14408994, 0, 2.27395582, 0, 0, 0, 0, 0, 0, 0, 0, 0, 0, 0, 0, 0, 0, 0, 0, 0, 0, 0, 0, 0]
    },
    {
      "type": "double",
      "attributes": {},
      "value": [0, 0, 0, 0, 0, 0, 0, 0, 0, 0, 0, 0, 0, 0, 0, 0, 0, 0, 0, 0, 0, 0, 0, 0, 0, 0, 0, 0, 0, 0, 0, 0, 0, 0, 0, 0, 0, 0, 0, 0.07692308, 0.06666667, 0.08510638, 0.08695652, 0.08695652, 0.08695652, 0.08695652, 0.08695652, 0.08695652, 0.08888889, 0.08, 0.11494253, 0.08496732, 0.07333333, 0.15000001, 0.14285715, 0.18181819, 0.11801242, 0.085, 0.07446808, 0.08013938, 0.0798898, 0.14507772, 0.10355987, 0.09887005, 0.1754386, 0.18928571, 0.11702128, 0.12450593, 0.14529915, 0.15176715, 0.1255144, 0.14440434, 0.1659836, 0.13851993, 0.18110237, 0.16714285, 0.20608108, 0.25777778, 0.19189766, 0.17864923, 0.22553192, 0.17987151, 0.13717695, 0.10344828, 0.11589404, 0.10191083, 0.07042254, 0.06567165, 0.07602339, 0.06849315, 0.06761566, 0.07228915, 0.04761905, 0.09433962, 0.05982906, 0.03669725, 0.03846154, 0.02409638, 0, 0.04705882, 0, 0, 0, 0, 0, 0, 0, 0, 0, 0, 0, 0, 0, 0, 0, 0, 0, 0, 0, 0, 0]
    },
    {
      "type": "double",
      "attributes": {},
      "value": [6.97760301, 2.05269327, 1.26671235]
    },
    {
      "type": "list",
      "attributes": {
        "names": {
          "type": "character",
          "attributes": {},
          "value": ["coeffs", "error"]
        }
      },
      "value": [
        {
          "type": "double",
          "attributes": {},
          "value": [3.99502517, 4.08964922, -0.54496074, 6.10619609, -3.05045854, 0.93967831]
        },
        {
          "type": "double",
          "attributes": {},
          "value": [47.46067252]
        }
      ]
    },
    {
      "type": "list",
      "attributes": {
        "names": {
          "type": "character",
          "attributes": {},
          "value": ["coeffs", "error"]
        }
      },
      "value": [
        {
          "type": "double",
          "attributes": {},
          "value": [1.88265337, 0.47976284, 4.27339736, 7.66083617, 3.20723991, 1.41631612]
        },
        {
          "type": "double",
          "attributes": {},
          "value": [24.58185773]
        }
      ]
    },
    {
      "type": "list",
      "attributes": {
        "names": {
          "type": "character",
          "attributes": {},
          "value": ["coeffs", "error"]
        }
      },
      "value": [
        {
          "type": "double",
          "attributes": {},
          "value": [0.06290036, 0.12481953, 0.05153877, 0.27981578, -0.00399852, 0.04015339]
        },
        {
          "type": "double",
          "attributes": {},
          "value": [1.34881107]
        }
      ]
    }
  ]
}
