# Supplementary material for: Community detection framework based on 3D shape descriptors for tree species classification in point cloud data
Source: Sci Rep. 2026 Mar 4;16:12091. doi: 10.1038/s41598-026-42392-4 (PMC13076622; doi:10.1038/s41598-026-42392-4)
Supplement: Supplementary file 1 — Supplementary Information. [file 41598_2026_42392_MOESM1_ESM.zip › features/German/Douglasie/61_15.txt.feat.json]

{
  "type": "list",
  "attributes": {
    "names": {
      "type": "character",
      "attributes": {},
      "value": ["UnionRevolutionAndOrg", "IntersectionRevolutionAndOrg", "IOU_RevolutionAndOrg", "NumPointsPerSlice", "RadiousPerSliceZ", "IOUs_RevolutionAndOrgPerSlice", "PcaSDev", "NumPointsPerSliceFit", "RadiousPerSliceFit", "IOUs_RevolutionAndOrgPerSliceFit"]
    }
  },
  "value": [
    {
      "type": "integer",
      "attributes": {},
      "value": [6258]
    },
    {
      "type": "integer",
      "attributes": {},
      "value": [604]
    },
    {
      "type": "double",
      "attributes": {},
      "value": [0.09651646]
    },
    {
      "type": "double",
      "attributes": {},
      "value": [0, 0, 0, 0, 0, 0, 0, 0, 0, 0, 0, 0, 0, 0, 0, 0, 0, 0, 0, 0, 0, 0, 0, 0, 0, 0, 0, 0, 0, 0, 0, 0, 0, 0, 0, 0, 0, 0, 0, 0, 0, 0, 0, 0, 0, 0, 0, 5970, 9750, 6691, 5804, 5370, 4755, 3968, 3800, 3365, 2950, 2781, 2519, 2132, 2281, 1849, 1610, 1547, 1171, 1287, 1007, 895, 922, 757, 642, 591, 522, 477, 393, 332, 330, 223, 255, 487, 237, 184, 148, 128, 82, 74, 87, 83, 87, 42, 24, 26, 81, 175, 123, 605, 1043, 165, 64, 11, 20, 35, 28, 7, 4, 0, 0, 0, 0, 0, 0, 0, 0, 0]
    },
    {
      "type": "double",
      "attributes": {},
      "value": [0, 0, 0, 0, 0, 0, 0, 0, 0, 0, 0, 0, 0, 0, 0, 0, 0, 0, 0, 0, 0, 0, 0, 0, 0, 0, 0, 0, 0, 0, 0, 0, 0, 0, 0, 0, 0, 0, 0, 0, 0, 0, 0, 0, 0, 0, 0, 1.3439734, 0.96877098, 0.55588812, 0.5113194, 0.48996967, 0.49957043, 0.53952491, 0.53709984, 0.70331687, 1.52574861, 0.55459267, 0.59263498, 0.55882925, 1.05463254, 1.73085105, 0.82341236, 1.7019763, 1.60181832, 1.48699915, 1.45659769, 1.07416451, 1.09474373, 1.20897019, 1.36562145, 1.35740411, 2.11468482, 0.84792274, 1.39141977, 3.37392354, 3.73123622, 0.69383758, 4.13919401, 4.49700403, 4.90561819, 3.86813164, 1.5344243, 4.05172682, 3.73158097, 1.56154573, 1.51701176, 2.3444016, 2.28545189, 2.506145, 4.1113472, 3.86006331, 3.51381087, 4.07535124, 4.08305454, 3.597996, 4.05329323, 3.70191693, 3.59604669, 2.57075596, 3.12985945, 2.92076635, 3.40960407, 3.5942595, 4.13619232, 0, 0, 0, 0, 0, 0, 0, 0, 0]
    },
    {
      "type": "double",
      "attributes": {},
      "value": [0, 0, 0, 0, 0, 0, 0, 0, 0, 0, 0, 0, 0, 0, 0, 0, 0, 0, 0, 0, 0, 0, 0, 0, 0, 0, 0, 0, 0, 0, 0, 0, 0, 0, 0, 0, 0, 0, 0, 0, 0, 0, 0, 0, 0, 0, 0, 0.39024389, 0.42307693, 0.33333334, 0.46153846, 0.36363637, 0.33333334, 0.35714287, 0.35714287, 0.33333334, 0.15384616, 0.26666668, 0.25, 0.26666668, 0.19354838, 0.09375, 0.31818181, 0.16129032, 0.16071428, 0.18367347, 0.29166666, 0.1875, 0.15625, 0.13513513, 0.16666667, 0.24390244, 0.09195402, 0.39130434, 0.18604651, 0.06790123, 0.05286344, 0.22222222, 0.05343511, 0.08360129, 0.04432133, 0.05042017, 0.15384616, 0.05555556, 0.0505618, 0.11111111, 0.19607843, 0.0882353, 0.14285715, 0.10810811, 0.0233463, 0.04166667, 0.10344828, 0.10646388, 0.09125476, 0.19047619, 0.15810277, 0.07619048, 0.07216495, 0.03614458, 0.05063291, 0.06140351, 0.02, 0.03597122, 0.01459854, 0, 0, 0, 0, 0, 0, 0, 0, 0]
    },
    {
      "type": "double",
      "attributes": {},
      "value": [5.20860685, 0.56180782, 0.3804064]
    },
    {
      "type": "list",
      "attributes": {
        "names": {
          "type": "character",
          "attributes": {},
          "value": ["coeffs", "error"]
        }
      },
      "value": [
        {
          "type": "double",
          "attributes": {},
          "value": [11.23182686, 4.29735013, 0.80329858, -0.1850449, 0.61720538, -0.104235]
        },
        {
          "type": "double",
          "attributes": {},
          "value": [14.1422751]
        }
      ]
    },
    {
      "type": "list",
      "attributes": {
        "names": {
          "type": "character",
          "attributes": {},
          "value": ["coeffs", "error"]
        }
      },
      "value": [
        {
          "type": "double",
          "attributes": {},
          "value": [0.93799983, 0.40972594, 1.11213963, 3.81114537, 3.23005112, 3.64122955]
        },
        {
          "type": "double",
          "attributes": {},
          "value": [36.26784324]
        }
      ]
    },
    {
      "type": "list",
      "attributes": {
        "names": {
          "type": "character",
          "attributes": {},
          "value": ["coeffs", "error"]
        }
      },
      "value": [
        {
          "type": "double",
          "attributes": {},
          "value": [0.44172576, 0.26225289, 0.21448647, 0.0391276, 0.14562355, 0.00117725]
        },
        {
          "type": "double",
          "attributes": {},
          "value": [2.75052466]
        }
      ]
    }
  ]
}
