# Supplementary material for: Community detection framework based on 3D shape descriptors for tree species classification in point cloud data
Source: Sci Rep. 2026 Mar 4;16:12091. doi: 10.1038/s41598-026-42392-4 (PMC13076622; doi:10.1038/s41598-026-42392-4)
Supplement: Supplementary file 1 — Supplementary Information. [file 41598_2026_42392_MOESM1_ESM.zip › features/German/Douglasie/31_46.txt.feat.json]

{
  "type": "list",
  "attributes": {
    "names": {
      "type": "character",
      "attributes": {},
      "value": ["UnionRevolutionAndOrg", "IntersectionRevolutionAndOrg", "IOU_RevolutionAndOrg", "NumPointsPerSlice", "RadiousPerSliceZ", "IOUs_RevolutionAndOrgPerSlice", "PcaSDev", "NumPointsPerSliceFit", "RadiousPerSliceFit", "IOUs_RevolutionAndOrgPerSliceFit"]
    }
  },
  "value": [
    {
      "type": "integer",
      "attributes": {},
      "value": [5527]
    },
    {
      "type": "integer",
      "attributes": {},
      "value": [642]
    },
    {
      "type": "double",
      "attributes": {},
      "value": [0.11615705]
    },
    {
      "type": "double",
      "attributes": {},
      "value": [0, 0, 0, 0, 0, 0, 0, 0, 0, 0, 0, 0, 0, 0, 0, 0, 0, 0, 0, 0, 0, 0, 0, 0, 0, 0, 0, 0, 0, 0, 0, 0, 0, 0, 0, 0, 0, 0, 0, 0, 0, 0, 0, 3082, 3622, 3631, 3528, 3366, 3182, 3024, 2778, 2631, 2424, 2275, 2075, 1985, 1869, 1645, 1558, 1398, 1328, 1103, 1130, 1041, 926, 892, 866, 761, 709, 605, 545, 453, 442, 370, 305, 427, 538, 2256, 2947, 1763, 324, 289, 2102, 1170, 860, 109, 45, 207, 194, 342, 237, 50, 18, 64, 73, 69, 36, 17, 9, 2, 1, 3, 1, 0, 0, 0, 0, 0, 0, 0, 0, 0, 0, 0, 0, 0, 0, 0]
    },
    {
      "type": "double",
      "attributes": {},
      "value": [0, 0, 0, 0, 0, 0, 0, 0, 0, 0, 0, 0, 0, 0, 0, 0, 0, 0, 0, 0, 0, 0, 0, 0, 0, 0, 0, 0, 0, 0, 0, 0, 0, 0, 0, 0, 0, 0, 0, 0, 0, 0, 0, 0.57998723, 0.5619114, 0.56514597, 0.57064295, 0.57702786, 0.58222878, 0.58515716, 0.58202356, 0.58927333, 0.58353782, 0.59442568, 0.59231812, 0.58378667, 0.58622962, 0.58292699, 0.59032822, 0.57347965, 0.62255007, 0.57337934, 0.56640685, 0.55832833, 0.54946834, 0.55205792, 0.5398851, 0.5412342, 0.52418405, 0.52484059, 0.52657938, 0.50910097, 0.50069237, 0.48668897, 0.49588814, 1.95746112, 4.37440777, 4.37641287, 4.58404064, 4.51381016, 4.03863001, 3.82089853, 4.51217508, 4.86880207, 5.02740049, 4.63688135, 4.41821098, 2.43959713, 3.13829875, 3.59877634, 3.60626578, 2.57682157, 1.98793387, 1.95844364, 2.38973236, 2.76768994, 3.04401684, 2.8006773, 2.25694394, 1.89459825, 1.87778258, 1.04249871, 1.2986573, 0, 0, 0, 0, 0, 0, 0, 0, 0, 0, 0, 0, 0, 0, 0]
    },
    {
      "type": "double",
      "attributes": {},
      "value": [0, 0, 0, 0, 0, 0, 0, 0, 0, 0, 0, 0, 0, 0, 0, 0, 0, 0, 0, 0, 0, 0, 0, 0, 0, 0, 0, 0, 0, 0, 0, 0, 0, 0, 0, 0, 0, 0, 0, 0, 0, 0, 0, 0.26666668, 0.26666668, 0.26666668, 0.26666668, 0.26666668, 0.26666668, 0.26666668, 0.26666668, 0.2, 0.2, 0.2, 0.2, 0.2, 0.2, 0.2, 0.2, 0.2, 0.1875, 0.13333334, 0.13333334, 0.13333334, 0.14285715, 0.13333334, 0.14285715, 0.14285715, 0.14285715, 0.14285715, 0.14285715, 0.16666667, 0.16666667, 0.16666667, 0.16666667, 0.15789473, 0.08724833, 0.16107382, 0.15337424, 0.10223642, 0.04669261, 0.10300429, 0.16932908, 0.15789473, 0.09895834, 0.04255319, 0.04712042, 0.24299066, 0.14634146, 0.11904762, 0.09047619, 0.08333334, 0.06756756, 0.22368421, 0.17307693, 0.07575758, 0.05732484, 0.05109489, 0.04705882, 0.02040816, 0.02173913, 0.07142857, 0.03030303, 0, 0, 0, 0, 0, 0, 0, 0, 0, 0, 0, 0, 0, 0, 0]
    },
    {
      "type": "double",
      "attributes": {},
      "value": [6.63569432, 0.78578035, 0.71132735]
    },
    {
      "type": "list",
      "attributes": {
        "names": {
          "type": "character",
          "attributes": {},
          "value": ["coeffs", "error"]
        }
      },
      "value": [
        {
          "type": "double",
          "attributes": {},
          "value": [5.81468441, 6.08878465, -1.00497962, 3.76294908, -1.49313754, 0.4251292]
        },
        {
          "type": "double",
          "attributes": {},
          "value": [27.49143722]
        }
      ]
    },
    {
      "type": "list",
      "attributes": {
        "names": {
          "type": "character",
          "attributes": {},
          "value": ["coeffs", "error"]
        }
      },
      "value": [
        {
          "type": "double",
          "attributes": {},
          "value": [-0.00190083, 2.36326138, -3.00611308, 6.9161595, 1.89942087, 1.4721509]
        },
        {
          "type": "double",
          "attributes": {},
          "value": [33.58087774]
        }
      ]
    },
    {
      "type": "list",
      "attributes": {
        "names": {
          "type": "character",
          "attributes": {},
          "value": ["coeffs", "error"]
        }
      },
      "value": [
        {
          "type": "double",
          "attributes": {},
          "value": [0.27849544, 0.24777012, 0.13117425, 0.13223796, 0.1164191, 0.01826026]
        },
        {
          "type": "double",
          "attributes": {},
          "value": [1.66642708]
        }
      ]
    }
  ]
}
