# Supplementary material for: Community detection framework based on 3D shape descriptors for tree species classification in point cloud data
Source: Sci Rep. 2026 Mar 4;16:12091. doi: 10.1038/s41598-026-42392-4 (PMC13076622; doi:10.1038/s41598-026-42392-4)
Supplement: Supplementary file 1 — Supplementary Information. [file 41598_2026_42392_MOESM1_ESM.zip › features/German/Douglasie/61_49.txt.feat.json]

{
  "type": "list",
  "attributes": {
    "names": {
      "type": "character",
      "attributes": {},
      "value": ["UnionRevolutionAndOrg", "IntersectionRevolutionAndOrg", "IOU_RevolutionAndOrg", "NumPointsPerSlice", "RadiousPerSliceZ", "IOUs_RevolutionAndOrgPerSlice", "PcaSDev", "NumPointsPerSliceFit", "RadiousPerSliceFit", "IOUs_RevolutionAndOrgPerSliceFit"]
    }
  },
  "value": [
    {
      "type": "integer",
      "attributes": {},
      "value": [4553]
    },
    {
      "type": "integer",
      "attributes": {},
      "value": [584]
    },
    {
      "type": "double",
      "attributes": {},
      "value": [0.12826708]
    },
    {
      "type": "double",
      "attributes": {},
      "value": [0, 0, 0, 0, 0, 0, 0, 0, 0, 0, 0, 0, 0, 0, 0, 0, 0, 0, 0, 0, 0, 0, 0, 0, 0, 0, 0, 0, 0, 0, 0, 0, 0, 0, 0, 0, 0, 0, 0, 0, 0, 0, 0, 0, 0, 0, 0, 0, 0, 0, 0, 0, 0, 0, 0, 9219, 9862, 10076, 8821, 6914, 5465, 4524, 3595, 2863, 2438, 2050, 1964, 1666, 1108, 1058, 1077, 817, 632, 668, 477, 447, 486, 417, 440, 442, 419, 377, 360, 264, 328, 202, 202, 409, 212, 198, 229, 146, 106, 108, 116, 150, 492, 59, 324, 231, 134, 389, 114, 404, 374, 349, 43, 26, 45, 73, 53, 24, 15, 5, 5, 10, 0, 0, 1, 0, 0, 0, 0, 0, 0, 0, 0]
    },
    {
      "type": "double",
      "attributes": {},
      "value": [0, 0, 0, 0, 0, 0, 0, 0, 0, 0, 0, 0, 0, 0, 0, 0, 0, 0, 0, 0, 0, 0, 0, 0, 0, 0, 0, 0, 0, 0, 0, 0, 0, 0, 0, 0, 0, 0, 0, 0, 0, 0, 0, 0, 0, 0, 0, 0, 0, 0, 0, 0, 0, 0, 0, 0.49640143, 0.41884333, 0.37141097, 0.34279764, 0.3491669, 0.32328349, 0.32017869, 0.32411033, 0.32254177, 0.32408115, 1.50733006, 1.08994019, 1.44363284, 0.74897397, 0.5765714, 1.27722442, 0.9205879, 0.47368917, 1.0336169, 0.85046959, 0.59351557, 0.35203838, 0.33330595, 0.33686954, 0.33995306, 0.35172999, 0.34495574, 0.33897683, 0.34155938, 1.18738878, 0.91102111, 1.15268433, 1.80596042, 2.66033411, 1.50480974, 2.02915287, 1.50812435, 0.31396419, 0.76579082, 3.14633012, 5.05579519, 4.64643335, 3.11160779, 3.62559223, 3.48093224, 3.31664586, 3.57698679, 3.50088644, 3.53057265, 4.11620092, 2.83090472, 2.86422682, 2.0291667, 2.81449962, 2.86626291, 2.7849493, 2.79348612, 2.17533755, 1.85261464, 1.56520379, 1.29033315, 0, 0, 0.50550282, 0, 0, 0, 0, 0, 0, 0, 0]
    },
    {
      "type": "double",
      "attributes": {},
      "value": [0, 0, 0, 0, 0, 0, 0, 0, 0, 0, 0, 0, 0, 0, 0, 0, 0, 0, 0, 0, 0, 0, 0, 0, 0, 0, 0, 0, 0, 0, 0, 0, 0, 0, 0, 0, 0, 0, 0, 0, 0, 0, 0, 0, 0, 0, 0, 0, 0, 0, 0, 0, 0, 0, 0, 0.5, 0.27272728, 0.33333334, 0.22222222, 0.22222222, 0.25, 0.25, 0.25, 0.25, 0.25, 0.06, 0.22580644, 0.17391305, 0.2631579, 0.26666668, 0.175, 0.23076923, 0.38461539, 0.25, 0.20833333, 0.375, 0.44444445, 0.5, 0.5, 0.5, 0.44444445, 0.44444445, 0.5, 0.5, 0.19444445, 0.23076923, 0.14285715, 0.13432837, 0.07407407, 0.12, 0.1, 0.1, 0.25, 0.21052632, 0.04411765, 0.05263158, 0.09580839, 0.06134969, 0.13084112, 0.19191919, 0.13513513, 0.17788461, 0.1356784, 0.20197044, 0.10820895, 0.1594203, 0.07042254, 0.125, 0.11678832, 0.11267605, 0.09022556, 0.0610687, 0.05405406, 0.07042254, 0.05555556, 0.09756097, 0, 0, 0.07142857, 0, 0, 0, 0, 0, 0, 0, 0]
    },
    {
      "type": "double",
      "attributes": {},
      "value": [5.29390111, 0.3497701, 0.28736379]
    },
    {
      "type": "list",
      "attributes": {
        "names": {
          "type": "character",
          "attributes": {},
          "value": ["coeffs", "error"]
        }
      },
      "value": [
        {
          "type": "double",
          "attributes": {},
          "value": [16.67734699, 1.91566665, 0.0827242, 0.57790298, 0.06756509, -0.05180342]
        },
        {
          "type": "double",
          "attributes": {},
          "value": [17.57380602]
        }
      ]
    },
    {
      "type": "list",
      "attributes": {
        "names": {
          "type": "character",
          "attributes": {},
          "value": ["coeffs", "error"]
        }
      },
      "value": [
        {
          "type": "double",
          "attributes": {},
          "value": [-0.16145746, 1.98803522, -1.49768918, 4.28048843, 3.39125119, -0.19955117]
        },
        {
          "type": "double",
          "attributes": {},
          "value": [28.02499951]
        }
      ]
    },
    {
      "type": "list",
      "attributes": {
        "names": {
          "type": "character",
          "attributes": {},
          "value": ["coeffs", "error"]
        }
      },
      "value": [
        {
          "type": "double",
          "attributes": {},
          "value": [0.44223266, -0.07487016, 0.74022269, -0.18200935, 0.27239232, -0.03251103]
        },
        {
          "type": "double",
          "attributes": {},
          "value": [4.29645931]
        }
      ]
    }
  ]
}
