# Supplementary material for: Community detection framework based on 3D shape descriptors for tree species classification in point cloud data
Source: Sci Rep. 2026 Mar 4;16:12091. doi: 10.1038/s41598-026-42392-4 (PMC13076622; doi:10.1038/s41598-026-42392-4)
Supplement: Supplementary file 1 — Supplementary Information. [file 41598_2026_42392_MOESM1_ESM.zip › features/German/Douglasie/31_45.txt.feat.json]

{
  "type": "list",
  "attributes": {
    "names": {
      "type": "character",
      "attributes": {},
      "value": ["UnionRevolutionAndOrg", "IntersectionRevolutionAndOrg", "IOU_RevolutionAndOrg", "NumPointsPerSlice", "RadiousPerSliceZ", "IOUs_RevolutionAndOrgPerSlice", "PcaSDev", "NumPointsPerSliceFit", "RadiousPerSliceFit", "IOUs_RevolutionAndOrgPerSliceFit"]
    }
  },
  "value": [
    {
      "type": "integer",
      "attributes": {},
      "value": [12052]
    },
    {
      "type": "integer",
      "attributes": {},
      "value": [1438]
    },
    {
      "type": "double",
      "attributes": {},
      "value": [0.1193163]
    },
    {
      "type": "double",
      "attributes": {},
      "value": [0, 0, 0, 0, 0, 0, 0, 0, 0, 0, 0, 0, 0, 0, 0, 0, 0, 0, 0, 0, 0, 0, 0, 0, 0, 0, 0, 0, 0, 0, 0, 0, 0, 0, 0, 0, 0, 0, 0, 0, 0, 0, 0, 0, 0, 2809, 3830, 3566, 3467, 3248, 3151, 3091, 2880, 2769, 2603, 2508, 2323, 2074, 1269, 1403, 1613, 1093, 1391, 1306, 848, 902, 924, 714, 881, 913, 736, 620, 876, 719, 876, 1052, 940, 1639, 1570, 1333, 1075, 1011, 1237, 625, 1311, 338, 631, 442, 547, 988, 852, 438, 190, 607, 376, 148, 74, 68, 47, 107, 64, 44, 4, 1, 2, 10, 9, 4, 0, 0, 0, 0, 0, 0, 0, 0, 0, 0, 0, 0, 0, 0, 0, 0, 0]
    },
    {
      "type": "double",
      "attributes": {},
      "value": [0, 0, 0, 0, 0, 0, 0, 0, 0, 0, 0, 0, 0, 0, 0, 0, 0, 0, 0, 0, 0, 0, 0, 0, 0, 0, 0, 0, 0, 0, 0, 0, 0, 0, 0, 0, 0, 0, 0, 0, 0, 0, 0, 0, 0, 0.5648998, 0.42913049, 0.37042996, 0.35784811, 0.32632068, 0.33433536, 0.33757326, 0.33973694, 0.33928093, 0.35429627, 0.37850755, 0.60390484, 3.3197329, 3.33669233, 2.70317197, 1.83513057, 2.72116446, 3.17909288, 1.93586648, 2.11208916, 0.79282719, 2.82184911, 4.09579134, 4.00035095, 3.88413763, 3.29904485, 2.31951261, 3.34092283, 3.35859013, 4.88930607, 5.08274317, 4.55601835, 5.23806858, 4.94384289, 5.31186771, 5.43082333, 5.19648695, 5.5802083, 4.88193369, 6.12660694, 5.02882957, 5.30598974, 4.19776154, 4.57830286, 4.54369783, 4.37058258, 4.30089569, 4.49176502, 4.60030556, 3.90407181, 3.92570806, 4.39298916, 2.96183658, 3.21702552, 3.53993249, 3.48360968, 3.50863838, 1.93927133, 0.60508043, 1.23867619, 1.80219364, 1.93270683, 1.88676929, 0, 0, 0, 0, 0, 0, 0, 0, 0, 0, 0, 0, 0, 0, 0, 0, 0]
    },
    {
      "type": "double",
      "attributes": {},
      "value": [0, 0, 0, 0, 0, 0, 0, 0, 0, 0, 0, 0, 0, 0, 0, 0, 0, 0, 0, 0, 0, 0, 0, 0, 0, 0, 0, 0, 0, 0, 0, 0, 0, 0, 0, 0, 0, 0, 0, 0, 0, 0, 0, 0, 0, 0.2857143, 0.36363637, 0.44444445, 0.44444445, 0.44444445, 0.44444445, 0.44444445, 0.44444445, 0.44444445, 0.44444445, 0.40000001, 0.35714287, 0.09782609, 0.09625668, 0.1007752, 0.33333334, 0.09923664, 0.07058824, 0.21052632, 0.12941177, 0.19047619, 0.13768116, 0.0406504, 0.06086956, 0.08677686, 0.08938547, 0.13861386, 0.06914894, 0.07894737, 0.08713693, 0.11794872, 0.13707165, 0.18248175, 0.17647059, 0.14622642, 0.13063063, 0.11793612, 0.06086956, 0.0718232, 0.09255898, 0.10732985, 0.10165485, 0.16363636, 0.18322982, 0.21943574, 0.16778524, 0.1305842, 0.07911392, 0.16, 0.21399178, 0.14574899, 0.05666667, 0.10457516, 0.09302326, 0.09268293, 0.05025126, 0.04102564, 0.04545455, 0.07142857, 0.06060606, 0.03448276, 0.08, 0.04347826, 0, 0, 0, 0, 0, 0, 0, 0, 0, 0, 0, 0, 0, 0, 0, 0, 0]
    },
    {
      "type": "double",
      "attributes": {},
      "value": [7.06191443, 1.17138341, 0.91730358]
    },
    {
      "type": "list",
      "attributes": {
        "names": {
          "type": "character",
          "attributes": {},
          "value": ["coeffs", "error"]
        }
      },
      "value": [
        {
          "type": "double",
          "attributes": {},
          "value": [5.99002995, 5.56919787, -0.5465207, 3.53003563, -1.27709588, 0.36708669]
        },
        {
          "type": "double",
          "attributes": {},
          "value": [20.22654838]
        }
      ]
    },
    {
      "type": "list",
      "attributes": {
        "names": {
          "type": "character",
          "attributes": {},
          "value": ["coeffs", "error"]
        }
      },
      "value": [
        {
          "type": "double",
          "attributes": {},
          "value": [0.17310706, 0.54572732, 2.6859589, 6.96177101, 2.52396719, 1.4290794]
        },
        {
          "type": "double",
          "attributes": {},
          "value": [33.66318591]
        }
      ]
    },
    {
      "type": "list",
      "attributes": {
        "names": {
          "type": "character",
          "attributes": {},
          "value": ["coeffs", "error"]
        }
      },
      "value": [
        {
          "type": "double",
          "attributes": {},
          "value": [0.37274278, 0.5367958, -0.13476137, 0.2999181, 0.03282498, 0.05302088]
        },
        {
          "type": "double",
          "attributes": {},
          "value": [2.88221256]
        }
      ]
    }
  ]
}
