# Supplementary material for: Community detection framework based on 3D shape descriptors for tree species classification in point cloud data
Source: Sci Rep. 2026 Mar 4;16:12091. doi: 10.1038/s41598-026-42392-4 (PMC13076622; doi:10.1038/s41598-026-42392-4)
Supplement: Supplementary file 1 — Supplementary Information. [file 41598_2026_42392_MOESM1_ESM.zip › features/German/Douglasie/62_85.txt.feat.json]

{
  "type": "list",
  "attributes": {
    "names": {
      "type": "character",
      "attributes": {},
      "value": ["UnionRevolutionAndOrg", "IntersectionRevolutionAndOrg", "IOU_RevolutionAndOrg", "NumPointsPerSlice", "RadiousPerSliceZ", "IOUs_RevolutionAndOrgPerSlice", "PcaSDev", "NumPointsPerSliceFit", "RadiousPerSliceFit", "IOUs_RevolutionAndOrgPerSliceFit"]
    }
  },
  "value": [
    {
      "type": "integer",
      "attributes": {},
      "value": [16713]
    },
    {
      "type": "integer",
      "attributes": {},
      "value": [2201]
    },
    {
      "type": "double",
      "attributes": {},
      "value": [0.13169389]
    },
    {
      "type": "double",
      "attributes": {},
      "value": [0, 0, 0, 0, 0, 0, 0, 0, 0, 0, 0, 0, 0, 0, 0, 0, 0, 0, 0, 0, 0, 0, 0, 0, 0, 0, 0, 0, 0, 0, 0, 0, 0, 0, 0, 0, 0, 0, 0, 0, 0, 0, 0, 0, 0, 0, 0, 0, 0, 0, 0, 0, 1343, 21852, 16984, 15767, 14292, 11878, 5988, 6012, 5656, 5472, 5057, 4539, 4124, 3457, 2596, 2033, 2201, 1908, 2104, 1676, 1556, 1666, 1381, 1384, 1368, 1396, 1241, 1120, 999, 976, 1599, 1439, 1403, 1884, 1434, 865, 1741, 978, 2800, 3608, 3407, 3410, 2452, 1568, 2463, 2335, 2057, 892, 1273, 1308, 3008, 2480, 1198, 644, 534, 409, 307, 136, 120, 116, 31, 61, 29, 4, 6, 8, 15, 0, 3, 1, 0, 0, 0, 0, 0, 0, 0, 0, 0, 0, 0, 0, 0, 0, 0]
    },
    {
      "type": "double",
      "attributes": {},
      "value": [0, 0, 0, 0, 0, 0, 0, 0, 0, 0, 0, 0, 0, 0, 0, 0, 0, 0, 0, 0, 0, 0, 0, 0, 0, 0, 0, 0, 0, 0, 0, 0, 0, 0, 0, 0, 0, 0, 0, 0, 0, 0, 0, 0, 0, 0, 0, 0, 0, 0, 0, 0, 1.06142998, 1.07500553, 0.87175715, 0.67668968, 0.67919213, 1.27692842, 0.94009674, 0.93410707, 0.53673494, 0.51323074, 0.46616825, 0.42861471, 1.04616523, 0.91945243, 0.61074072, 0.5687266, 0.36423492, 0.37389901, 1.86881483, 0.37143189, 0.39235291, 0.41267994, 0.43039599, 0.42753804, 0.44759548, 0.4698402, 0.48397571, 0.69082946, 0.50680828, 1.63885617, 1.57500148, 1.07407486, 2.98823524, 3.469594, 3.18065739, 3.88550329, 4.2003684, 4.60829878, 5.52323771, 6.30152798, 6.71848297, 7.23542547, 7.35262632, 7.53487015, 6.79156399, 6.91342831, 6.55884457, 6.45062113, 6.3905859, 6.23875093, 6.21949482, 6.24262238, 6.19698763, 6.12065697, 6.03240967, 6.41271925, 5.60574627, 5.61097336, 5.1587534, 6.69513369, 4.6822257, 4.65420723, 4.66325665, 4.50119877, 4.05524874, 2.42935228, 2.80733609, 0, 1.43957007, 2.77026176, 0, 0, 0, 0, 0, 0, 0, 0, 0, 0, 0, 0, 0, 0, 0]
    },
    {
      "type": "double",
      "attributes": {},
      "value": [0, 0, 0, 0, 0, 0, 0, 0, 0, 0, 0, 0, 0, 0, 0, 0, 0, 0, 0, 0, 0, 0, 0, 0, 0, 0, 0, 0, 0, 0, 0, 0, 0, 0, 0, 0, 0, 0, 0, 0, 0, 0, 0, 0, 0, 0, 0, 0, 0, 0, 0, 0, 0.22580644, 0.38709676, 0.31818181, 0.3888889, 0.33333334, 0.25, 0.28, 0.31999999, 0.30769232, 0.30769232, 0.36363637, 0.36363637, 0.2, 0.28, 0.4375, 0.35714287, 0.55555558, 0.55555558, 0.11428571, 0.55555558, 0.60000002, 0.5, 0.36363637, 0.36363637, 0.36363637, 0.36363637, 0.33333334, 0.21052632, 0.30769232, 0.0862069, 0.1923077, 0.25806451, 0.13071896, 0.14572865, 0.15697674, 0.10878661, 0.09318996, 0.11890244, 0.14442013, 0.16351119, 0.15267175, 0.15046604, 0.0996119, 0.10864197, 0.12238806, 0.11304348, 0.12359551, 0.09031199, 0.15966387, 0.19405594, 0.28245613, 0.23385689, 0.16431095, 0.13636364, 0.14849624, 0.10016695, 0.13062099, 0.08779443, 0.07960199, 0.03898636, 0.03384615, 0.0487013, 0.02880658, 0.01626016, 0.01834862, 0.05882353, 0.03061225, 0, 0.02702703, 0.01449275, 0, 0, 0, 0, 0, 0, 0, 0, 0, 0, 0, 0, 0, 0, 0]
    },
    {
      "type": "double",
      "attributes": {},
      "value": [8.21988063, 1.1832171, 1.03820199]
    },
    {
      "type": "list",
      "attributes": {
        "names": {
          "type": "character",
          "attributes": {},
          "value": ["coeffs", "error"]
        }
      },
      "value": [
        {
          "type": "double",
          "attributes": {},
          "value": [10.41179786, 4.02567883, -1.63724675, 3.96569962, -1.49015807, 0.40191716]
        },
        {
          "type": "double",
          "attributes": {},
          "value": [48.74484306]
        }
      ]
    },
    {
      "type": "list",
      "attributes": {
        "names": {
          "type": "character",
          "attributes": {},
          "value": ["coeffs", "error"]
        }
      },
      "value": [
        {
          "type": "double",
          "attributes": {},
          "value": [0.57936062, 2.23889316, -3.51991267, 11.16436958, 4.14584426, 1.58522434]
        },
        {
          "type": "double",
          "attributes": {},
          "value": [33.77683283]
        }
      ]
    },
    {
      "type": "list",
      "attributes": {
        "names": {
          "type": "character",
          "attributes": {},
          "value": ["coeffs", "error"]
        }
      },
      "value": [
        {
          "type": "double",
          "attributes": {},
          "value": [0.2636069, 0.4024142, 0.40459708, -0.01372232, 0.19081782, -0.04923012]
        },
        {
          "type": "double",
          "attributes": {},
          "value": [4.39062544]
        }
      ]
    }
  ]
}
