# Supplementary material for: Community detection framework based on 3D shape descriptors for tree species classification in point cloud data
Source: Sci Rep. 2026 Mar 4;16:12091. doi: 10.1038/s41598-026-42392-4 (PMC13076622; doi:10.1038/s41598-026-42392-4)
Supplement: Supplementary file 1 — Supplementary Information. [file 41598_2026_42392_MOESM1_ESM.zip › features/German/Douglasie/61_3.txt.feat.json]

{
  "type": "list",
  "attributes": {
    "names": {
      "type": "character",
      "attributes": {},
      "value": ["UnionRevolutionAndOrg", "IntersectionRevolutionAndOrg", "IOU_RevolutionAndOrg", "NumPointsPerSlice", "RadiousPerSliceZ", "IOUs_RevolutionAndOrgPerSlice", "PcaSDev", "NumPointsPerSliceFit", "RadiousPerSliceFit", "IOUs_RevolutionAndOrgPerSliceFit"]
    }
  },
  "value": [
    {
      "type": "integer",
      "attributes": {},
      "value": [9146]
    },
    {
      "type": "integer",
      "attributes": {},
      "value": [945]
    },
    {
      "type": "double",
      "attributes": {},
      "value": [0.10332386]
    },
    {
      "type": "double",
      "attributes": {},
      "value": [0, 0, 0, 0, 0, 0, 0, 0, 0, 0, 0, 0, 0, 0, 0, 0, 0, 0, 0, 0, 0, 0, 0, 0, 0, 0, 0, 0, 0, 0, 0, 0, 0, 0, 0, 0, 0, 0, 0, 0, 0, 0, 0, 0, 0, 0, 0, 0, 0, 0, 0, 0, 0, 21475, 14203, 13413, 12042, 10339, 8553, 7193, 5957, 5101, 4360, 3837, 3979, 5447, 2537, 2194, 2094, 1835, 1630, 1489, 1257, 1356, 1635, 908, 921, 725, 712, 566, 731, 641, 640, 530, 567, 301, 326, 179, 244, 203, 194, 168, 266, 314, 370, 286, 199, 274, 334, 317, 98, 146, 439, 494, 42, 95, 294, 16, 30, 5, 0, 0, 1, 1, 1, 0, 0, 0, 0, 0, 0, 0, 0, 0]
    },
    {
      "type": "double",
      "attributes": {},
      "value": [0, 0, 0, 0, 0, 0, 0, 0, 0, 0, 0, 0, 0, 0, 0, 0, 0, 0, 0, 0, 0, 0, 0, 0, 0, 0, 0, 0, 0, 0, 0, 0, 0, 0, 0, 0, 0, 0, 0, 0, 0, 0, 0, 0, 0, 0, 0, 0, 0, 0, 0, 0, 0, 1.06321156, 0.53895628, 0.45284072, 0.40605268, 0.42287111, 0.4448908, 0.4213748, 0.4326936, 0.4533456, 0.4576048, 2.51124597, 2.4968636, 2.09768677, 0.73779553, 0.48835698, 0.71856457, 0.48289037, 0.5533042, 0.50589424, 0.47087938, 2.06881952, 1.93616581, 2.23925972, 1.65037203, 2.37419605, 2.37450814, 2.90114903, 2.79902148, 3.43600917, 3.40734982, 3.07309151, 3.03133893, 3.50286984, 2.59057164, 3.80533791, 3.97825813, 4.43193007, 3.92427611, 3.87680387, 4.37214422, 4.32689714, 4.37640953, 4.78067493, 4.68867731, 4.42009878, 4.7944088, 4.83228636, 4.97489786, 4.80710697, 4.87901783, 4.4458971, 4.63805485, 4.15892267, 4.22266769, 4.05128813, 4.3019557, 3.62081385, 0, 0, 2.9414928, 2.58086705, 2.10971665, 0, 0, 0, 0, 0, 0, 0, 0, 0]
    },
    {
      "type": "double",
      "attributes": {},
      "value": [0, 0, 0, 0, 0, 0, 0, 0, 0, 0, 0, 0, 0, 0, 0, 0, 0, 0, 0, 0, 0, 0, 0, 0, 0, 0, 0, 0, 0, 0, 0, 0, 0, 0, 0, 0, 0, 0, 0, 0, 0, 0, 0, 0, 0, 0, 0, 0, 0, 0, 0, 0, 0, 0.34375, 0.41666666, 0.66666669, 0.44444445, 0.44444445, 0.44444445, 0.44444445, 0.44444445, 0.44444445, 0.40000001, 0.06896552, 0.08928572, 0.14606741, 0.23809524, 0.40000001, 0.2857143, 0.40000001, 0.30769232, 0.27272728, 0.30000001, 0.12643678, 0.20289855, 0.04705882, 0.15000001, 0.07843138, 0.17647059, 0.08965518, 0.16788322, 0.07853403, 0.05820106, 0.05031446, 0.04575163, 0.16, 0.17355372, 0.04109589, 0.12195122, 0.08361204, 0.09128631, 0.08050848, 0.13651878, 0.13651878, 0.16040955, 0.09686609, 0.11111111, 0.18120806, 0.14164306, 0.10764872, 0.0882353, 0.08498584, 0.10714286, 0.10035843, 0.03355705, 0.0651341, 0.06844106, 0.02912621, 0.03886926, 0.01315789, 0, 0, 0.01315789, 0.01538462, 0.01851852, 0, 0, 0, 0, 0, 0, 0, 0, 0]
    },
    {
      "type": "double",
      "attributes": {},
      "value": [4.88832058, 0.61064714, 0.42913676]
    },
    {
      "type": "list",
      "attributes": {
        "names": {
          "type": "character",
          "attributes": {},
          "value": ["coeffs", "error"]
        }
      },
      "value": [
        {
          "type": "double",
          "attributes": {},
          "value": [15.98201077, 1.72722671, 1.3833441, -0.46527269, 0.56231191, -0.19248897]
        },
        {
          "type": "double",
          "attributes": {},
          "value": [15.5260893]
        }
      ]
    },
    {
      "type": "list",
      "attributes": {
        "names": {
          "type": "character",
          "attributes": {},
          "value": ["coeffs", "error"]
        }
      },
      "value": [
        {
          "type": "double",
          "attributes": {},
          "value": [0.52096464, 0.89623147, 0.62425077, 5.748116, 4.44486644, 1.27986496]
        },
        {
          "type": "double",
          "attributes": {},
          "value": [30.62781476]
        }
      ]
    },
    {
      "type": "list",
      "attributes": {
        "names": {
          "type": "character",
          "attributes": {},
          "value": ["coeffs", "error"]
        }
      },
      "value": [
        {
          "type": "double",
          "attributes": {},
          "value": [0.46745152, 0.43676368, 0.06762283, 0.1416716, 0.07073668, -0.014061]
        },
        {
          "type": "double",
          "attributes": {},
          "value": [3.34211811]
        }
      ]
    }
  ]
}
