# Supplementary material for: Community detection framework based on 3D shape descriptors for tree species classification in point cloud data
Source: Sci Rep. 2026 Mar 4;16:12091. doi: 10.1038/s41598-026-42392-4 (PMC13076622; doi:10.1038/s41598-026-42392-4)
Supplement: Supplementary file 1 — Supplementary Information. [file 41598_2026_42392_MOESM1_ESM.zip › features/German/Douglasie/61_2.txt.feat.json]

{
  "type": "list",
  "attributes": {
    "names": {
      "type": "character",
      "attributes": {},
      "value": ["UnionRevolutionAndOrg", "IntersectionRevolutionAndOrg", "IOU_RevolutionAndOrg", "NumPointsPerSlice", "RadiousPerSliceZ", "IOUs_RevolutionAndOrgPerSlice", "PcaSDev", "NumPointsPerSliceFit", "RadiousPerSliceFit", "IOUs_RevolutionAndOrgPerSliceFit"]
    }
  },
  "value": [
    {
      "type": "integer",
      "attributes": {},
      "value": [4745]
    },
    {
      "type": "integer",
      "attributes": {},
      "value": [586]
    },
    {
      "type": "double",
      "attributes": {},
      "value": [0.12349842]
    },
    {
      "type": "double",
      "attributes": {},
      "value": [0, 0, 0, 0, 0, 0, 0, 0, 0, 0, 0, 0, 0, 0, 0, 0, 0, 0, 0, 0, 0, 0, 0, 0, 0, 0, 0, 0, 0, 0, 0, 0, 0, 0, 0, 1526, 1778, 1679, 1599, 1509, 1438, 2200, 2676, 2535, 2336, 2251, 2188, 1889, 1486, 1511, 1566, 1467, 1567, 1207, 895, 1087, 976, 1419, 1131, 872, 1059, 1550, 1425, 966, 788, 934, 567, 465, 785, 674, 450, 473, 490, 295, 312, 304, 256, 205, 202, 113, 74, 49, 69, 21, 2, 3, 1, 0, 0, 0, 0, 0, 0, 0, 0, 0, 0, 0, 0, 0, 0, 0, 0]
    },
    {
      "type": "double",
      "attributes": {},
      "value": [0, 0, 0, 0, 0, 0, 0, 0, 0, 0, 0, 0, 0, 0, 0, 0, 0, 0, 0, 0, 0, 0, 0, 0, 0, 0, 0, 0, 0, 0, 0, 0, 0, 0, 0, 0.73112392, 0.58588666, 0.49750584, 0.46982276, 0.43970972, 0.43068722, 0.41961917, 0.40027806, 0.39032197, 0.38689378, 0.38853016, 0.52298695, 0.68839091, 0.64376843, 0.32472467, 0.33281475, 0.33388397, 0.45368826, 0.87910515, 0.69209284, 1.05669272, 1.07473958, 1.92113674, 2.21089554, 2.58695531, 2.75973177, 2.33503628, 2.92064309, 3.12320089, 3.27771497, 2.84366679, 3.07812881, 3.23142195, 3.58047128, 3.81677365, 2.24530339, 2.75679207, 3.70080066, 3.80540252, 2.94087195, 3.67633271, 3.96884894, 3.40385079, 3.66441464, 3.31256437, 3.01080275, 3.02169132, 2.81893229, 2.09138107, 1.51183212, 1.39529467, 0.41451651, 0, 0, 0, 0, 0, 0, 0, 0, 0, 0, 0, 0, 0, 0, 0, 0]
    },
    {
      "type": "double",
      "attributes": {},
      "value": [0, 0, 0, 0, 0, 0, 0, 0, 0, 0, 0, 0, 0, 0, 0, 0, 0, 0, 0, 0, 0, 0, 0, 0, 0, 0, 0, 0, 0, 0, 0, 0, 0, 0, 0, 0.31578946, 0.2857143, 0.30769232, 0.33333334, 0.33333334, 0.33333334, 0.33333334, 0.33333334, 0.33333334, 0.33333334, 0.33333334, 0.30769232, 0.3125, 0.3125, 0.44444445, 0.44444445, 0.44444445, 0.33333334, 0.36000001, 0.23529412, 0.375, 0.28125, 0.17567568, 0.18888889, 0.1092437, 0.08333334, 0.16831683, 0.18120806, 0.1097561, 0.09497207, 0.12587413, 0.0621118, 0.06358381, 0.07881773, 0.08542714, 0.11956522, 0.11363637, 0.09174312, 0.06837607, 0.12582782, 0.10280374, 0.12252964, 0.11340206, 0.12206573, 0.13114753, 0.12258065, 0.09615385, 0.10791367, 0.11764706, 0.04166667, 0.06382979, 0.08333334, 0, 0, 0, 0, 0, 0, 0, 0, 0, 0, 0, 0, 0, 0, 0, 0]
    },
    {
      "type": "double",
      "attributes": {},
      "value": [5.4073599, 0.65218428, 0.36222685]
    },
    {
      "type": "list",
      "attributes": {
        "names": {
          "type": "character",
          "attributes": {},
          "value": ["coeffs", "error"]
        }
      },
      "value": [
        {
          "type": "double",
          "attributes": {},
          "value": [2.53047919, 5.3993102, 1.95427637, 1.79253952, -0.37856347, 0.11933489]
        },
        {
          "type": "double",
          "attributes": {},
          "value": [16.59585886]
        }
      ]
    },
    {
      "type": "list",
      "attributes": {
        "names": {
          "type": "character",
          "attributes": {},
          "value": ["coeffs", "error"]
        }
      },
      "value": [
        {
          "type": "double",
          "attributes": {},
          "value": [0.75248909, 0.10463614, 0.2446581, 4.29783385, 3.71754841, 0.76272402]
        },
        {
          "type": "double",
          "attributes": {},
          "value": [13.22378609]
        }
      ]
    },
    {
      "type": "list",
      "attributes": {
        "names": {
          "type": "character",
          "attributes": {},
          "value": ["coeffs", "error"]
        }
      },
      "value": [
        {
          "type": "double",
          "attributes": {},
          "value": [0.29967563, 0.32892779, 0.45865165, -0.12305199, 0.24138471, 0.03193617]
        },
        {
          "type": "double",
          "attributes": {},
          "value": [1.61011047]
        }
      ]
    }
  ]
}
