# Supplementary material for: Community detection framework based on 3D shape descriptors for tree species classification in point cloud data
Source: Sci Rep. 2026 Mar 4;16:12091. doi: 10.1038/s41598-026-42392-4 (PMC13076622; doi:10.1038/s41598-026-42392-4)
Supplement: Supplementary file 1 — Supplementary Information. [file 41598_2026_42392_MOESM1_ESM.zip › features/German/Douglasie/61_8.txt.feat.json]

{
  "type": "list",
  "attributes": {
    "names": {
      "type": "character",
      "attributes": {},
      "value": ["UnionRevolutionAndOrg", "IntersectionRevolutionAndOrg", "IOU_RevolutionAndOrg", "NumPointsPerSlice", "RadiousPerSliceZ", "IOUs_RevolutionAndOrgPerSlice", "PcaSDev", "NumPointsPerSliceFit", "RadiousPerSliceFit", "IOUs_RevolutionAndOrgPerSliceFit"]
    }
  },
  "value": [
    {
      "type": "integer",
      "attributes": {},
      "value": [7386]
    },
    {
      "type": "integer",
      "attributes": {},
      "value": [706]
    },
    {
      "type": "double",
      "attributes": {},
      "value": [0.09558624]
    },
    {
      "type": "double",
      "attributes": {},
      "value": [0, 0, 0, 0, 0, 0, 0, 0, 0, 0, 0, 0, 0, 0, 0, 0, 0, 0, 0, 0, 0, 0, 0, 0, 0, 0, 0, 0, 0, 0, 0, 0, 0, 0, 0, 0, 0, 0, 0, 6525, 11385, 10592, 9668, 8108, 6304, 4844, 3710, 3117, 2346, 2005, 2123, 1471, 1394, 708, 954, 446, 346, 539, 358, 181, 365, 113, 90, 202, 1019, 400, 1120, 392, 217, 164, 358, 877, 252, 274, 361, 31, 264, 539, 351, 257, 12, 50, 157, 50, 14, 4, 3, 0, 0, 0, 0, 0, 0, 0]
    },
    {
      "type": "double",
      "attributes": {},
      "value": [0, 0, 0, 0, 0, 0, 0, 0, 0, 0, 0, 0, 0, 0, 0, 0, 0, 0, 0, 0, 0, 0, 0, 0, 0, 0, 0, 0, 0, 0, 0, 0, 0, 0, 0, 0, 0, 0, 0, 0.65505785, 0.52795291, 0.51215512, 0.50412697, 0.50609648, 0.73726445, 0.56774241, 1.39114714, 0.90165937, 2.08621097, 1.39884281, 2.33117557, 2.16641879, 2.86950517, 2.76737118, 2.64686632, 1.74167848, 1.96595204, 2.67545843, 1.71838224, 2.8824892, 3.69021606, 2.6289506, 0.62900651, 2.27619386, 4.41106653, 3.66073442, 2.98165083, 3.34187722, 3.50417948, 3.93802738, 3.83335042, 3.65188265, 4.38786936, 4.52009058, 3.55437136, 3.18180108, 4.73470306, 4.06514502, 3.97688246, 4.66802549, 3.72963023, 4.53035831, 4.70685244, 4.94573402, 4.29938412, 3.66121006, 2.53895283, 0, 0, 0, 0, 0, 0, 0]
    },
    {
      "type": "double",
      "attributes": {},
      "value": [0, 0, 0, 0, 0, 0, 0, 0, 0, 0, 0, 0, 0, 0, 0, 0, 0, 0, 0, 0, 0, 0, 0, 0, 0, 0, 0, 0, 0, 0, 0, 0, 0, 0, 0, 0, 0, 0, 0, 0.3888889, 0.30769232, 0.33333334, 0.33333334, 0.33333334, 0.25, 0.40000001, 0.22727273, 0.33333334, 0.13095239, 0.25, 0.14851485, 0.1978022, 0.14184397, 0.08088236, 0.12800001, 0.2923077, 0.18421052, 0.11538462, 0.17460318, 0.06293707, 0.06278027, 0.05645161, 0.11764706, 0.08641975, 0.08250825, 0.0900474, 0.13245033, 0.0923913, 0.11940298, 0.05668016, 0.09012876, 0.13761468, 0.11705685, 0.10793651, 0.13461539, 0.06395349, 0.05491329, 0.13793103, 0.148, 0.08206687, 0.03211009, 0.04067796, 0.05, 0.04024768, 0.01960784, 0.02116402, 0.015625, 0, 0, 0, 0, 0, 0, 0]
    },
    {
      "type": "double",
      "attributes": {},
      "value": [4.33919919, 0.57565878, 0.43800993]
    },
    {
      "type": "list",
      "attributes": {
        "names": {
          "type": "character",
          "attributes": {},
          "value": ["coeffs", "error"]
        }
      },
      "value": [
        {
          "type": "double",
          "attributes": {},
          "value": [11.41499566, 6.63286561, -2.50873181, 2.43543539, -0.7927384, 0.26410771]
        },
        {
          "type": "double",
          "attributes": {},
          "value": [26.35141609]
        }
      ]
    },
    {
      "type": "list",
      "attributes": {
        "names": {
          "type": "character",
          "attributes": {},
          "value": ["coeffs", "error"]
        }
      },
      "value": [
        {
          "type": "double",
          "attributes": {},
          "value": [0.3436488, 0.8091778, 2.77858108, 3.00794621, 5.41774275, 3.23960433]
        },
        {
          "type": "double",
          "attributes": {},
          "value": [22.55380795]
        }
      ]
    },
    {
      "type": "list",
      "attributes": {
        "names": {
          "type": "character",
          "attributes": {},
          "value": ["coeffs", "error"]
        }
      },
      "value": [
        {
          "type": "double",
          "attributes": {},
          "value": [0.3618292, 0.32084271, 0.07671007, 0.11246705, 0.09579302, -0.00168571]
        },
        {
          "type": "double",
          "attributes": {},
          "value": [1.69189263]
        }
      ]
    }
  ]
}
