# Supplementary material for: Community detection framework based on 3D shape descriptors for tree species classification in point cloud data
Source: Sci Rep. 2026 Mar 4;16:12091. doi: 10.1038/s41598-026-42392-4 (PMC13076622; doi:10.1038/s41598-026-42392-4)
Supplement: Supplementary file 1 — Supplementary Information. [file 41598_2026_42392_MOESM1_ESM.zip › features/German/Douglasie/61_69.txt.feat.json]

{
  "type": "list",
  "attributes": {
    "names": {
      "type": "character",
      "attributes": {},
      "value": ["UnionRevolutionAndOrg", "IntersectionRevolutionAndOrg", "IOU_RevolutionAndOrg", "NumPointsPerSlice", "RadiousPerSliceZ", "IOUs_RevolutionAndOrgPerSlice", "PcaSDev", "NumPointsPerSliceFit", "RadiousPerSliceFit", "IOUs_RevolutionAndOrgPerSliceFit"]
    }
  },
  "value": [
    {
      "type": "integer",
      "attributes": {},
      "value": [10142]
    },
    {
      "type": "integer",
      "attributes": {},
      "value": [1016]
    },
    {
      "type": "double",
      "attributes": {},
      "value": [0.10017748]
    },
    {
      "type": "double",
      "attributes": {},
      "value": [0, 0, 0, 0, 0, 0, 0, 0, 0, 0, 0, 0, 0, 0, 0, 0, 0, 0, 0, 0, 0, 0, 0, 0, 0, 0, 0, 0, 0, 0, 0, 0, 0, 0, 0, 0, 0, 0, 0, 0, 0, 0, 0, 0, 0, 0, 0, 0, 0, 0, 0, 3137, 26349, 20817, 18295, 15426, 11857, 9183, 7596, 6032, 5184, 4707, 4200, 3752, 3630, 3060, 2939, 2154, 2097, 2020, 1695, 1693, 1545, 1340, 1790, 1394, 1241, 1498, 940, 934, 956, 794, 1266, 679, 1349, 520, 779, 647, 578, 689, 341, 273, 501, 337, 276, 160, 133, 96, 180, 428, 397, 248, 557, 223, 98, 250, 179, 226, 201, 70, 13, 2, 2, 0, 0, 0, 0, 0, 0, 0, 0, 0]
    },
    {
      "type": "double",
      "attributes": {},
      "value": [0, 0, 0, 0, 0, 0, 0, 0, 0, 0, 0, 0, 0, 0, 0, 0, 0, 0, 0, 0, 0, 0, 0, 0, 0, 0, 0, 0, 0, 0, 0, 0, 0, 0, 0, 0, 0, 0, 0, 0, 0, 0, 0, 0, 0, 0, 0, 0, 0, 0, 0, 0.72240573, 0.8479622, 0.50695413, 0.5880844, 0.48786846, 0.51510066, 0.60632485, 0.57692623, 0.60019964, 0.60879952, 0.62697506, 0.63507074, 0.63762844, 0.93613935, 0.81195652, 0.68563372, 0.6560747, 1.11016238, 1.61702907, 0.67093813, 1.14429307, 3.62308121, 2.98394489, 3.26597643, 2.29317355, 3.15266919, 2.60539436, 3.77372479, 3.24923444, 2.51170349, 2.82701159, 2.13711953, 3.05559826, 3.7967689, 3.06268597, 3.74760175, 2.61363292, 3.80042624, 4.26255894, 2.75418472, 2.59539318, 3.04007864, 3.4093349, 3.40411377, 4.05196476, 4.51116276, 3.69504905, 4.34319639, 4.94758749, 5.05701876, 5.55219316, 5.58693743, 5.56855869, 5.85950136, 4.33506536, 4.52395868, 5.07487297, 5.12047958, 4.73976564, 4.89966297, 3.08367538, 2.92631817, 0, 0, 0, 0, 0, 0, 0, 0, 0]
    },
    {
      "type": "double",
      "attributes": {},
      "value": [0, 0, 0, 0, 0, 0, 0, 0, 0, 0, 0, 0, 0, 0, 0, 0, 0, 0, 0, 0, 0, 0, 0, 0, 0, 0, 0, 0, 0, 0, 0, 0, 0, 0, 0, 0, 0, 0, 0, 0, 0, 0, 0, 0, 0, 0, 0, 0, 0, 0, 0, 0.16666667, 0.40909091, 0.42857143, 0.42857143, 0.42857143, 0.42857143, 0.35714287, 0.35714287, 0.35714287, 0.35714287, 0.2857143, 0.21428572, 0.21428572, 0.14285715, 0.27272728, 0.33333334, 0.41176471, 0.1875, 0.16071428, 0.27777779, 0.17647059, 0.08490566, 0.04761905, 0.09039548, 0.11, 0.07692308, 0.10833333, 0.04017857, 0.09826589, 0.12931034, 0.06451613, 0.16091955, 0.06962025, 0.06493507, 0.09493671, 0.08247422, 0.18333334, 0.07327586, 0.05226481, 0.08396947, 0.06422018, 0.08860759, 0.07772021, 0.1185567, 0.08778626, 0.06012658, 0.06829268, 0.0952381, 0.15079366, 0.11398964, 0.12608695, 0.15948276, 0.10367171, 0.05686275, 0.15306123, 0.1509434, 0.09326425, 0.09343434, 0.03293413, 0.01937984, 0.01785714, 0.0212766, 0, 0, 0, 0, 0, 0, 0, 0, 0]
    },
    {
      "type": "double",
      "attributes": {},
      "value": [5.3524047, 0.4525625, 0.37459955]
    },
    {
      "type": "list",
      "attributes": {
        "names": {
          "type": "character",
          "attributes": {},
          "value": ["coeffs", "error"]
        }
      },
      "value": [
        {
          "type": "double",
          "attributes": {},
          "value": [12.45413035, 4.75115338, -0.71759187, 1.35149249, -0.5012415, 0.23590043]
        },
        {
          "type": "double",
          "attributes": {},
          "value": [43.29924843]
        }
      ]
    },
    {
      "type": "list",
      "attributes": {
        "names": {
          "type": "character",
          "attributes": {},
          "value": ["coeffs", "error"]
        }
      },
      "value": [
        {
          "type": "double",
          "attributes": {},
          "value": [1.22901196, -1.1775564, 3.64502152, 2.04469633, 6.92559705, 3.25373374]
        },
        {
          "type": "double",
          "attributes": {},
          "value": [28.54697187]
        }
      ]
    },
    {
      "type": "list",
      "attributes": {
        "names": {
          "type": "character",
          "attributes": {},
          "value": ["coeffs", "error"]
        }
      },
      "value": [
        {
          "type": "double",
          "attributes": {},
          "value": [0.33037438, 0.46353461, 0.04749125, 0.07989868, 0.15725952, 0.01081831]
        },
        {
          "type": "double",
          "attributes": {},
          "value": [2.50423433]
        }
      ]
    }
  ]
}
