# Supplementary material for: Community detection framework based on 3D shape descriptors for tree species classification in point cloud data
Source: Sci Rep. 2026 Mar 4;16:12091. doi: 10.1038/s41598-026-42392-4 (PMC13076622; doi:10.1038/s41598-026-42392-4)
Supplement: Supplementary file 1 — Supplementary Information. [file 41598_2026_42392_MOESM1_ESM.zip › features/German/Douglasie/61_84.txt.feat.json]

{
  "type": "list",
  "attributes": {
    "names": {
      "type": "character",
      "attributes": {},
      "value": ["UnionRevolutionAndOrg", "IntersectionRevolutionAndOrg", "IOU_RevolutionAndOrg", "NumPointsPerSlice", "RadiousPerSliceZ", "IOUs_RevolutionAndOrgPerSlice", "PcaSDev", "NumPointsPerSliceFit", "RadiousPerSliceFit", "IOUs_RevolutionAndOrgPerSliceFit"]
    }
  },
  "value": [
    {
      "type": "integer",
      "attributes": {},
      "value": [5689]
    },
    {
      "type": "integer",
      "attributes": {},
      "value": [728]
    },
    {
      "type": "double",
      "attributes": {},
      "value": [0.12796625]
    },
    {
      "type": "double",
      "attributes": {},
      "value": [0, 0, 0, 0, 0, 0, 0, 0, 0, 0, 0, 0, 0, 0, 0, 0, 0, 0, 0, 0, 0, 0, 0, 0, 0, 0, 0, 0, 0, 0, 0, 0, 0, 0, 0, 0, 0, 0, 0, 0, 0, 0, 0, 0, 0, 0, 0, 0, 0, 0, 0, 0, 0, 0, 0, 0, 1354, 5039, 4509, 4165, 3866, 3669, 3474, 3211, 3068, 2873, 2648, 2465, 2403, 2146, 1953, 1878, 1644, 1535, 1266, 1301, 1233, 1102, 1060, 970, 867, 686, 665, 610, 567, 462, 442, 426, 357, 266, 257, 216, 148, 182, 297, 264, 916, 880, 885, 1036, 1708, 500, 330, 268, 219, 177, 64, 95, 14, 31, 21, 7, 1, 0, 0, 0, 1, 0, 0, 0, 0, 0, 0, 2, 0, 0, 1, 3, 0, 0, 0, 0, 0, 0, 0, 0, 0, 0, 0, 0, 0, 0]
    },
    {
      "type": "double",
      "attributes": {},
      "value": [0, 0, 0, 0, 0, 0, 0, 0, 0, 0, 0, 0, 0, 0, 0, 0, 0, 0, 0, 0, 0, 0, 0, 0, 0, 0, 0, 0, 0, 0, 0, 0, 0, 0, 0, 0, 0, 0, 0, 0, 0, 0, 0, 0, 0, 0, 0, 0, 0, 0, 0, 0, 0, 0, 0, 0, 0.52945834, 0.43224671, 0.35917637, 0.30400506, 0.27231672, 0.22982584, 0.21247327, 0.22400697, 0.2421879, 0.25884002, 0.2810685, 0.29622078, 0.32425854, 0.45436263, 0.4218547, 0.63076693, 1.01095152, 1.44913507, 0.90274215, 1.21472692, 0.49913797, 0.51782227, 0.80470914, 1.38771808, 1.01893198, 1.25837243, 1.568488, 1.95527279, 1.94006288, 1.92209339, 2.24894428, 2.21759939, 2.53986764, 2.07498884, 1.84505856, 2.09849858, 2.4912591, 2.48864079, 4.1489048, 4.21035814, 4.14189291, 4.30748844, 4.22669268, 4.35049677, 4.48959589, 4.14000463, 3.49561286, 3.4893527, 3.82105827, 3.26800323, 3.2999568, 3.49453712, 2.80626535, 2.51404762, 2.5650692, 2.47373986, 2.32105732, 0, 0, 0, 0.2877152, 0, 0, 0, 0, 0, 0, 5.4094367, 0, 0, 6.30862188, 6.29589033, 0, 0, 0, 0, 0, 0, 0, 0, 0, 0, 0, 0, 0, 0]
    },
    {
      "type": "double",
      "attributes": {},
      "value": [0, 0, 0, 0, 0, 0, 0, 0, 0, 0, 0, 0, 0, 0, 0, 0, 0, 0, 0, 0, 0, 0, 0, 0, 0, 0, 0, 0, 0, 0, 0, 0, 0, 0, 0, 0, 0, 0, 0, 0, 0, 0, 0, 0, 0, 0, 0, 0, 0, 0, 0, 0, 0, 0, 0, 0, 0.30769232, 0.36363637, 0.33333334, 0.25, 0.25, 0.42857143, 0.42857143, 0.42857143, 0.42857143, 0.5, 0.5, 0.5, 0.5, 0.45454547, 0.40000001, 0.23529412, 0.20689656, 0.16666667, 0.20833333, 0.15789473, 0.30769232, 0.30769232, 0.22727273, 0.15909091, 0.20689656, 0.25, 0.13461539, 0.14473684, 0.17567568, 0.1369863, 0.14736842, 0.13829787, 0.11403508, 0.15853658, 0.08955224, 0.15476191, 0.06306306, 0.10619469, 0.06593407, 0.08928572, 0.1978022, 0.16896552, 0.1696113, 0.14285715, 0.14790997, 0.14285715, 0.14925373, 0.17910448, 0.09803922, 0.12578617, 0.07926829, 0.03726708, 0.06153846, 0.09433962, 0.06097561, 0.04597701, 0.01724138, 0, 0, 0, 0.125, 0, 0, 0, 0, 0, 0, 0.01503759, 0, 0, 0.00847458, 0.00847458, 0, 0, 0, 0, 0, 0, 0, 0, 0, 0, 0, 0, 0, 0]
    },
    {
      "type": "double",
      "attributes": {},
      "value": [6.40578158, 0.94882161, 0.45671175]
    },
    {
      "type": "list",
      "attributes": {
        "names": {
          "type": "character",
          "attributes": {},
          "value": ["coeffs", "error"]
        }
      },
      "value": [
        {
          "type": "double",
          "attributes": {},
          "value": [7.17178215, 7.47887072, -1.40081829, 2.72068221, -1.4313383, 0.46641156]
        },
        {
          "type": "double",
          "attributes": {},
          "value": [33.02542991]
        }
      ]
    },
    {
      "type": "list",
      "attributes": {
        "names": {
          "type": "character",
          "attributes": {},
          "value": ["coeffs", "error"]
        }
      },
      "value": [
        {
          "type": "double",
          "attributes": {},
          "value": [0.02498541, 1.26814954, -1.57013877, 8.84736483, -4.26155273, 5.17232111]
        },
        {
          "type": "double",
          "attributes": {},
          "value": [39.02279438]
        }
      ]
    },
    {
      "type": "list",
      "attributes": {
        "names": {
          "type": "character",
          "attributes": {},
          "value": ["coeffs", "error"]
        }
      },
      "value": [
        {
          "type": "double",
          "attributes": {},
          "value": [0.26068599, 0.62090509, -0.01974384, 0.25618861, -0.08357187, 0.02859092]
        },
        {
          "type": "double",
          "attributes": {},
          "value": [2.86160879]
        }
      ]
    }
  ]
}
