# Supplementary material for: Community detection framework based on 3D shape descriptors for tree species classification in point cloud data
Source: Sci Rep. 2026 Mar 4;16:12091. doi: 10.1038/s41598-026-42392-4 (PMC13076622; doi:10.1038/s41598-026-42392-4)
Supplement: Supplementary file 1 — Supplementary Information. [file 41598_2026_42392_MOESM1_ESM.zip › features/German/Douglasie/Tree9_Interior.xyz.feat.json]

{
  "type": "list",
  "attributes": {
    "names": {
      "type": "character",
      "attributes": {},
      "value": ["UnionRevolutionAndOrg", "IntersectionRevolutionAndOrg", "IOU_RevolutionAndOrg", "NumPointsPerSlice", "RadiousPerSliceZ", "IOUs_RevolutionAndOrgPerSlice", "PcaSDev", "NumPointsPerSliceFit", "RadiousPerSliceFit", "IOUs_RevolutionAndOrgPerSliceFit"]
    }
  },
  "value": [
    {
      "type": "integer",
      "attributes": {},
      "value": [8282]
    },
    {
      "type": "integer",
      "attributes": {},
      "value": [2450]
    },
    {
      "type": "double",
      "attributes": {},
      "value": [0.29582227]
    },
    {
      "type": "double",
      "attributes": {},
      "value": [0, 0, 0, 0, 0, 0, 0, 0, 0, 0, 0, 0, 0, 0, 0, 0, 0, 0, 0, 0, 0, 0, 0, 0, 0, 0, 0, 0, 0, 0, 0, 0, 0, 0, 0, 0, 0, 0, 0, 0, 0, 0, 1469, 5477, 9896, 12382, 14765, 15809, 15233, 15106, 15236, 13165, 13039, 12927, 11644, 11381, 10600, 9559, 9244, 8718, 8062, 7280, 7396, 6959, 6380, 6382, 5860, 5213, 5354, 4910, 5046, 4740, 3413, 3648, 4320, 3633, 3606, 6274, 8159, 11311, 24503, 6710, 12113, 28863, 44439, 45685, 43879, 16316, 25137, 25818, 38144, 10886, 20904, 8183, 11336, 9845, 20268, 17252, 6716, 1927, 4418, 1233, 3023, 1805, 1607, 1906, 900, 219, 345, 359, 98, 241, 188, 23, 54, 28, 25, 13, 1, 0, 0, 0, 0, 0, 0, 0, 0, 0, 0, 0, 0, 0, 0, 0, 0, 0, 0, 0, 0, 0, 0, 0, 0, 0, 0, 0, 0, 0, 0, 0, 0, 0]
    },
    {
      "type": "double",
      "attributes": {},
      "value": [0, 0, 0, 0, 0, 0, 0, 0, 0, 0, 0, 0, 0, 0, 0, 0, 0, 0, 0, 0, 0, 0, 0, 0, 0, 0, 0, 0, 0, 0, 0, 0, 0, 0, 0, 0, 0, 0, 0, 0, 0, 0, 1.13890696, 0.92246819, 0.73623496, 0.7171492, 0.72430611, 0.71175289, 0.70359302, 0.7068724, 0.72186452, 0.6924724, 0.72689861, 0.71568805, 0.70494324, 0.69663066, 0.72914046, 0.69393182, 0.75253683, 0.7028634, 0.78722155, 0.68294549, 0.67579961, 0.67832774, 0.66979867, 0.69094795, 0.66572982, 0.66358304, 0.95267254, 1.01101971, 0.95521736, 1.04137039, 0.65939361, 1.17295885, 1.1654526, 1.62371254, 1.52282453, 2.97584438, 2.85250354, 2.77558255, 2.80705285, 3.57067156, 3.58660579, 3.55087233, 3.758497, 5.03525209, 5.01870012, 3.67770052, 4.21549749, 4.02511358, 3.87781215, 3.73991299, 4.40059328, 4.4452033, 4.48482561, 4.52120781, 4.31546116, 4.31234169, 3.69125724, 3.45963335, 3.56831455, 3.56580615, 3.37824082, 3.35392976, 3.02255535, 2.78012323, 2.64386177, 2.54706693, 2.35182285, 2.44344401, 1.87674642, 1.38820922, 1.61715245, 1.43102443, 0.99018317, 0.86613458, 0.79681861, 0.50096649, 0.38012007, 0, 0, 0, 0, 0, 0, 0, 0, 0, 0, 0, 0, 0, 0, 0, 0, 0, 0, 0, 0, 0, 0, 0, 0, 0, 0, 0, 0, 0, 0, 0, 0, 0]
    },
    {
      "type": "double",
      "attributes": {},
      "value": [0, 0, 0, 0, 0, 0, 0, 0, 0, 0, 0, 0, 0, 0, 0, 0, 0, 0, 0, 0, 0, 0, 0, 0, 0, 0, 0, 0, 0, 0, 0, 0, 0, 0, 0, 0, 0, 0, 0, 0, 0, 0, 0.375, 0.26923078, 0.21052632, 0.21052632, 0.21052632, 0.2631579, 0.22222222, 0.21052632, 0.2631579, 0.23529412, 0.21052632, 0.2631579, 0.22222222, 0.29411766, 0.21052632, 0.23529412, 0.21052632, 0.27777779, 0.23809524, 0.23529412, 0.29411766, 0.35294119, 0.3125, 0.35294119, 0.375, 0.4375, 0.23076923, 0.18518518, 0.26923078, 0.21875, 0.25, 0.21621622, 0.30555555, 0.1724138, 0.17307693, 0.08609272, 0.12676056, 0.18796992, 0.2074074, 0.13942307, 0.19617225, 0.33009708, 0.37117904, 0.30890054, 0.30890054, 0.3800905, 0.33333334, 0.46899223, 0.50833333, 0.48908296, 0.35973597, 0.34415585, 0.32792208, 0.31329113, 0.32302406, 0.38831615, 0.31390134, 0.29081634, 0.29326922, 0.20289855, 0.25925925, 0.20967741, 0.30625001, 0.31343284, 0.264, 0.19827586, 0.14705883, 0.1509434, 0.1, 0.30952382, 0.22413793, 0.10869565, 0.23076923, 0.25, 0.19047619, 0.25, 0.1, 0, 0, 0, 0, 0, 0, 0, 0, 0, 0, 0, 0, 0, 0, 0, 0, 0, 0, 0, 0, 0, 0, 0, 0, 0, 0, 0, 0, 0, 0, 0, 0, 0]
    },
    {
      "type": "double",
      "attributes": {},
      "value": [8.63062082, 1.6253292, 1.13100291]
    },
    {
      "type": "list",
      "attributes": {
        "names": {
          "type": "character",
          "attributes": {},
          "value": ["coeffs", "error"]
        }
      },
      "value": [
        {
          "type": "double",
          "attributes": {},
          "value": [0.88019308, 5.5439112, -4.07412398, 10.87286092, -4.93546516, 1.49939274]
        },
        {
          "type": "double",
          "attributes": {},
          "value": [67.753911]
        }
      ]
    },
    {
      "type": "list",
      "attributes": {
        "names": {
          "type": "character",
          "attributes": {},
          "value": ["coeffs", "error"]
        }
      },
      "value": [
        {
          "type": "double",
          "attributes": {},
          "value": [0.72369968, 1.33598694, -1.3740781, 7.36419366, 1.48556539, 0.48509597]
        },
        {
          "type": "double",
          "attributes": {},
          "value": [16.25775139]
        }
      ]
    },
    {
      "type": "list",
      "attributes": {
        "names": {
          "type": "character",
          "attributes": {},
          "value": ["coeffs", "error"]
        }
      },
      "value": [
        {
          "type": "double",
          "attributes": {},
          "value": [0.23796024, 0.3074913, 0.14026831, 0.44773845, 0.18667286, 0.17502824]
        },
        {
          "type": "double",
          "attributes": {},
          "value": [4.44225427]
        }
      ]
    }
  ]
}
