# Supplementary material for: Community detection framework based on 3D shape descriptors for tree species classification in point cloud data
Source: Sci Rep. 2026 Mar 4;16:12091. doi: 10.1038/s41598-026-42392-4 (PMC13076622; doi:10.1038/s41598-026-42392-4)
Supplement: Supplementary file 1 — Supplementary Information. [file 41598_2026_42392_MOESM1_ESM.zip › features/German/Douglasie/Tree6_Interior.xyz.feat.json]

{
  "type": "list",
  "attributes": {
    "names": {
      "type": "character",
      "attributes": {},
      "value": ["UnionRevolutionAndOrg", "IntersectionRevolutionAndOrg", "IOU_RevolutionAndOrg", "NumPointsPerSlice", "RadiousPerSliceZ", "IOUs_RevolutionAndOrgPerSlice", "PcaSDev", "NumPointsPerSliceFit", "RadiousPerSliceFit", "IOUs_RevolutionAndOrgPerSliceFit"]
    }
  },
  "value": [
    {
      "type": "integer",
      "attributes": {},
      "value": [15361]
    },
    {
      "type": "integer",
      "attributes": {},
      "value": [2689]
    },
    {
      "type": "double",
      "attributes": {},
      "value": [0.17505371]
    },
    {
      "type": "double",
      "attributes": {},
      "value": [0, 0, 0, 0, 0, 0, 0, 0, 0, 0, 0, 0, 0, 0, 0, 0, 0, 0, 0, 0, 0, 0, 0, 0, 0, 0, 0, 0, 0, 0, 0, 0, 0, 0, 0, 0, 0, 0, 0, 0, 0, 0, 0, 0, 0, 0, 0, 0, 0, 32895, 25258, 26468, 27137, 26701, 25489, 23930, 22686, 19834, 18334, 16164, 14337, 13347, 12107, 11008, 10871, 9286, 8893, 8140, 7788, 8292, 6909, 6104, 6794, 5453, 5194, 4738, 5098, 4550, 3979, 3954, 7969, 3611, 3183, 2899, 3863, 3160, 3612, 2582, 6976, 15124, 66785, 55517, 31874, 14614, 40716, 26861, 15177, 18916, 21957, 14886, 31982, 12258, 13134, 20037, 17369, 14402, 6108, 6023, 6122, 6544, 3957, 1777, 587, 303, 712, 1497, 795, 79, 221, 207, 76, 178, 298, 213, 82, 42, 4, 3, 2, 0, 0, 0, 0, 0, 0, 0, 0, 0, 0, 0, 0, 0, 0, 0, 0, 0, 0, 0, 0, 0, 0, 0, 0, 0, 0, 0, 0, 0, 0]
    },
    {
      "type": "double",
      "attributes": {},
      "value": [0, 0, 0, 0, 0, 0, 0, 0, 0, 0, 0, 0, 0, 0, 0, 0, 0, 0, 0, 0, 0, 0, 0, 0, 0, 0, 0, 0, 0, 0, 0, 0, 0, 0, 0, 0, 0, 0, 0, 0, 0, 0, 0, 0, 0, 0, 0, 0, 0, 1.96752346, 1.39676034, 1.36218929, 1.28636539, 1.20226574, 1.14864647, 1.0973618, 1.05314803, 1.00735164, 0.97196686, 0.93921512, 0.90836179, 0.87017047, 0.84509712, 0.81983125, 0.78403986, 0.77654111, 1.07916558, 0.75385934, 0.73015881, 0.70112109, 0.66787386, 0.64463741, 0.7872346, 0.8759464, 0.62098449, 0.59279722, 1.22471452, 1.51223099, 0.98222417, 1.59448731, 2.05335665, 1.35643518, 1.22134197, 1.22036505, 2.2185688, 2.92628551, 3.0411489, 3.13112545, 4.68621302, 5.81612682, 5.86757517, 6.0618782, 6.04808569, 5.18096399, 5.60934639, 5.90881729, 6.06339836, 6.15871811, 5.73536205, 5.76299763, 5.78986406, 5.79101276, 5.3038826, 4.97434998, 5.19291782, 5.23594809, 4.56295204, 4.99159718, 5.14330769, 5.16142464, 4.93787289, 4.85952187, 4.91298628, 4.97720289, 4.2323761, 3.3936789, 2.88416743, 2.9800179, 3.13043189, 3.35724854, 3.51987481, 3.6709094, 3.42076087, 2.9720366, 2.75358582, 2.62363696, 1.75841641, 0.28836039, 0.56768453, 0, 0, 0, 0, 0, 0, 0, 0, 0, 0, 0, 0, 0, 0, 0, 0, 0, 0, 0, 0, 0, 0, 0, 0, 0, 0, 0, 0, 0, 0]
    },
    {
      "type": "double",
      "attributes": {},
      "value": [0, 0, 0, 0, 0, 0, 0, 0, 0, 0, 0, 0, 0, 0, 0, 0, 0, 0, 0, 0, 0, 0, 0, 0, 0, 0, 0, 0, 0, 0, 0, 0, 0, 0, 0, 0, 0, 0, 0, 0, 0, 0, 0, 0, 0, 0, 0, 0, 0, 0.16883117, 0.14285715, 0.11627907, 0.12195122, 0.15789473, 0.18181819, 0.125, 0.12903225, 0.13793103, 0.14814815, 0.16, 0.16666667, 0.16666667, 0.17391305, 0.22727273, 0.31818181, 0.23809524, 0.21875, 0.2, 0.15789473, 0.3888889, 0.22222222, 0.3125, 0.22727273, 0.20833333, 0.25, 0.26666668, 0.15384616, 0.13725491, 0.18518518, 0.125, 0.12345679, 0.16666667, 0.12820514, 0.17948718, 0.1368421, 0.0890411, 0.08860759, 0.09146342, 0.13529412, 0.18962076, 0.2933071, 0.23333333, 0.1598513, 0.15024631, 0.17344753, 0.17669903, 0.14444445, 0.18392856, 0.23625255, 0.25604838, 0.23694779, 0.21084337, 0.25943395, 0.28457448, 0.26108375, 0.21204819, 0.25465837, 0.24338624, 0.17206983, 0.18114144, 0.16531165, 0.10555556, 0.07629428, 0.06933333, 0.08928572, 0.07650273, 0.06617647, 0.0647482, 0.06493507, 0.07567567, 0.08910891, 0.1, 0.09895834, 0.13333334, 0.07462686, 0.0483871, 0.03636364, 0.14285715, 0.06666667, 0, 0, 0, 0, 0, 0, 0, 0, 0, 0, 0, 0, 0, 0, 0, 0, 0, 0, 0, 0, 0, 0, 0, 0, 0, 0, 0, 0, 0, 0]
    },
    {
      "type": "double",
      "attributes": {},
      "value": [9.87814962, 1.94020887, 1.45284906]
    },
    {
      "type": "list",
      "attributes": {
        "names": {
          "type": "character",
          "attributes": {},
          "value": ["coeffs", "error"]
        }
      },
      "value": [
        {
          "type": "double",
          "attributes": {},
          "value": [5.22943169, 3.49972863, -2.63199923, 8.81882415, -4.12293226, 1.2786097]
        },
        {
          "type": "double",
          "attributes": {},
          "value": [64.20187845]
        }
      ]
    },
    {
      "type": "list",
      "attributes": {
        "names": {
          "type": "character",
          "attributes": {},
          "value": ["coeffs", "error"]
        }
      },
      "value": [
        {
          "type": "double",
          "attributes": {},
          "value": [1.53524033, 1.26318066, -1.49524006, 9.66307697, 2.33967423, 1.54230108]
        },
        {
          "type": "double",
          "attributes": {},
          "value": [34.39807419]
        }
      ]
    },
    {
      "type": "list",
      "attributes": {
        "names": {
          "type": "character",
          "attributes": {},
          "value": ["coeffs", "error"]
        }
      },
      "value": [
        {
          "type": "double",
          "attributes": {},
          "value": [0.08152098, 0.29220329, 0.0926048, 0.29547584, 0.04643276, 0.08048271]
        },
        {
          "type": "double",
          "attributes": {},
          "value": [3.5373675]
        }
      ]
    }
  ]
}
