# Supplementary material for: Community detection framework based on 3D shape descriptors for tree species classification in point cloud data
Source: Sci Rep. 2026 Mar 4;16:12091. doi: 10.1038/s41598-026-42392-4 (PMC13076622; doi:10.1038/s41598-026-42392-4)
Supplement: Supplementary file 1 — Supplementary Information. [file 41598_2026_42392_MOESM1_ESM.zip › features/German/Douglasie/61_99.txt.feat.json]

{
  "type": "list",
  "attributes": {
    "names": {
      "type": "character",
      "attributes": {},
      "value": ["UnionRevolutionAndOrg", "IntersectionRevolutionAndOrg", "IOU_RevolutionAndOrg", "NumPointsPerSlice", "RadiousPerSliceZ", "IOUs_RevolutionAndOrgPerSlice", "PcaSDev", "NumPointsPerSliceFit", "RadiousPerSliceFit", "IOUs_RevolutionAndOrgPerSliceFit"]
    }
  },
  "value": [
    {
      "type": "integer",
      "attributes": {},
      "value": [9106]
    },
    {
      "type": "integer",
      "attributes": {},
      "value": [1323]
    },
    {
      "type": "double",
      "attributes": {},
      "value": [0.14528882]
    },
    {
      "type": "double",
      "attributes": {},
      "value": [0, 0, 0, 0, 0, 0, 0, 0, 0, 0, 0, 0, 0, 0, 0, 0, 0, 0, 0, 0, 0, 0, 0, 0, 0, 0, 0, 0, 0, 0, 0, 0, 0, 0, 0, 0, 0, 0, 0, 0, 0, 0, 0, 0, 3541, 5518, 5808, 5511, 5047, 4379, 4162, 3655, 3254, 2926, 2711, 2738, 3606, 2111, 3136, 1985, 1237, 1265, 1241, 1418, 2827, 862, 729, 1085, 1088, 1521, 389, 950, 1038, 1025, 340, 277, 811, 1233, 1772, 1070, 841, 1624, 2758, 1738, 1566, 1609, 1052, 942, 759, 218, 1237, 588, 461, 515, 319, 373, 371, 105, 40, 75, 22, 6, 8, 13, 12, 7, 0, 0, 0, 0, 0, 0, 0, 0, 0, 0, 0, 0, 0, 0, 0, 0, 0]
    },
    {
      "type": "double",
      "attributes": {},
      "value": [0, 0, 0, 0, 0, 0, 0, 0, 0, 0, 0, 0, 0, 0, 0, 0, 0, 0, 0, 0, 0, 0, 0, 0, 0, 0, 0, 0, 0, 0, 0, 0, 0, 0, 0, 0, 0, 0, 0, 0, 0, 0, 0, 0, 0.9183113, 0.72482538, 0.69884974, 0.79786134, 0.75538188, 0.77877247, 0.80100948, 0.81745034, 0.82279265, 1.49105191, 2.49687195, 2.42877722, 1.61155379, 1.23302436, 0.94287086, 0.94178504, 0.87708509, 0.8759163, 2.09571052, 2.09886265, 2.01009202, 1.17942488, 1.84519863, 2.0131259, 2.4206481, 2.92492151, 2.60056281, 2.64109254, 2.34073687, 2.71602035, 2.71405983, 3.64940524, 3.70608902, 4.1512723, 4.15034437, 3.77485895, 3.69205713, 4.87480831, 4.94449615, 5.49028778, 5.16784525, 4.67920303, 4.64799166, 4.80365324, 4.42671633, 4.38831758, 4.05515337, 4.33356762, 3.70417905, 3.99638557, 3.78020597, 3.80366349, 3.33737612, 3.62707138, 2.67267179, 2.71181393, 2.63484859, 2.41009712, 1.81213188, 1.59929502, 1.87315905, 1.343485, 0, 0, 0, 0, 0, 0, 0, 0, 0, 0, 0, 0, 0, 0, 0, 0, 0]
    },
    {
      "type": "double",
      "attributes": {},
      "value": [0, 0, 0, 0, 0, 0, 0, 0, 0, 0, 0, 0, 0, 0, 0, 0, 0, 0, 0, 0, 0, 0, 0, 0, 0, 0, 0, 0, 0, 0, 0, 0, 0, 0, 0, 0, 0, 0, 0, 0, 0, 0, 0, 0, 0.23076923, 0.22222222, 0.22222222, 0.23809524, 0.21052632, 0.2, 0.19047619, 0.16666667, 0.16666667, 0.12, 0.09259259, 0.11320755, 0.1754386, 0.17948718, 0.38461539, 0.38461539, 0.29166666, 0.08333334, 0.03947368, 0.0952381, 0.16455697, 0.10810811, 0.07352941, 0.11392405, 0.12264151, 0.10958904, 0.08130081, 0.07142857, 0.11881188, 0.1923077, 0.06923077, 0.05188679, 0.07589286, 0.12867647, 0.16911764, 0.17467248, 0.18834081, 0.19060774, 0.24528302, 0.16851442, 0.19059406, 0.2106825, 0.1951952, 0.10422535, 0.1237785, 0.10631229, 0.23193917, 0.1384083, 0.16591929, 0.16600791, 0.15720524, 0.11790393, 0.10928962, 0.0862069, 0.04166667, 0.13207547, 0.08403362, 0.05102041, 0.09375, 0.05454545, 0.05555556, 0.05, 0, 0, 0, 0, 0, 0, 0, 0, 0, 0, 0, 0, 0, 0, 0, 0, 0]
    },
    {
      "type": "double",
      "attributes": {},
      "value": [7.29696475, 1.0586279, 0.81097109]
    },
    {
      "type": "list",
      "attributes": {
        "names": {
          "type": "character",
          "attributes": {},
          "value": ["coeffs", "error"]
        }
      },
      "value": [
        {
          "type": "double",
          "attributes": {},
          "value": [6.23293218, 5.80095672, -0.98783308, 3.49732173, -0.84576283, 0.18972973]
        },
        {
          "type": "double",
          "attributes": {},
          "value": [27.73189786]
        }
      ]
    },
    {
      "type": "list",
      "attributes": {
        "names": {
          "type": "character",
          "attributes": {},
          "value": ["coeffs", "error"]
        }
      },
      "value": [
        {
          "type": "double",
          "attributes": {},
          "value": [0.44075967, 1.86964644, 0.06008788, 6.83288009, 2.89931648, 1.38028622]
        },
        {
          "type": "double",
          "attributes": {},
          "value": [19.31359283]
        }
      ]
    },
    {
      "type": "list",
      "attributes": {
        "names": {
          "type": "character",
          "attributes": {},
          "value": ["coeffs", "error"]
        }
      },
      "value": [
        {
          "type": "double",
          "attributes": {},
          "value": [0.20219836, 0.25611922, 0.03912249, 0.22624001, 0.1119174, 0.03936918]
        },
        {
          "type": "double",
          "attributes": {},
          "value": [2.57893609]
        }
      ]
    }
  ]
}
