# Supplementary material for: Community detection framework based on 3D shape descriptors for tree species classification in point cloud data
Source: Sci Rep. 2026 Mar 4;16:12091. doi: 10.1038/s41598-026-42392-4 (PMC13076622; doi:10.1038/s41598-026-42392-4)
Supplement: Supplementary file 1 — Supplementary Information. [file 41598_2026_42392_MOESM1_ESM.zip › features/German/Douglasie/Tree7_Interior.xyz.feat.json]

{
  "type": "list",
  "attributes": {
    "names": {
      "type": "character",
      "attributes": {},
      "value": ["UnionRevolutionAndOrg", "IntersectionRevolutionAndOrg", "IOU_RevolutionAndOrg", "NumPointsPerSlice", "RadiousPerSliceZ", "IOUs_RevolutionAndOrgPerSlice", "PcaSDev", "NumPointsPerSliceFit", "RadiousPerSliceFit", "IOUs_RevolutionAndOrgPerSliceFit"]
    }
  },
  "value": [
    {
      "type": "integer",
      "attributes": {},
      "value": [15046]
    },
    {
      "type": "integer",
      "attributes": {},
      "value": [3557]
    },
    {
      "type": "double",
      "attributes": {},
      "value": [0.23640835]
    },
    {
      "type": "double",
      "attributes": {},
      "value": [0, 0, 0, 0, 0, 0, 0, 0, 0, 0, 0, 0, 0, 0, 0, 0, 0, 0, 0, 0, 0, 0, 0, 0, 0, 0, 0, 0, 0, 0, 0, 0, 0, 0, 0, 0, 0, 0, 0, 0, 0, 0, 0, 0, 1537, 5033, 7277, 7741, 7882, 7986, 8411, 9060, 8796, 8504, 8205, 7924, 7495, 7211, 6853, 6558, 6319, 6094, 5799, 5506, 5300, 4996, 4747, 4533, 4405, 4085, 3916, 3764, 3467, 3899, 5495, 6619, 11926, 16906, 23622, 9899, 7139, 5138, 6511, 8289, 18001, 11133, 18793, 19538, 23683, 15254, 7948, 14402, 26821, 13948, 14092, 13369, 9550, 10451, 5853, 9630, 12462, 5342, 4565, 8004, 4965, 3672, 4023, 1077, 305, 710, 441, 144, 102, 136, 142, 47, 43, 92, 73, 29, 23, 6, 3, 1, 0, 0, 0, 0, 0, 0, 0, 0, 0, 0, 0, 0, 0, 0, 0, 0, 0, 0, 0, 0, 0, 0, 0, 0, 0, 0, 0, 0, 0, 0, 0, 0, 0, 0]
    },
    {
      "type": "double",
      "attributes": {},
      "value": [0, 0, 0, 0, 0, 0, 0, 0, 0, 0, 0, 0, 0, 0, 0, 0, 0, 0, 0, 0, 0, 0, 0, 0, 0, 0, 0, 0, 0, 0, 0, 0, 0, 0, 0, 0, 0, 0, 0, 0, 0, 0, 0, 0, 1.26489663, 0.96077615, 1.06021762, 1.0437268, 0.86086929, 0.73756129, 0.70977914, 0.71408331, 0.67304337, 0.67220247, 0.66192383, 0.65494865, 0.64886558, 0.6481958, 0.63891453, 0.64500129, 0.63204575, 0.63501525, 0.60581666, 0.60343629, 0.60963571, 0.60698354, 0.60465419, 0.60064751, 0.68325919, 0.58298755, 0.75327116, 0.57194871, 0.75978714, 4.74256945, 4.94972849, 5.3102417, 5.3145771, 5.07905102, 5.11267281, 4.90546799, 4.70246029, 5.04416418, 5.50838232, 5.08056593, 5.45082617, 5.31771231, 5.47546196, 5.30963612, 5.37066412, 5.26947784, 4.63784933, 5.00814152, 5.21508408, 4.70651293, 5.35492182, 5.35166883, 5.11465693, 4.84441328, 4.69472027, 4.88993216, 5.00575066, 5.02339172, 4.71772385, 4.56515121, 4.4242239, 4.6450491, 4.31431341, 4.34062481, 3.68247652, 3.08778501, 3.12272596, 2.84745741, 2.55184317, 2.41515732, 2.26220202, 2.35938072, 1.84576857, 1.83578563, 1.72998512, 1.5878638, 0.98544908, 0.83076876, 0.71121061, 0.74789548, 0, 0, 0, 0, 0, 0, 0, 0, 0, 0, 0, 0, 0, 0, 0, 0, 0, 0, 0, 0, 0, 0, 0, 0, 0, 0, 0, 0, 0, 0, 0, 0, 0, 0]
    },
    {
      "type": "double",
      "attributes": {},
      "value": [0, 0, 0, 0, 0, 0, 0, 0, 0, 0, 0, 0, 0, 0, 0, 0, 0, 0, 0, 0, 0, 0, 0, 0, 0, 0, 0, 0, 0, 0, 0, 0, 0, 0, 0, 0, 0, 0, 0, 0, 0, 0, 0, 0, 0.30000001, 0.30769232, 0.23333333, 0.16666667, 0.2, 0.22222222, 0.25, 0.25, 0.375, 0.3125, 0.375, 0.375, 0.375, 0.375, 0.375, 0.375, 0.3125, 0.375, 0.25, 0.25, 0.3125, 0.25, 0.25, 0.25, 0.3125, 0.25, 0.30000001, 0.25, 0.2, 0.04464286, 0.07082153, 0.08293839, 0.1492891, 0.17258883, 0.16331658, 0.14207651, 0.16374269, 0.10796915, 0.12334802, 0.20304568, 0.23766816, 0.23404256, 0.24833703, 0.28199053, 0.29655173, 0.1923077, 0.29179332, 0.37696335, 0.41320294, 0.40935671, 0.3611111, 0.32714617, 0.3115578, 0.30277777, 0.3548387, 0.34699455, 0.39528796, 0.28831169, 0.31085044, 0.28881988, 0.2742475, 0.21341464, 0.17869416, 0.13898306, 0.12820514, 0.17006803, 0.15972222, 0.13793103, 0.09090909, 0.10309278, 0.13483146, 0.09782609, 0.078125, 0.16176471, 0.12280702, 0.16071428, 0.23076923, 0.08695652, 0.0625, 0.05882353, 0, 0, 0, 0, 0, 0, 0, 0, 0, 0, 0, 0, 0, 0, 0, 0, 0, 0, 0, 0, 0, 0, 0, 0, 0, 0, 0, 0, 0, 0, 0, 0, 0, 0]
    },
    {
      "type": "double",
      "attributes": {},
      "value": [8.50325434, 2.04019764, 1.88011454]
    },
    {
      "type": "list",
      "attributes": {
        "names": {
          "type": "character",
          "attributes": {},
          "value": ["coeffs", "error"]
        }
      },
      "value": [
        {
          "type": "double",
          "attributes": {},
          "value": [1.44694017, 3.07250927, -0.66855593, 8.10775846, -3.50778919, 1.02846666]
        },
        {
          "type": "double",
          "attributes": {},
          "value": [52.09020488]
        }
      ]
    },
    {
      "type": "list",
      "attributes": {
        "names": {
          "type": "character",
          "attributes": {},
          "value": ["coeffs", "error"]
        }
      },
      "value": [
        {
          "type": "double",
          "attributes": {},
          "value": [1.83081215, -1.25410568, 2.34451445, 7.98880339, 1.6493021, 0.79664552]
        },
        {
          "type": "double",
          "attributes": {},
          "value": [40.36494855]
        }
      ]
    },
    {
      "type": "list",
      "attributes": {
        "names": {
          "type": "character",
          "attributes": {},
          "value": ["coeffs", "error"]
        }
      },
      "value": [
        {
          "type": "double",
          "attributes": {},
          "value": [0.15057075, 0.57862853, -0.10217762, 0.56535154, 0.02527499, 0.11841356]
        },
        {
          "type": "double",
          "attributes": {},
          "value": [3.91747528]
        }
      ]
    }
  ]
}
