# Supplementary material for: Community detection framework based on 3D shape descriptors for tree species classification in point cloud data
Source: Sci Rep. 2026 Mar 4;16:12091. doi: 10.1038/s41598-026-42392-4 (PMC13076622; doi:10.1038/s41598-026-42392-4)
Supplement: Supplementary file 1 — Supplementary Information. [file 41598_2026_42392_MOESM1_ESM.zip › features/German/Douglasie/Tree7_Border.xyz.feat.json]

{
  "type": "list",
  "attributes": {
    "names": {
      "type": "character",
      "attributes": {},
      "value": ["UnionRevolutionAndOrg", "IntersectionRevolutionAndOrg", "IOU_RevolutionAndOrg", "NumPointsPerSlice", "RadiousPerSliceZ", "IOUs_RevolutionAndOrgPerSlice", "PcaSDev", "NumPointsPerSliceFit", "RadiousPerSliceFit", "IOUs_RevolutionAndOrgPerSliceFit"]
    }
  },
  "value": [
    {
      "type": "integer",
      "attributes": {},
      "value": [17130]
    },
    {
      "type": "integer",
      "attributes": {},
      "value": [4953]
    },
    {
      "type": "double",
      "attributes": {},
      "value": [0.28914186]
    },
    {
      "type": "double",
      "attributes": {},
      "value": [0, 0, 0, 0, 0, 0, 0, 0, 0, 0, 0, 0, 0, 0, 0, 0, 0, 0, 0, 0, 0, 0, 0, 0, 0, 0, 0, 0, 0, 0, 0, 0, 0, 0, 0, 0, 0, 0, 0, 0, 0, 0, 0, 0, 0, 0, 0, 0, 0, 0, 0, 58854, 42949, 31900, 28929, 30015, 28419, 26443, 24570, 22555, 19865, 18022, 17769, 15367, 19511, 38160, 85795, 16027, 14517, 40067, 78069, 35173, 9356, 83893, 56341, 43351, 37150, 40833, 84516, 93642, 42208, 62410, 26634, 47258, 35434, 54202, 46554, 29940, 31100, 12948, 11506, 18439, 29274, 17085, 11515, 13473, 4568, 6629, 6066, 7256, 6288, 6075, 3426, 2413, 1361, 939, 3142, 2655, 1790, 2493, 3511, 2272, 1191, 967, 530, 459, 645, 274, 184, 107, 117, 50, 59, 25, 21, 5, 0, 0, 0, 0, 0, 0, 0, 0, 0, 0, 0, 0, 0, 0, 0, 0, 0, 0, 0, 0, 0, 0, 0]
    },
    {
      "type": "double",
      "attributes": {},
      "value": [0, 0, 0, 0, 0, 0, 0, 0, 0, 0, 0, 0, 0, 0, 0, 0, 0, 0, 0, 0, 0, 0, 0, 0, 0, 0, 0, 0, 0, 0, 0, 0, 0, 0, 0, 0, 0, 0, 0, 0, 0, 0, 0, 0, 0, 0, 0, 0, 0, 0, 0, 1.70333707, 1.68526483, 1.51168489, 1.09960735, 1.20113516, 1.0990963, 1.08413744, 1.16584361, 1.17260611, 1.09139729, 1.10455179, 1.28207576, 1.28831398, 3.27328014, 3.87919068, 3.84483552, 2.78321338, 3.08653522, 4.67421579, 4.50561857, 3.69440508, 5.49546432, 5.21773529, 5.1557169, 5.06866026, 4.75606823, 3.89209771, 4.0512085, 4.43118954, 4.90717983, 4.9262023, 4.92121696, 4.95093489, 5.03914118, 5.02646971, 4.92583895, 5.04898453, 5.17639017, 4.71193457, 4.99481583, 5.38313007, 5.60227823, 4.8884511, 4.93181849, 4.79818535, 5.0246768, 4.30493689, 4.46203184, 4.31536198, 4.4517498, 4.5209074, 4.50749063, 4.22075415, 4.30578041, 4.31022787, 3.99544334, 4.1155324, 3.63902807, 3.86668158, 3.99039316, 3.66836882, 3.70057201, 3.30530953, 3.0758307, 2.92990732, 2.66732788, 2.69941568, 2.17593431, 1.78133786, 1.75072062, 1.16377735, 1.56710529, 1.0549165, 1.07866466, 0.83261079, 0, 0, 0, 0, 0, 0, 0, 0, 0, 0, 0, 0, 0, 0, 0, 0, 0, 0, 0, 0, 0, 0, 0]
    },
    {
      "type": "double",
      "attributes": {},
      "value": [0, 0, 0, 0, 0, 0, 0, 0, 0, 0, 0, 0, 0, 0, 0, 0, 0, 0, 0, 0, 0, 0, 0, 0, 0, 0, 0, 0, 0, 0, 0, 0, 0, 0, 0, 0, 0, 0, 0, 0, 0, 0, 0, 0, 0, 0, 0, 0, 0, 0, 0, 0.24193548, 0.20967741, 0.15686275, 0.1875, 0.16216215, 0.15625, 0.21875, 0.19444445, 0.22222222, 0.1875, 0.125, 0.2, 0.175, 0.09392265, 0.14644352, 0.19915254, 0.18248175, 0.1863354, 0.16470589, 0.20952381, 0.20982143, 0.11674009, 0.24029127, 0.26865673, 0.23846154, 0.27089337, 0.36099586, 0.44747081, 0.47868854, 0.44686648, 0.47967479, 0.41961852, 0.5, 0.45430809, 0.48825064, 0.47696477, 0.40051681, 0.37283951, 0.37134504, 0.40789473, 0.36467889, 0.39614561, 0.38461539, 0.35675675, 0.38700566, 0.23498695, 0.34020618, 0.26213592, 0.31958762, 0.25566342, 0.23417722, 0.21587302, 0.20357142, 0.15034965, 0.13970588, 0.19291338, 0.15267175, 0.17224881, 0.18297872, 0.2, 0.16742082, 0.16517857, 0.17486338, 0.12578617, 0.14965986, 0.17460318, 0.09923664, 0.14130434, 0.16666667, 0.06153846, 0.19444445, 0.11538462, 0.24137931, 0.09677419, 0.04761905, 0, 0, 0, 0, 0, 0, 0, 0, 0, 0, 0, 0, 0, 0, 0, 0, 0, 0, 0, 0, 0, 0, 0]
    },
    {
      "type": "double",
      "attributes": {},
      "value": [6.40438468, 2.06682702, 1.71213757]
    },
    {
      "type": "list",
      "attributes": {
        "names": {
          "type": "character",
          "attributes": {},
          "value": ["coeffs", "error"]
        }
      },
      "value": [
        {
          "type": "double",
          "attributes": {},
          "value": [4.525621, -1.08578787, 9.42725523, -3.02888206, 1.39111886, -0.43181442]
        },
        {
          "type": "double",
          "attributes": {},
          "value": [53.85115089]
        }
      ]
    },
    {
      "type": "list",
      "attributes": {
        "names": {
          "type": "character",
          "attributes": {},
          "value": ["coeffs", "error"]
        }
      },
      "value": [
        {
          "type": "double",
          "attributes": {},
          "value": [1.36550548, 0.53272967, 6.6542005, 4.13827709, 3.52904947, 0.42384502]
        },
        {
          "type": "double",
          "attributes": {},
          "value": [26.61247026]
        }
      ]
    },
    {
      "type": "list",
      "attributes": {
        "names": {
          "type": "character",
          "attributes": {},
          "value": ["coeffs", "error"]
        }
      },
      "value": [
        {
          "type": "double",
          "attributes": {},
          "value": [0.28710397, -0.06294587, 0.53537315, 0.30085377, 0.06122313, 0.1486229]
        },
        {
          "type": "double",
          "attributes": {},
          "value": [3.48579776]
        }
      ]
    }
  ]
}
