# Supplementary material for: Community detection framework based on 3D shape descriptors for tree species classification in point cloud data
Source: Sci Rep. 2026 Mar 4;16:12091. doi: 10.1038/s41598-026-42392-4 (PMC13076622; doi:10.1038/s41598-026-42392-4)
Supplement: Supplementary file 1 — Supplementary Information. [file 41598_2026_42392_MOESM1_ESM.zip › features/German/Douglasie/61_40.txt.feat.json]

{
  "type": "list",
  "attributes": {
    "names": {
      "type": "character",
      "attributes": {},
      "value": ["UnionRevolutionAndOrg", "IntersectionRevolutionAndOrg", "IOU_RevolutionAndOrg", "NumPointsPerSlice", "RadiousPerSliceZ", "IOUs_RevolutionAndOrgPerSlice", "PcaSDev", "NumPointsPerSliceFit", "RadiousPerSliceFit", "IOUs_RevolutionAndOrgPerSliceFit"]
    }
  },
  "value": [
    {
      "type": "integer",
      "attributes": {},
      "value": [10223]
    },
    {
      "type": "integer",
      "attributes": {},
      "value": [1199]
    },
    {
      "type": "double",
      "attributes": {},
      "value": [0.11728455]
    },
    {
      "type": "double",
      "attributes": {},
      "value": [0, 0, 0, 0, 0, 0, 0, 0, 0, 0, 0, 0, 0, 0, 0, 0, 0, 0, 0, 0, 0, 0, 0, 0, 0, 0, 0, 0, 0, 0, 0, 0, 0, 0, 0, 0, 0, 0, 0, 0, 0, 0, 0, 0, 0, 0, 0, 0, 0, 0, 0, 0, 4336, 5480, 4847, 4472, 4173, 4023, 3874, 3715, 3519, 3355, 3160, 3016, 2801, 2629, 2438, 2413, 2185, 1913, 1920, 1816, 1690, 1539, 1423, 1410, 1145, 942, 942, 830, 656, 684, 561, 491, 463, 350, 281, 291, 250, 180, 761, 667, 1132, 828, 205, 599, 996, 632, 1297, 909, 929, 738, 426, 142, 212, 336, 34, 26, 28, 41, 11, 34, 18, 44, 4, 4, 8, 0, 2, 3, 0, 0, 0, 0, 0, 0, 0, 0, 0, 0, 0, 0, 0, 0, 0]
    },
    {
      "type": "double",
      "attributes": {},
      "value": [0, 0, 0, 0, 0, 0, 0, 0, 0, 0, 0, 0, 0, 0, 0, 0, 0, 0, 0, 0, 0, 0, 0, 0, 0, 0, 0, 0, 0, 0, 0, 0, 0, 0, 0, 0, 0, 0, 0, 0, 0, 0, 0, 0, 0, 0, 0, 0, 0, 0, 0, 0, 1.31625187, 0.64090699, 0.53604746, 0.46058992, 0.42688379, 0.38132998, 0.35755992, 0.32496199, 0.30749807, 0.3031289, 0.29537484, 0.28685856, 0.27593738, 0.91598713, 0.32313716, 1.25673914, 0.88434845, 0.50562149, 0.46241891, 1.29187918, 1.58397377, 1.04524589, 2.16506672, 2.21254992, 2.41404533, 2.09457016, 2.13305855, 2.07637095, 2.71574593, 2.82901978, 2.82905531, 2.46412659, 2.63784027, 2.5181179, 2.6929791, 2.85487342, 2.83218265, 4.54163837, 4.67560387, 5.03116322, 5.30957603, 5.62342644, 5.51372814, 4.61390209, 4.59206629, 4.63239622, 4.58021832, 4.80518055, 4.61624479, 4.51475859, 4.67817211, 3.74804544, 4.37423706, 3.65516543, 3.50809336, 3.50073981, 4.97768736, 4.80480909, 3.48023582, 3.51535535, 3.60997653, 3.66371799, 2.85913277, 2.4708941, 1.707757, 0, 5.2344923, 5.95598078, 0, 0, 0, 0, 0, 0, 0, 0, 0, 0, 0, 0, 0, 0, 0]
    },
    {
      "type": "double",
      "attributes": {},
      "value": [0, 0, 0, 0, 0, 0, 0, 0, 0, 0, 0, 0, 0, 0, 0, 0, 0, 0, 0, 0, 0, 0, 0, 0, 0, 0, 0, 0, 0, 0, 0, 0, 0, 0, 0, 0, 0, 0, 0, 0, 0, 0, 0, 0, 0, 0, 0, 0, 0, 0, 0, 0, 0.41463414, 0.41176471, 0.46153846, 0.30769232, 0.36363637, 0.44444445, 0.5, 0.5, 0.5, 0.5, 0.5, 0.5, 0.5, 0.29166666, 0.5, 0.17948718, 0.20833333, 0.46153846, 0.38461539, 0.19512194, 0.14814815, 0.23333333, 0.11111111, 0.15957446, 0.07407407, 0.09638554, 0.1744186, 0.21686748, 0.09160306, 0.14492753, 0.1594203, 0.18018018, 0.21138212, 0.13913043, 0.12403101, 0.13571429, 0.03649635, 0.04489796, 0.1305638, 0.11168831, 0.14150943, 0.13646056, 0.08370044, 0.21779141, 0.24844721, 0.19148937, 0.1552795, 0.15669516, 0.18711656, 0.08805031, 0.07715134, 0.09251101, 0.1010101, 0.1146789, 0.05978261, 0.04166667, 0.03548387, 0.0327381, 0.02793296, 0.02857143, 0.03108808, 0.02525252, 0.03030303, 0.02857143, 0.02173913, 0, 0.01081081, 0.0077821, 0, 0, 0, 0, 0, 0, 0, 0, 0, 0, 0, 0, 0, 0, 0]
    },
    {
      "type": "double",
      "attributes": {},
      "value": [6.9042921, 0.89268194, 0.63906794]
    },
    {
      "type": "list",
      "attributes": {
        "names": {
          "type": "character",
          "attributes": {},
          "value": ["coeffs", "error"]
        }
      },
      "value": [
        {
          "type": "double",
          "attributes": {},
          "value": [7.16116328, 6.08316835, -0.01323611, 1.68367889, -0.24833788, -0.01324039]
        },
        {
          "type": "double",
          "attributes": {},
          "value": [17.30090395]
        }
      ]
    },
    {
      "type": "list",
      "attributes": {
        "names": {
          "type": "character",
          "attributes": {},
          "value": ["coeffs", "error"]
        }
      },
      "value": [
        {
          "type": "double",
          "attributes": {},
          "value": [0.78353998, 0.2401519, 0.2682703, 7.13779799, 2.29596687, 3.71214857]
        },
        {
          "type": "double",
          "attributes": {},
          "value": [34.0309705]
        }
      ]
    },
    {
      "type": "list",
      "attributes": {
        "names": {
          "type": "character",
          "attributes": {},
          "value": ["coeffs", "error"]
        }
      },
      "value": [
        {
          "type": "double",
          "attributes": {},
          "value": [0.34594251, 0.68279809, -0.06011344, 0.28984829, -0.02856203, 0.0179501]
        },
        {
          "type": "double",
          "attributes": {},
          "value": [3.1466586]
        }
      ]
    }
  ]
}
