# Supplementary material for: Community detection framework based on 3D shape descriptors for tree species classification in point cloud data
Source: Sci Rep. 2026 Mar 4;16:12091. doi: 10.1038/s41598-026-42392-4 (PMC13076622; doi:10.1038/s41598-026-42392-4)
Supplement: Supplementary file 1 — Supplementary Information. [file 41598_2026_42392_MOESM1_ESM.zip › features/German/Douglasie/31_44.txt.feat.json]

{
  "type": "list",
  "attributes": {
    "names": {
      "type": "character",
      "attributes": {},
      "value": ["UnionRevolutionAndOrg", "IntersectionRevolutionAndOrg", "IOU_RevolutionAndOrg", "NumPointsPerSlice", "RadiousPerSliceZ", "IOUs_RevolutionAndOrgPerSlice", "PcaSDev", "NumPointsPerSliceFit", "RadiousPerSliceFit", "IOUs_RevolutionAndOrgPerSliceFit"]
    }
  },
  "value": [
    {
      "type": "integer",
      "attributes": {},
      "value": [5064]
    },
    {
      "type": "integer",
      "attributes": {},
      "value": [659]
    },
    {
      "type": "double",
      "attributes": {},
      "value": [0.13013428]
    },
    {
      "type": "double",
      "attributes": {},
      "value": [0, 0, 0, 0, 0, 0, 0, 0, 0, 0, 0, 0, 0, 0, 0, 0, 0, 0, 0, 0, 0, 0, 0, 0, 0, 0, 0, 0, 0, 0, 0, 0, 0, 0, 0, 0, 0, 0, 0, 0, 0, 0, 0, 0, 0, 13815, 25323, 24208, 16333, 10753, 6883, 4920, 3818, 3200, 2524, 2515, 2036, 1919, 1436, 1421, 1280, 1190, 1134, 980, 943, 939, 873, 802, 652, 656, 846, 1535, 2232, 1811, 509, 379, 351, 486, 468, 547, 417, 561, 1007, 530, 646, 439, 453, 373, 104, 277, 187, 129, 257, 314, 184, 46, 22, 21, 4, 0, 0, 0, 0, 0, 0, 0, 0]
    },
    {
      "type": "double",
      "attributes": {},
      "value": [0, 0, 0, 0, 0, 0, 0, 0, 0, 0, 0, 0, 0, 0, 0, 0, 0, 0, 0, 0, 0, 0, 0, 0, 0, 0, 0, 0, 0, 0, 0, 0, 0, 0, 0, 0, 0, 0, 0, 0, 0, 0, 0, 0, 0, 0.39593431, 0.3284671, 0.36909962, 0.41398081, 0.46215108, 0.50968182, 0.53241098, 0.55477238, 0.56714278, 0.58296829, 0.59516865, 0.61592215, 0.61009538, 0.62267298, 0.62239724, 0.61433333, 0.61403292, 0.61342657, 0.61140168, 0.59894109, 0.61533672, 0.59461701, 0.58988959, 0.58474159, 0.59127188, 3.08058095, 3.02066135, 2.94191217, 2.37490487, 1.19155157, 0.51721406, 0.52599204, 2.64750147, 3.10462976, 2.67420101, 2.67163467, 2.6343503, 3.11605597, 3.56961346, 4.06756258, 4.13021278, 4.24881458, 4.19012594, 3.58505225, 3.57802558, 3.78072786, 3.0052321, 3.95639873, 3.95945239, 3.46780086, 3.83949733, 2.76125908, 2.70882559, 2.06941247, 0, 0, 0, 0, 0, 0, 0, 0]
    },
    {
      "type": "double",
      "attributes": {},
      "value": [0, 0, 0, 0, 0, 0, 0, 0, 0, 0, 0, 0, 0, 0, 0, 0, 0, 0, 0, 0, 0, 0, 0, 0, 0, 0, 0, 0, 0, 0, 0, 0, 0, 0, 0, 0, 0, 0, 0, 0, 0, 0, 0, 0, 0, 0.33333334, 0.44444445, 0.18181819, 0.16666667, 0.25, 0.30769232, 0.21428572, 0.2857143, 0.21428572, 0.21428572, 0.14285715, 0.13333334, 0.13333334, 0.13333334, 0.13333334, 0.13333334, 0.13333334, 0.13333334, 0.13333334, 0.14285715, 0.13333334, 0.14285715, 0.14285715, 0.14285715, 0.14285715, 0.056, 0.12738854, 0.12582782, 0.12380952, 0.17647059, 0.15384616, 0.14285715, 0.09836066, 0.11111111, 0.12295082, 0.14754099, 0.29752067, 0.2392638, 0.18181819, 0.14942528, 0.11610487, 0.14788732, 0.11272727, 0.11428571, 0.14285715, 0.14096916, 0.15384616, 0.1027668, 0.07905138, 0.12437811, 0.04347826, 0.0661157, 0.07317073, 0.03846154, 0, 0, 0, 0, 0, 0, 0, 0]
    },
    {
      "type": "double",
      "attributes": {},
      "value": [5.09313738, 0.50297459, 0.30708514]
    },
    {
      "type": "list",
      "attributes": {
        "names": {
          "type": "character",
          "attributes": {},
          "value": ["coeffs", "error"]
        }
      },
      "value": [
        {
          "type": "double",
          "attributes": {},
          "value": [17.13092708, 0.92548235, 0.5205962, 0.81503497, -0.08583039, 0.07299303]
        },
        {
          "type": "double",
          "attributes": {},
          "value": [32.29333791]
        }
      ]
    },
    {
      "type": "list",
      "attributes": {
        "names": {
          "type": "character",
          "attributes": {},
          "value": ["coeffs", "error"]
        }
      },
      "value": [
        {
          "type": "double",
          "attributes": {},
          "value": [0.30275156, 0.72116805, 0.07446268, 2.77964771, 4.97642164, 2.1843891]
        },
        {
          "type": "double",
          "attributes": {},
          "value": [19.20472545]
        }
      ]
    },
    {
      "type": "list",
      "attributes": {
        "names": {
          "type": "character",
          "attributes": {},
          "value": ["coeffs", "error"]
        }
      },
      "value": [
        {
          "type": "double",
          "attributes": {},
          "value": [0.3360943, 0.21286668, 0.06818711, 0.19796752, 0.13343606, 0.03859226]
        },
        {
          "type": "double",
          "attributes": {},
          "value": [1.61807211]
        }
      ]
    }
  ]
}
