# Supplementary material for: Community detection framework based on 3D shape descriptors for tree species classification in point cloud data
Source: Sci Rep. 2026 Mar 4;16:12091. doi: 10.1038/s41598-026-42392-4 (PMC13076622; doi:10.1038/s41598-026-42392-4)
Supplement: Supplementary file 1 — Supplementary Information. [file 41598_2026_42392_MOESM1_ESM.zip › features/German/Douglasie/Tree17_Interior.xyz.feat.json]

{
  "type": "list",
  "attributes": {
    "names": {
      "type": "character",
      "attributes": {},
      "value": ["UnionRevolutionAndOrg", "IntersectionRevolutionAndOrg", "IOU_RevolutionAndOrg", "NumPointsPerSlice", "RadiousPerSliceZ", "IOUs_RevolutionAndOrgPerSlice", "PcaSDev", "NumPointsPerSliceFit", "RadiousPerSliceFit", "IOUs_RevolutionAndOrgPerSliceFit"]
    }
  },
  "value": [
    {
      "type": "integer",
      "attributes": {},
      "value": [13195]
    },
    {
      "type": "integer",
      "attributes": {},
      "value": [3099]
    },
    {
      "type": "double",
      "attributes": {},
      "value": [0.23486169]
    },
    {
      "type": "double",
      "attributes": {},
      "value": [0, 0, 0, 0, 0, 0, 0, 0, 0, 0, 0, 0, 0, 0, 0, 0, 0, 0, 0, 0, 0, 0, 0, 0, 0, 0, 0, 0, 0, 0, 0, 0, 0, 0, 0, 0, 0, 0, 0, 0, 0, 6013, 51982, 45075, 45320, 41801, 38486, 34997, 31847, 28578, 25396, 22907, 21039, 19396, 19791, 17898, 16409, 12575, 15214, 12734, 9865, 13365, 12584, 10725, 11374, 9113, 9298, 9487, 7794, 8233, 5561, 6435, 6212, 7188, 6448, 4880, 8154, 5203, 6607, 6246, 4706, 5168, 4899, 4497, 18242, 27347, 3827, 19290, 28762, 13023, 21224, 9614, 30166, 51995, 43410, 39668, 27380, 84102, 27601, 23426, 12439, 6052, 3874, 3010, 2298, 2861, 402, 175, 490, 248, 177, 43, 7, 0, 0, 0, 0, 0, 0, 0, 0, 0, 0, 0, 0, 0, 0, 0, 0, 0, 0, 0, 0, 0, 0, 0, 0, 0, 0, 0, 0, 0, 0]
    },
    {
      "type": "double",
      "attributes": {},
      "value": [0, 0, 0, 0, 0, 0, 0, 0, 0, 0, 0, 0, 0, 0, 0, 0, 0, 0, 0, 0, 0, 0, 0, 0, 0, 0, 0, 0, 0, 0, 0, 0, 0, 0, 0, 0, 0, 0, 0, 0, 0, 1.08537209, 0.94434083, 0.73184454, 0.71026635, 0.70907098, 0.76285326, 0.74888438, 0.74430215, 0.92410541, 0.93542349, 0.8483277, 0.82430989, 0.79681057, 0.90409619, 1.08968318, 0.95439887, 0.83413333, 1.14310467, 1.38283932, 0.83100277, 1.63838375, 2.10495257, 1.58531332, 1.89102912, 1.89905965, 1.74379444, 1.90465081, 1.98165393, 2.36026692, 3.16068172, 3.4486959, 1.91144419, 2.08990312, 2.66385031, 2.92477512, 2.89787817, 3.32680655, 3.53347516, 2.4583199, 2.77612734, 3.45718813, 2.67517972, 3.07928252, 5.11034489, 5.10508585, 3.36192083, 4.78781319, 5.32171535, 5.44716597, 5.0288415, 5.26346207, 5.23225641, 5.34910631, 5.47114801, 4.98384953, 5.05415249, 5.1884737, 5.1853385, 5.35511255, 5.21937799, 5.31861448, 5.04733753, 5.1988287, 4.95218611, 4.28335094, 4.29269743, 3.62528348, 3.80114102, 3.90229011, 3.98315287, 2.46432185, 3.03533554, 0, 0, 0, 0, 0, 0, 0, 0, 0, 0, 0, 0, 0, 0, 0, 0, 0, 0, 0, 0, 0, 0, 0, 0, 0, 0, 0, 0, 0, 0]
    },
    {
      "type": "double",
      "attributes": {},
      "value": [0, 0, 0, 0, 0, 0, 0, 0, 0, 0, 0, 0, 0, 0, 0, 0, 0, 0, 0, 0, 0, 0, 0, 0, 0, 0, 0, 0, 0, 0, 0, 0, 0, 0, 0, 0, 0, 0, 0, 0, 0, 0.375, 0.33333334, 0.31578946, 0.31578946, 0.36842105, 0.30000001, 0.30000001, 0.40000001, 0.25925925, 0.25925925, 0.31818181, 0.25, 0.25, 0.26923078, 0.28125, 0.21428572, 0.23809524, 0.21875, 0.19565217, 0.2857143, 0.23636363, 0.15294118, 0.18518518, 0.15068494, 0.1780822, 0.22580644, 0.30136988, 0.29113925, 0.1923077, 0.10843374, 0.10218978, 0.1891892, 0.22619048, 0.15322581, 0.17333333, 0.19727892, 0.14285715, 0.13170731, 0.22522523, 0.17777778, 0.13500001, 0.23015873, 0.2, 0.14758269, 0.18829517, 0.22222222, 0.22922637, 0.21126761, 0.171875, 0.21038961, 0.19471154, 0.29368931, 0.32482597, 0.40000001, 0.41732284, 0.43410853, 0.46551725, 0.42222223, 0.369515, 0.31873479, 0.29176471, 0.24611399, 0.16136919, 0.13031915, 0.18466899, 0.1010453, 0.0990566, 0.09049774, 0.06048387, 0.0438247, 0.04210526, 0.01587302, 0, 0, 0, 0, 0, 0, 0, 0, 0, 0, 0, 0, 0, 0, 0, 0, 0, 0, 0, 0, 0, 0, 0, 0, 0, 0, 0, 0, 0, 0]
    },
    {
      "type": "double",
      "attributes": {},
      "value": [10.74472311, 1.68882221, 1.45068871]
    },
    {
      "type": "list",
      "attributes": {
        "names": {
          "type": "character",
          "attributes": {},
          "value": ["coeffs", "error"]
        }
      },
      "value": [
        {
          "type": "double",
          "attributes": {},
          "value": [4.13786932, 5.06455564, -2.16864706, 3.86922996, 3.10059813, -1.49304816]
        },
        {
          "type": "double",
          "attributes": {},
          "value": [63.79982767]
        }
      ]
    },
    {
      "type": "list",
      "attributes": {
        "names": {
          "type": "character",
          "attributes": {},
          "value": ["coeffs", "error"]
        }
      },
      "value": [
        {
          "type": "double",
          "attributes": {},
          "value": [0.9047492, 0.61589661, 1.23749632, 4.88621302, 6.13714536, 2.5521137]
        },
        {
          "type": "double",
          "attributes": {},
          "value": [22.46725918]
        }
      ]
    },
    {
      "type": "list",
      "attributes": {
        "names": {
          "type": "character",
          "attributes": {},
          "value": ["coeffs", "error"]
        }
      },
      "value": [
        {
          "type": "double",
          "attributes": {},
          "value": [0.35046186, 0.31675577, 0.14252421, 0.18626888, 0.44693227, -0.08665405]
        },
        {
          "type": "double",
          "attributes": {},
          "value": [3.30440036]
        }
      ]
    }
  ]
}
