# Supplementary material for: Community detection framework based on 3D shape descriptors for tree species classification in point cloud data
Source: Sci Rep. 2026 Mar 4;16:12091. doi: 10.1038/s41598-026-42392-4 (PMC13076622; doi:10.1038/s41598-026-42392-4)
Supplement: Supplementary file 1 — Supplementary Information. [file 41598_2026_42392_MOESM1_ESM.zip › features/German/Douglasie/61_54.txt.feat.json]

{
  "type": "list",
  "attributes": {
    "names": {
      "type": "character",
      "attributes": {},
      "value": ["UnionRevolutionAndOrg", "IntersectionRevolutionAndOrg", "IOU_RevolutionAndOrg", "NumPointsPerSlice", "RadiousPerSliceZ", "IOUs_RevolutionAndOrgPerSlice", "PcaSDev", "NumPointsPerSliceFit", "RadiousPerSliceFit", "IOUs_RevolutionAndOrgPerSliceFit"]
    }
  },
  "value": [
    {
      "type": "integer",
      "attributes": {},
      "value": [5663]
    },
    {
      "type": "integer",
      "attributes": {},
      "value": [402]
    },
    {
      "type": "double",
      "attributes": {},
      "value": [0.07098711]
    },
    {
      "type": "double",
      "attributes": {},
      "value": [0, 0, 0, 0, 0, 0, 0, 0, 0, 0, 0, 0, 0, 0, 0, 0, 0, 0, 0, 0, 0, 0, 0, 0, 0, 0, 0, 0, 0, 0, 0, 0, 0, 0, 0, 0, 0, 0, 0, 0, 0, 0, 0, 0, 0, 0, 0, 0, 3104, 3896, 3747, 3560, 3425, 3273, 3075, 2912, 2676, 2464, 2237, 2059, 1894, 1632, 1408, 1134, 1213, 1234, 1091, 954, 1049, 852, 885, 729, 737, 770, 752, 484, 594, 589, 490, 362, 207, 199, 182, 220, 186, 177, 93, 36, 98, 41, 54, 44, 19, 16, 35, 21, 5, 7, 6, 3, 2, 23, 3, 5, 4, 11, 5, 1, 0, 0, 0, 0, 0, 0, 0, 0, 0, 0, 0]
    },
    {
      "type": "double",
      "attributes": {},
      "value": [0, 0, 0, 0, 0, 0, 0, 0, 0, 0, 0, 0, 0, 0, 0, 0, 0, 0, 0, 0, 0, 0, 0, 0, 0, 0, 0, 0, 0, 0, 0, 0, 0, 0, 0, 0, 0, 0, 0, 0, 0, 0, 0, 0, 0, 0, 0, 0, 0.69868255, 0.5400393, 0.51344198, 0.47525087, 0.44193989, 0.40358537, 0.37323615, 0.33988452, 0.31724033, 0.2936199, 0.27600634, 0.26458451, 0.97044158, 0.82629234, 1.00416744, 1.04630053, 0.29510024, 1.80781949, 1.20084572, 0.30275726, 0.3279283, 0.31718147, 0.38495824, 1.12603307, 2.81529045, 3.84858155, 3.12065506, 3.13467669, 3.85032582, 3.81712079, 2.67074347, 2.55780554, 2.53091407, 3.69784713, 0.39304176, 2.3023262, 2.65010905, 3.3181932, 2.84285879, 1.96221876, 3.22251725, 3.4400394, 3.35889411, 2.61170626, 3.5915556, 3.54132676, 3.8202312, 3.40913868, 3.25411057, 3.45332026, 3.20328999, 3.4539578, 3.15330029, 3.56362391, 3.13727331, 2.67991805, 2.82653046, 3.05383658, 3.08686471, 3.04306412, 0, 0, 0, 0, 0, 0, 0, 0, 0, 0, 0]
    },
    {
      "type": "double",
      "attributes": {},
      "value": [0, 0, 0, 0, 0, 0, 0, 0, 0, 0, 0, 0, 0, 0, 0, 0, 0, 0, 0, 0, 0, 0, 0, 0, 0, 0, 0, 0, 0, 0, 0, 0, 0, 0, 0, 0, 0, 0, 0, 0, 0, 0, 0, 0, 0, 0, 0, 0, 0.19047619, 0.33333334, 0.33333334, 0.40000001, 0.40000001, 0.44444445, 0.44444445, 0.44444445, 0.33333334, 0.33333334, 0.33333334, 0.22222222, 0.23076923, 0.14285715, 0.22222222, 0.13333334, 0.11111111, 0.07246377, 0.16216215, 0.11111111, 0.11111111, 0.11111111, 0.22222222, 0.14285715, 0.03703704, 0.05416667, 0.08333334, 0.05294118, 0.075, 0.08085106, 0.1015625, 0.13675214, 0.06956521, 0.03603604, 0.33333334, 0.08080808, 0.10483871, 0.09392265, 0.10638298, 0.07042254, 0.06060606, 0.04225352, 0.07027027, 0.11382114, 0.05116279, 0.04950495, 0.0680851, 0.04819277, 0.02836879, 0.02222222, 0.03205128, 0.01492537, 0.01190476, 0.0797546, 0.02419355, 0.04705882, 0.02531646, 0.03921569, 0.03125, 0.01369863, 0, 0, 0, 0, 0, 0, 0, 0, 0, 0, 0]
    },
    {
      "type": "double",
      "attributes": {},
      "value": [4.58810999, 0.32392224, 0.21155786]
    },
    {
      "type": "list",
      "attributes": {
        "names": {
          "type": "character",
          "attributes": {},
          "value": ["coeffs", "error"]
        }
      },
      "value": [
        {
          "type": "double",
          "attributes": {},
          "value": [7.92301613, 6.26253393, 0.76612231, 0.53226139, -0.36310394, 0.14475321]
        },
        {
          "type": "double",
          "attributes": {},
          "value": [12.97157277]
        }
      ]
    },
    {
      "type": "list",
      "attributes": {
        "names": {
          "type": "character",
          "attributes": {},
          "value": ["coeffs", "error"]
        }
      },
      "value": [
        {
          "type": "double",
          "attributes": {},
          "value": [0.85450195, -0.46119685, 1.67791908, 3.42007418, 3.37566526, 2.91118546]
        },
        {
          "type": "double",
          "attributes": {},
          "value": [27.21408972]
        }
      ]
    },
    {
      "type": "list",
      "attributes": {
        "names": {
          "type": "character",
          "attributes": {},
          "value": ["coeffs", "error"]
        }
      },
      "value": [
        {
          "type": "double",
          "attributes": {},
          "value": [0.29073709, 0.51609986, -0.10352376, 0.24852306, -0.06340577, 0.05732204]
        },
        {
          "type": "double",
          "attributes": {},
          "value": [2.1499466]
        }
      ]
    }
  ]
}
