# Supplementary material for: Community detection framework based on 3D shape descriptors for tree species classification in point cloud data
Source: Sci Rep. 2026 Mar 4;16:12091. doi: 10.1038/s41598-026-42392-4 (PMC13076622; doi:10.1038/s41598-026-42392-4)
Supplement: Supplementary file 1 — Supplementary Information. [file 41598_2026_42392_MOESM1_ESM.zip › features/German/Douglasie/Tree16_Interior.xyz.feat.json]

{
  "type": "list",
  "attributes": {
    "names": {
      "type": "character",
      "attributes": {},
      "value": ["UnionRevolutionAndOrg", "IntersectionRevolutionAndOrg", "IOU_RevolutionAndOrg", "NumPointsPerSlice", "RadiousPerSliceZ", "IOUs_RevolutionAndOrgPerSlice", "PcaSDev", "NumPointsPerSliceFit", "RadiousPerSliceFit", "IOUs_RevolutionAndOrgPerSliceFit"]
    }
  },
  "value": [
    {
      "type": "integer",
      "attributes": {},
      "value": [15521]
    },
    {
      "type": "integer",
      "attributes": {},
      "value": [2901]
    },
    {
      "type": "double",
      "attributes": {},
      "value": [0.18690806]
    },
    {
      "type": "double",
      "attributes": {},
      "value": [0, 0, 0, 0, 0, 0, 0, 0, 0, 0, 0, 0, 0, 0, 0, 0, 0, 0, 0, 0, 0, 0, 0, 0, 0, 0, 0, 0, 0, 0, 0, 0, 0, 0, 0, 0, 0, 0, 0, 0, 0, 0, 0, 3180, 23776, 22473, 22355, 21196, 19359, 16085, 16470, 15975, 14475, 13240, 12229, 11801, 10126, 10330, 9341, 9064, 9054, 9569, 7275, 12660, 6715, 9219, 8270, 6510, 6980, 7234, 7647, 5732, 4631, 6036, 5728, 6564, 13198, 20561, 4539, 2639, 6589, 18118, 9744, 9464, 21122, 20415, 22319, 17303, 6109, 24612, 25993, 28242, 25807, 27137, 37861, 9545, 14234, 15461, 7847, 8605, 7137, 3741, 2179, 899, 771, 622, 672, 286, 425, 322, 226, 67, 40, 24, 10, 27, 0, 1, 0, 0, 0, 0, 0, 0, 0, 0, 0, 0, 0, 0, 0, 0, 0, 0, 0, 0, 0, 0, 0, 0, 0, 0, 0, 0, 0, 0, 0, 0]
    },
    {
      "type": "double",
      "attributes": {},
      "value": [0, 0, 0, 0, 0, 0, 0, 0, 0, 0, 0, 0, 0, 0, 0, 0, 0, 0, 0, 0, 0, 0, 0, 0, 0, 0, 0, 0, 0, 0, 0, 0, 0, 0, 0, 0, 0, 0, 0, 0, 0, 0, 0, 1.11479843, 1.10355771, 0.9515422, 0.92749995, 0.88524795, 0.97802007, 0.86237955, 0.87564832, 0.8034941, 0.79885751, 0.80617893, 0.72407359, 0.73701566, 0.72581095, 1.09544909, 0.75474304, 0.98561084, 1.02788889, 2.8204, 2.64240313, 2.13050222, 2.85772228, 2.86543179, 3.62912631, 3.85129714, 2.94907975, 3.0741415, 3.26890993, 3.70639896, 3.92527461, 4.18667936, 4.08006001, 5.61558533, 5.39309025, 4.54626513, 3.45802569, 4.02181673, 5.02164555, 5.19847488, 4.84283447, 5.18332005, 5.55264807, 5.50980377, 5.26358414, 4.99732304, 4.52666235, 4.88370848, 5.31291342, 5.46112871, 4.86120558, 5.13751793, 5.15890265, 5.04348803, 5.03145885, 4.77036285, 4.49038792, 4.73480701, 4.75253105, 4.49822187, 4.141397, 4.1634717, 3.70408177, 3.58642507, 3.63464689, 3.4489224, 3.35977483, 3.40561414, 2.95311141, 2.94737005, 2.45415545, 2.40468097, 2.02951622, 2.27602434, 0, 1.62571871, 0, 0, 0, 0, 0, 0, 0, 0, 0, 0, 0, 0, 0, 0, 0, 0, 0, 0, 0, 0, 0, 0, 0, 0, 0, 0, 0, 0, 0, 0]
    },
    {
      "type": "double",
      "attributes": {},
      "value": [0, 0, 0, 0, 0, 0, 0, 0, 0, 0, 0, 0, 0, 0, 0, 0, 0, 0, 0, 0, 0, 0, 0, 0, 0, 0, 0, 0, 0, 0, 0, 0, 0, 0, 0, 0, 0, 0, 0, 0, 0, 0, 0, 0.25, 0.1875, 0.14814815, 0.14814815, 0.1923077, 0.20689656, 0.25, 0.23999999, 0.2857143, 0.30000001, 0.23809524, 0.21052632, 0.21052632, 0.21052632, 0.15625, 0.2, 0.20689656, 0.23333333, 0.10526316, 0.11570248, 0.22093023, 0.10416666, 0.11724138, 0.08056872, 0.06639004, 0.13907285, 0.1242236, 0.13483146, 0.13302752, 0.084, 0.10545454, 0.10646388, 0.08723404, 0.11161731, 0.15576324, 0.15075377, 0.08527132, 0.12987013, 0.14814815, 0.16574585, 0.17617866, 0.21086957, 0.1934066, 0.22836539, 0.19791667, 0.22812501, 0.31607631, 0.32235295, 0.2857143, 0.32417583, 0.25316456, 0.21804512, 0.18911918, 0.3038961, 0.29190752, 0.30793652, 0.32748538, 0.2761628, 0.23584905, 0.19776119, 0.17777778, 0.20642202, 0.2, 0.14070351, 0.09574468, 0.10869565, 0.09189189, 0.06802721, 0.0647482, 0.04672897, 0.04, 0.03174603, 0.01587302, 0, 0.025, 0, 0, 0, 0, 0, 0, 0, 0, 0, 0, 0, 0, 0, 0, 0, 0, 0, 0, 0, 0, 0, 0, 0, 0, 0, 0, 0, 0, 0, 0]
    },
    {
      "type": "double",
      "attributes": {},
      "value": [9.25793255, 1.92660667, 1.36522832]
    },
    {
      "type": "list",
      "attributes": {
        "names": {
          "type": "character",
          "attributes": {},
          "value": ["coeffs", "error"]
        }
      },
      "value": [
        {
          "type": "double",
          "attributes": {},
          "value": [2.89570279, 4.75787613, -2.90348368, 8.3828876, -2.78923289, 0.64820905]
        },
        {
          "type": "double",
          "attributes": {},
          "value": [52.19501144]
        }
      ]
    },
    {
      "type": "list",
      "attributes": {
        "names": {
          "type": "character",
          "attributes": {},
          "value": ["coeffs", "error"]
        }
      },
      "value": [
        {
          "type": "double",
          "attributes": {},
          "value": [1.4610836, -0.7098272, 4.14499469, 6.01337515, 3.62695031, 1.10845313]
        },
        {
          "type": "double",
          "attributes": {},
          "value": [22.8841331]
        }
      ]
    },
    {
      "type": "list",
      "attributes": {
        "names": {
          "type": "character",
          "attributes": {},
          "value": ["coeffs", "error"]
        }
      },
      "value": [
        {
          "type": "double",
          "attributes": {},
          "value": [0.15112396, 0.38348351, -0.12904792, 0.44965364, 0.11785309, -0.02015863]
        },
        {
          "type": "double",
          "attributes": {},
          "value": [2.30912594]
        }
      ]
    }
  ]
}
