# Supplementary material for: Community detection framework based on 3D shape descriptors for tree species classification in point cloud data
Source: Sci Rep. 2026 Mar 4;16:12091. doi: 10.1038/s41598-026-42392-4 (PMC13076622; doi:10.1038/s41598-026-42392-4)
Supplement: Supplementary file 1 — Supplementary Information. [file 41598_2026_42392_MOESM1_ESM.zip › features/German/Douglasie/62_93.txt.feat.json]

{
  "type": "list",
  "attributes": {
    "names": {
      "type": "character",
      "attributes": {},
      "value": ["UnionRevolutionAndOrg", "IntersectionRevolutionAndOrg", "IOU_RevolutionAndOrg", "NumPointsPerSlice", "RadiousPerSliceZ", "IOUs_RevolutionAndOrgPerSlice", "PcaSDev", "NumPointsPerSliceFit", "RadiousPerSliceFit", "IOUs_RevolutionAndOrgPerSliceFit"]
    }
  },
  "value": [
    {
      "type": "integer",
      "attributes": {},
      "value": [2113]
    },
    {
      "type": "integer",
      "attributes": {},
      "value": [256]
    },
    {
      "type": "double",
      "attributes": {},
      "value": [0.12115476]
    },
    {
      "type": "double",
      "attributes": {},
      "value": [0, 0, 0, 0, 0, 0, 0, 0, 0, 0, 0, 0, 0, 0, 0, 1975, 5280, 5209, 5102, 4588, 4137, 3619, 6555, 3335, 3190, 4306, 4286, 2290, 2643, 2417, 2672, 2162, 1938, 1926, 1750, 1757, 1415, 1012, 626, 353, 0, 0, 0, 0, 0, 0, 0, 0, 0]
    },
    {
      "type": "double",
      "attributes": {},
      "value": [0, 0, 0, 0, 0, 0, 0, 0, 0, 0, 0, 0, 0, 0, 0, 1.66051054, 0.98389697, 0.93234617, 0.87281418, 0.81307143, 0.76120174, 0.71543217, 2.91359019, 2.84228706, 2.70306396, 2.81623864, 3.10755086, 1.84490907, 2.24819565, 2.27283549, 2.92846036, 2.45932913, 2.08500862, 3.00478625, 2.23339772, 1.64883804, 2.14637375, 2.43510246, 1.21541953, 1.74572241, 0, 0, 0, 0, 0, 0, 0, 0, 0]
    },
    {
      "type": "double",
      "attributes": {},
      "value": [0, 0, 0, 0, 0, 0, 0, 0, 0, 0, 0, 0, 0, 0, 0, 0.12068965, 0.17857143, 0.14814815, 0.12, 0.22727273, 0.15789473, 0.11111111, 0.07482993, 0.08955224, 0.14728682, 0.11764706, 0.11656442, 0.17142858, 0.11340206, 0.12371134, 0.09933775, 0.11818182, 0.16867469, 0.06493507, 0.14893617, 0.25862068, 0.16091955, 0.08181818, 0.16666667, 0.08333334, 0, 0, 0, 0, 0, 0, 0, 0, 0]
    },
    {
      "type": "double",
      "attributes": {},
      "value": [3.05999081, 0.77237622, 0.27227253]
    },
    {
      "type": "list",
      "attributes": {
        "names": {
          "type": "character",
          "attributes": {},
          "value": ["coeffs", "error"]
        }
      },
      "value": [
        {
          "type": "double",
          "attributes": {},
          "value": [1.95425716, 4.09787157, 2.47412024, 1.41476879, 0.99365603, 0.20264776]
        },
        {
          "type": "double",
          "attributes": {},
          "value": [8.44580724]
        }
      ]
    },
    {
      "type": "list",
      "attributes": {
        "names": {
          "type": "character",
          "attributes": {},
          "value": ["coeffs", "error"]
        }
      },
      "value": [
        {
          "type": "double",
          "attributes": {},
          "value": [1.74350987, -0.71848138, 3.90176784, 1.79141689, 2.50625409, 1.47073252]
        },
        {
          "type": "double",
          "attributes": {},
          "value": [8.71313982]
        }
      ]
    },
    {
      "type": "list",
      "attributes": {
        "names": {
          "type": "character",
          "attributes": {},
          "value": ["coeffs", "error"]
        }
      },
      "value": [
        {
          "type": "double",
          "attributes": {},
          "value": [0.13629656, 0.18359234, 0.09758116, 0.11497776, 0.19709409, 0.09415535]
        },
        {
          "type": "double",
          "attributes": {},
          "value": [0.77576309]
        }
      ]
    }
  ]
}
