# Supplementary material for: Community detection framework based on 3D shape descriptors for tree species classification in point cloud data
Source: Sci Rep. 2026 Mar 4;16:12091. doi: 10.1038/s41598-026-42392-4 (PMC13076622; doi:10.1038/s41598-026-42392-4)
Supplement: Supplementary file 1 — Supplementary Information. [file 41598_2026_42392_MOESM1_ESM.zip › features/German/Douglasie/61_90.txt.feat.json]

{
  "type": "list",
  "attributes": {
    "names": {
      "type": "character",
      "attributes": {},
      "value": ["UnionRevolutionAndOrg", "IntersectionRevolutionAndOrg", "IOU_RevolutionAndOrg", "NumPointsPerSlice", "RadiousPerSliceZ", "IOUs_RevolutionAndOrgPerSlice", "PcaSDev", "NumPointsPerSliceFit", "RadiousPerSliceFit", "IOUs_RevolutionAndOrgPerSliceFit"]
    }
  },
  "value": [
    {
      "type": "integer",
      "attributes": {},
      "value": [8785]
    },
    {
      "type": "integer",
      "attributes": {},
      "value": [1244]
    },
    {
      "type": "double",
      "attributes": {},
      "value": [0.14160501]
    },
    {
      "type": "double",
      "attributes": {},
      "value": [0, 0, 0, 0, 0, 0, 0, 0, 0, 0, 0, 0, 0, 0, 0, 0, 0, 0, 0, 0, 0, 0, 0, 0, 0, 0, 0, 0, 0, 0, 0, 0, 0, 0, 0, 0, 0, 0, 0, 0, 0, 0, 0, 0, 0, 0, 0, 0, 0, 0, 0, 0, 4477, 5786, 5539, 5346, 5087, 4824, 4378, 3944, 3514, 3203, 2941, 2628, 2479, 2157, 2057, 1773, 1685, 1543, 1410, 1192, 1038, 991, 1442, 703, 681, 646, 810, 1377, 624, 293, 325, 293, 1031, 341, 272, 412, 1236, 1304, 2198, 1906, 3124, 927, 1672, 1857, 3151, 229, 1216, 1165, 804, 891, 519, 1052, 668, 626, 515, 87, 452, 159, 112, 124, 94, 18, 20, 18, 19, 11, 2, 0, 0, 0, 2, 0, 0, 0, 0, 0, 0, 0, 0, 0, 0, 0, 0, 0, 0, 0, 0, 0, 0, 0]
    },
    {
      "type": "double",
      "attributes": {},
      "value": [0, 0, 0, 0, 0, 0, 0, 0, 0, 0, 0, 0, 0, 0, 0, 0, 0, 0, 0, 0, 0, 0, 0, 0, 0, 0, 0, 0, 0, 0, 0, 0, 0, 0, 0, 0, 0, 0, 0, 0, 0, 0, 0, 0, 0, 0, 0, 0, 0, 0, 0, 0, 1.4965055, 0.73717684, 0.69351989, 0.65755838, 0.64004242, 0.62515378, 0.58457601, 0.57111704, 0.55066848, 0.53196335, 0.50217587, 0.49661109, 0.47000045, 0.46983418, 0.46105134, 0.46693805, 0.45511517, 0.49910936, 0.44337291, 0.45918667, 0.44730717, 0.90634054, 0.88646895, 0.47627389, 0.47894022, 0.48480633, 0.82929325, 1.0259707, 0.6716978, 0.78535891, 0.75715917, 0.48196638, 0.9119941, 0.48759833, 3.34441614, 3.3612473, 3.78954601, 3.96258378, 3.97496104, 4.2253089, 4.28706074, 4.29420805, 5.03681183, 5.08187103, 7.04499197, 3.42671466, 4.2252183, 4.46808577, 4.96191311, 5.36856985, 5.17709112, 5.4323163, 5.02760363, 5.10204315, 4.12053251, 4.26778698, 3.12281442, 3.48051333, 3.48113418, 3.24798822, 2.8874383, 2.85066843, 2.72468638, 1.37561023, 1.2049762, 1.34672093, 0.5165692, 0, 0, 0, 0.62156296, 0, 0, 0, 0, 0, 0, 0, 0, 0, 0, 0, 0, 0, 0, 0, 0, 0, 0, 0]
    },
    {
      "type": "double",
      "attributes": {},
      "value": [0, 0, 0, 0, 0, 0, 0, 0, 0, 0, 0, 0, 0, 0, 0, 0, 0, 0, 0, 0, 0, 0, 0, 0, 0, 0, 0, 0, 0, 0, 0, 0, 0, 0, 0, 0, 0, 0, 0, 0, 0, 0, 0, 0, 0, 0, 0, 0, 0, 0, 0, 0, 0.21568628, 0.31578946, 0.27777779, 0.3125, 0.25, 0.25, 0.25, 0.26666668, 0.2, 0.21428572, 0.23076923, 0.23076923, 0.27272728, 0.27272728, 0.36363637, 0.27272728, 0.27272728, 0.23076923, 0.40000001, 0.36363637, 0.36363637, 0.28, 0.33333334, 0.36363637, 0.36363637, 0.30769232, 0.29166666, 0.34482759, 0.375, 0.23809524, 0.21052632, 0.25, 0.36000001, 0.23076923, 0.05357143, 0.09722222, 0.08260869, 0.13600001, 0.11857708, 0.16014235, 0.20833333, 0.12456747, 0.1484375, 0.17721519, 0.10758378, 0.19170985, 0.18505338, 0.18181819, 0.11290322, 0.13394919, 0.12345679, 0.12217195, 0.17060368, 0.1281407, 0.13653137, 0.06382979, 0.15337424, 0.11170213, 0.12060302, 0.13559322, 0.10489511, 0.05217391, 0.0530303, 0.0952381, 0.05405406, 0.05555556, 0.07692308, 0, 0, 0, 0.0625, 0, 0, 0, 0, 0, 0, 0, 0, 0, 0, 0, 0, 0, 0, 0, 0, 0, 0, 0]
    },
    {
      "type": "double",
      "attributes": {},
      "value": [8.36399938, 0.99141012, 0.71247209]
    },
    {
      "type": "list",
      "attributes": {
        "names": {
          "type": "character",
          "attributes": {},
          "value": ["coeffs", "error"]
        }
      },
      "value": [
        {
          "type": "double",
          "attributes": {},
          "value": [7.75094293, 5.4096471, -1.8690745, 4.70332576, -1.84427723, 0.51791852]
        },
        {
          "type": "double",
          "attributes": {},
          "value": [31.08456355]
        }
      ]
    },
    {
      "type": "list",
      "attributes": {
        "names": {
          "type": "character",
          "attributes": {},
          "value": ["coeffs", "error"]
        }
      },
      "value": [
        {
          "type": "double",
          "attributes": {},
          "value": [0.5925053, 1.74063161, -2.78176162, 8.66392793, 2.00394033, -0.28982162]
        },
        {
          "type": "double",
          "attributes": {},
          "value": [30.4193537]
        }
      ]
    },
    {
      "type": "list",
      "attributes": {
        "names": {
          "type": "character",
          "attributes": {},
          "value": ["coeffs", "error"]
        }
      },
      "value": [
        {
          "type": "double",
          "attributes": {},
          "value": [0.27087116, 0.21196279, 0.44160976, -0.00578768, 0.1872325, -0.02150247]
        },
        {
          "type": "double",
          "attributes": {},
          "value": [2.80231984]
        }
      ]
    }
  ]
}
