# Supplementary material for: Community detection framework based on 3D shape descriptors for tree species classification in point cloud data
Source: Sci Rep. 2026 Mar 4;16:12091. doi: 10.1038/s41598-026-42392-4 (PMC13076622; doi:10.1038/s41598-026-42392-4)
Supplement: Supplementary file 1 — Supplementary Information. [file 41598_2026_42392_MOESM1_ESM.zip › features/German/Douglasie/31_25.txt.feat.json]

{
  "type": "list",
  "attributes": {
    "names": {
      "type": "character",
      "attributes": {},
      "value": ["UnionRevolutionAndOrg", "IntersectionRevolutionAndOrg", "IOU_RevolutionAndOrg", "NumPointsPerSlice", "RadiousPerSliceZ", "IOUs_RevolutionAndOrgPerSlice", "PcaSDev", "NumPointsPerSliceFit", "RadiousPerSliceFit", "IOUs_RevolutionAndOrgPerSliceFit"]
    }
  },
  "value": [
    {
      "type": "integer",
      "attributes": {},
      "value": [11132]
    },
    {
      "type": "integer",
      "attributes": {},
      "value": [1801]
    },
    {
      "type": "double",
      "attributes": {},
      "value": [0.16178584]
    },
    {
      "type": "double",
      "attributes": {},
      "value": [0, 0, 0, 0, 0, 0, 0, 0, 0, 0, 0, 0, 0, 0, 0, 0, 0, 0, 0, 0, 0, 0, 0, 0, 0, 0, 0, 0, 0, 0, 0, 0, 0, 0, 0, 0, 0, 0, 1764, 2887, 3008, 2968, 2892, 2720, 2693, 2584, 2495, 2322, 2140, 2167, 1898, 1768, 1667, 1424, 1371, 1199, 1146, 1253, 1126, 949, 842, 728, 848, 2008, 2096, 5431, 2931, 343, 562, 719, 2209, 1003, 896, 1482, 5181, 2195, 2154, 2924, 4193, 796, 597, 857, 625, 435, 311, 258, 208, 210, 142, 72, 113, 50, 36, 12, 1, 0, 0, 1, 0, 0, 0, 0, 0, 0, 0, 0, 0, 0, 0, 0, 0, 0, 0, 0, 0, 0, 0, 0, 0, 0]
    },
    {
      "type": "double",
      "attributes": {},
      "value": [0, 0, 0, 0, 0, 0, 0, 0, 0, 0, 0, 0, 0, 0, 0, 0, 0, 0, 0, 0, 0, 0, 0, 0, 0, 0, 0, 0, 0, 0, 0, 0, 0, 0, 0, 0, 0, 0, 1.45415008, 1.42215359, 1.39620471, 1.38155413, 1.35652912, 1.35819852, 1.33588457, 1.31650662, 1.29821348, 1.30680895, 1.26203489, 2.26336908, 3.10327673, 2.85666609, 2.55758452, 2.14072776, 3.54293036, 3.16172671, 2.89858532, 3.37842822, 2.45042753, 2.46810722, 3.47199798, 3.44884157, 3.60484195, 3.57392859, 4.56533146, 4.19113541, 3.62943912, 3.51380777, 3.84341002, 5.19812489, 4.97861385, 4.68561697, 5.05011749, 4.80283356, 4.27419662, 4.6004653, 4.89568186, 4.87246466, 4.7070837, 4.69847584, 4.70197535, 4.52603006, 4.53951597, 3.89034653, 3.70681119, 4.1248765, 4.00833416, 3.8313427, 3.46793532, 3.13591862, 3.36153889, 3.77010632, 2.80282784, 2.33008933, 2.34913588, 0, 0, 0.67343378, 0, 0, 0, 0, 0, 0, 0, 0, 0, 0, 0, 0, 0, 0, 0, 0, 0, 0, 0, 0, 0, 0]
    },
    {
      "type": "double",
      "attributes": {},
      "value": [0, 0, 0, 0, 0, 0, 0, 0, 0, 0, 0, 0, 0, 0, 0, 0, 0, 0, 0, 0, 0, 0, 0, 0, 0, 0, 0, 0, 0, 0, 0, 0, 0, 0, 0, 0, 0, 0, 0.09090909, 0.09302326, 0.0952381, 0.07142857, 0.05, 0.04878049, 0.05, 0.05, 0.05, 0.075, 0.13513513, 0.13265306, 0.11042945, 0.09154929, 0.1025641, 0.10465116, 0.08333334, 0.09756097, 0.04895105, 0.06321839, 0.13207547, 0.1388889, 0.08163265, 0.05699482, 0.08450704, 0.17788461, 0.14641744, 0.18909091, 0.13425925, 0.0959596, 0.1392405, 0.1308642, 0.16397849, 0.15088758, 0.13436693, 0.22316384, 0.40140846, 0.31384614, 0.29945055, 0.33701658, 0.25364432, 0.23235294, 0.20234604, 0.23492064, 0.19626169, 0.18487395, 0.13242009, 0.10408922, 0.1171875, 0.10126583, 0.1122449, 0.1030303, 0.07486631, 0.07589286, 0.10294118, 0.07920792, 0.01612903, 0, 0, 0.0625, 0, 0, 0, 0, 0, 0, 0, 0, 0, 0, 0, 0, 0, 0, 0, 0, 0, 0, 0, 0, 0, 0]
    },
    {
      "type": "double",
      "attributes": {},
      "value": [7.06322239, 1.31407906, 1.19964429]
    },
    {
      "type": "list",
      "attributes": {
        "names": {
          "type": "character",
          "attributes": {},
          "value": ["coeffs", "error"]
        }
      },
      "value": [
        {
          "type": "double",
          "attributes": {},
          "value": [3.37184432, 4.68957657, -0.84184833, 6.03480088, -2.36103755, 0.64881575]
        },
        {
          "type": "double",
          "attributes": {},
          "value": [42.75863445]
        }
      ]
    },
    {
      "type": "list",
      "attributes": {
        "names": {
          "type": "character",
          "attributes": {},
          "value": ["coeffs", "error"]
        }
      },
      "value": [
        {
          "type": "double",
          "attributes": {},
          "value": [1.35014621, 1.14419514, 3.34262796, 5.38184718, 3.98941018, 0.13779099]
        },
        {
          "type": "double",
          "attributes": {},
          "value": [20.7034018]
        }
      ]
    },
    {
      "type": "list",
      "attributes": {
        "names": {
          "type": "character",
          "attributes": {},
          "value": ["coeffs", "error"]
        }
      },
      "value": [
        {
          "type": "double",
          "attributes": {},
          "value": [0.05692516, 0.13995498, -0.04434854, 0.4179712, 0.02309051, 0.02878145]
        },
        {
          "type": "double",
          "attributes": {},
          "value": [2.14035541]
        }
      ]
    }
  ]
}
