# Supplementary material for: Community detection framework based on 3D shape descriptors for tree species classification in point cloud data
Source: Sci Rep. 2026 Mar 4;16:12091. doi: 10.1038/s41598-026-42392-4 (PMC13076622; doi:10.1038/s41598-026-42392-4)
Supplement: Supplementary file 1 — Supplementary Information. [file 41598_2026_42392_MOESM1_ESM.zip › features/German/Douglasie/31_15.txt.feat.json]

{
  "type": "list",
  "attributes": {
    "names": {
      "type": "character",
      "attributes": {},
      "value": ["UnionRevolutionAndOrg", "IntersectionRevolutionAndOrg", "IOU_RevolutionAndOrg", "NumPointsPerSlice", "RadiousPerSliceZ", "IOUs_RevolutionAndOrgPerSlice", "PcaSDev", "NumPointsPerSliceFit", "RadiousPerSliceFit", "IOUs_RevolutionAndOrgPerSliceFit"]
    }
  },
  "value": [
    {
      "type": "integer",
      "attributes": {},
      "value": [12858]
    },
    {
      "type": "integer",
      "attributes": {},
      "value": [1858]
    },
    {
      "type": "double",
      "attributes": {},
      "value": [0.14450148]
    },
    {
      "type": "double",
      "attributes": {},
      "value": [0, 0, 0, 0, 0, 0, 0, 0, 0, 0, 0, 0, 0, 0, 0, 0, 0, 0, 0, 0, 0, 0, 0, 0, 0, 0, 0, 0, 0, 0, 0, 0, 0, 0, 0, 0, 0, 0, 0, 0, 0, 0, 0, 0, 0, 0, 0, 0, 0, 0, 0, 0, 0, 0, 0, 0, 0, 38815, 20606, 20543, 17037, 12639, 9138, 6915, 5544, 4342, 3813, 3290, 3189, 3316, 4103, 2735, 1427, 1648, 1660, 1252, 1059, 963, 2119, 2533, 2755, 1673, 704, 434, 1396, 3267, 2840, 1315, 1516, 1098, 1593, 1949, 1800, 1609, 1990, 1767, 925, 847, 361, 860, 1085, 832, 529, 218, 168, 148, 117, 149, 88, 94, 78, 117, 89, 23, 6, 24, 8, 12, 19, 12, 5, 1, 3, 0, 1, 0, 0, 0, 0, 0, 0, 0, 0, 0, 0]
    },
    {
      "type": "double",
      "attributes": {},
      "value": [0, 0, 0, 0, 0, 0, 0, 0, 0, 0, 0, 0, 0, 0, 0, 0, 0, 0, 0, 0, 0, 0, 0, 0, 0, 0, 0, 0, 0, 0, 0, 0, 0, 0, 0, 0, 0, 0, 0, 0, 0, 0, 0, 0, 0, 0, 0, 0, 0, 0, 0, 0, 0, 0, 0, 0, 0, 1.19470799, 0.47391987, 0.42542312, 0.41413814, 0.38434944, 0.35843387, 0.31229192, 0.29427204, 0.29111606, 0.27552179, 0.27049416, 1.4611727, 2.32334471, 2.46489501, 3.23873258, 3.60325456, 3.31601477, 2.50000501, 3.4107852, 1.89588773, 4.97321701, 4.94806194, 5.03941631, 5.07077456, 5.05205536, 4.48221684, 3.99726009, 5.26357269, 5.5097208, 5.34596539, 5.30695057, 5.426373, 4.5231967, 4.441329, 4.58158302, 4.35238504, 4.46451759, 4.83859253, 5.03428698, 5.04980612, 4.44013596, 4.35279274, 4.03226089, 4.25486374, 4.35849857, 4.05895519, 4.0899415, 3.8058033, 3.6344192, 3.75952053, 3.98096919, 3.36944151, 4.076231, 3.67901421, 3.63937998, 2.6216135, 2.41476655, 1.59772289, 1.3618685, 1.5244199, 1.92374969, 1.45788121, 1.58233476, 1.44971108, 0.16950566, 0.72868019, 0, 0.54495138, 0, 0, 0, 0, 0, 0, 0, 0, 0, 0]
    },
    {
      "type": "double",
      "attributes": {},
      "value": [0, 0, 0, 0, 0, 0, 0, 0, 0, 0, 0, 0, 0, 0, 0, 0, 0, 0, 0, 0, 0, 0, 0, 0, 0, 0, 0, 0, 0, 0, 0, 0, 0, 0, 0, 0, 0, 0, 0, 0, 0, 0, 0, 0, 0, 0, 0, 0, 0, 0, 0, 0, 0, 0, 0, 0, 0, 0.2857143, 0.30769232, 0.36363637, 0.36363637, 0.44444445, 0.44444445, 0.5, 0.5, 0.5, 0.5714286, 0.5714286, 0.22448979, 0.18000001, 0.29464287, 0.21714285, 0.10900474, 0.1147541, 0.14782609, 0.06701031, 0.19178082, 0.03030303, 0.08753315, 0.08785529, 0.09511568, 0.09020618, 0.05732484, 0.05729167, 0.06830601, 0.11037528, 0.09767442, 0.12322275, 0.10180996, 0.09748428, 0.16504854, 0.18885449, 0.16040955, 0.22611465, 0.19662921, 0.1922078, 0.13953489, 0.2038835, 0.16161616, 0.31153846, 0.3028169, 0.24915825, 0.18702289, 0.15530303, 0.13304721, 0.17209302, 0.16228071, 0.17786561, 0.14736842, 0.10646388, 0.12385321, 0.09813084, 0.15966387, 0.09708738, 0.09433962, 0.16666667, 0.10416666, 0.07042254, 0.18367347, 0.14814815, 0.06382979, 0.2, 0.10526316, 0, 0.07142857, 0, 0, 0, 0, 0, 0, 0, 0, 0, 0]
    },
    {
      "type": "double",
      "attributes": {},
      "value": [6.07595929, 1.32365981, 0.7376169]
    },
    {
      "type": "list",
      "attributes": {
        "names": {
          "type": "character",
          "attributes": {},
          "value": ["coeffs", "error"]
        }
      },
      "value": [
        {
          "type": "double",
          "attributes": {},
          "value": [20.12389289, -3.91344495, 4.34920663, -1.29480334, 0.63771051, -0.20718867]
        },
        {
          "type": "double",
          "attributes": {},
          "value": [37.10988011]
        }
      ]
    },
    {
      "type": "list",
      "attributes": {
        "names": {
          "type": "character",
          "attributes": {},
          "value": ["coeffs", "error"]
        }
      },
      "value": [
        {
          "type": "double",
          "attributes": {},
          "value": [0.73523264, -0.86580429, 6.85920861, 3.8960322, 2.60066991, -0.12231836]
        },
        {
          "type": "double",
          "attributes": {},
          "value": [27.72595119]
        }
      ]
    },
    {
      "type": "list",
      "attributes": {
        "names": {
          "type": "character",
          "attributes": {},
          "value": ["coeffs", "error"]
        }
      },
      "value": [
        {
          "type": "double",
          "attributes": {},
          "value": [0.32125103, 0.62886541, -0.27054829, 0.48751121, -0.03182755, 0.12962505]
        },
        {
          "type": "double",
          "attributes": {},
          "value": [3.50664663]
        }
      ]
    }
  ]
}
