# Supplementary material for: Community detection framework based on 3D shape descriptors for tree species classification in point cloud data
Source: Sci Rep. 2026 Mar 4;16:12091. doi: 10.1038/s41598-026-42392-4 (PMC13076622; doi:10.1038/s41598-026-42392-4)
Supplement: Supplementary file 1 — Supplementary Information. [file 41598_2026_42392_MOESM1_ESM.zip › features/German/Douglasie/61_26.txt.feat.json]

{
  "type": "list",
  "attributes": {
    "names": {
      "type": "character",
      "attributes": {},
      "value": ["UnionRevolutionAndOrg", "IntersectionRevolutionAndOrg", "IOU_RevolutionAndOrg", "NumPointsPerSlice", "RadiousPerSliceZ", "IOUs_RevolutionAndOrgPerSlice", "PcaSDev", "NumPointsPerSliceFit", "RadiousPerSliceFit", "IOUs_RevolutionAndOrgPerSliceFit"]
    }
  },
  "value": [
    {
      "type": "integer",
      "attributes": {},
      "value": [6936]
    },
    {
      "type": "integer",
      "attributes": {},
      "value": [1076]
    },
    {
      "type": "double",
      "attributes": {},
      "value": [0.15513264]
    },
    {
      "type": "double",
      "attributes": {},
      "value": [0, 0, 0, 0, 0, 0, 0, 0, 0, 0, 0, 0, 0, 0, 0, 0, 0, 0, 0, 0, 0, 0, 0, 0, 0, 0, 0, 0, 0, 0, 0, 0, 0, 0, 0, 0, 0, 0, 0, 0, 0, 3758, 7319, 7195, 6705, 6183, 5607, 5025, 4500, 4006, 3633, 3294, 3071, 2602, 2276, 2062, 1889, 1860, 1745, 1551, 1512, 1408, 1303, 1269, 1066, 779, 681, 762, 689, 554, 587, 524, 472, 406, 346, 263, 312, 764, 1312, 2894, 2567, 1581, 6072, 5644, 2119, 1023, 2232, 4627, 348, 324, 463, 625, 490, 239, 119, 67, 35, 14, 5, 2, 7, 4, 0, 0, 0, 0, 0, 0, 0, 0, 0, 0, 0, 0, 0, 0, 0, 0, 0, 0]
    },
    {
      "type": "double",
      "attributes": {},
      "value": [0, 0, 0, 0, 0, 0, 0, 0, 0, 0, 0, 0, 0, 0, 0, 0, 0, 0, 0, 0, 0, 0, 0, 0, 0, 0, 0, 0, 0, 0, 0, 0, 0, 0, 0, 0, 0, 0, 0, 0, 0, 0.60391593, 0.53228235, 0.50577557, 0.52100718, 0.54131383, 0.56483501, 0.75162435, 0.58852381, 0.60758132, 0.61712885, 0.63133574, 0.94126141, 1.37533331, 0.90385777, 0.91105437, 0.77241188, 1.05429029, 0.77585208, 1.0278635, 1.13126183, 1.21430659, 1.79307377, 0.81643993, 1.80665159, 0.9869563, 1.09454513, 1.57071829, 2.54961324, 1.22332978, 1.55820835, 2.02491212, 1.57978106, 2.19897842, 1.24009597, 1.84067321, 2.76152587, 2.84450126, 3.37692714, 3.31113267, 3.11582565, 3.42182755, 3.90879703, 4.31749916, 4.15173626, 4.87418318, 4.89338589, 4.41398287, 5.01053619, 4.24312067, 3.92242575, 4.565557, 4.33068895, 4.11584997, 4.06328726, 3.917099, 3.29826021, 3.80662179, 2.03754997, 1.66372764, 1.76493549, 1.84931767, 0, 0, 0, 0, 0, 0, 0, 0, 0, 0, 0, 0, 0, 0, 0, 0, 0, 0]
    },
    {
      "type": "double",
      "attributes": {},
      "value": [0, 0, 0, 0, 0, 0, 0, 0, 0, 0, 0, 0, 0, 0, 0, 0, 0, 0, 0, 0, 0, 0, 0, 0, 0, 0, 0, 0, 0, 0, 0, 0, 0, 0, 0, 0, 0, 0, 0, 0, 0, 0.2857143, 0.2857143, 0.2857143, 0.21428572, 0.14285715, 0.14285715, 0.15789473, 0.14285715, 0.14285715, 0.13333334, 0.13333334, 0.21428572, 0.20454545, 0.2, 0.2, 0.2, 0.24137931, 0.2, 0.1724138, 0.22857143, 0.16216215, 0.15151516, 0.27272728, 0.23529412, 0.21428572, 0.29032257, 0.18181819, 0.05932203, 0.1891892, 0.18518518, 0.1375, 0.14545454, 0.08888889, 0.16216215, 0.11428571, 0.09022556, 0.10714286, 0.16753927, 0.25274727, 0.2682927, 0.24615385, 0.2674897, 0.18088737, 0.18081181, 0.13812155, 0.19125684, 0.23934427, 0.12598425, 0.12765957, 0.14227642, 0.153125, 0.18707483, 0.10655738, 0.06425703, 0.07438017, 0.07051282, 0.02617801, 0.02985075, 0.02439024, 0.05357143, 0.05172414, 0, 0, 0, 0, 0, 0, 0, 0, 0, 0, 0, 0, 0, 0, 0, 0, 0, 0]
    },
    {
      "type": "double",
      "attributes": {},
      "value": [8.22102688, 1.2784137, 0.69307975]
    },
    {
      "type": "list",
      "attributes": {
        "names": {
          "type": "character",
          "attributes": {},
          "value": ["coeffs", "error"]
        }
      },
      "value": [
        {
          "type": "double",
          "attributes": {},
          "value": [6.00499198, 6.2442298, -2.8450207, 4.67350127, -0.15436283, -0.24531034]
        },
        {
          "type": "double",
          "attributes": {},
          "value": [43.22579537]
        }
      ]
    },
    {
      "type": "list",
      "attributes": {
        "names": {
          "type": "character",
          "attributes": {},
          "value": ["coeffs", "error"]
        }
      },
      "value": [
        {
          "type": "double",
          "attributes": {},
          "value": [0.36915429, 1.03428732, 0.35695295, 3.39092971, 5.87174326, 1.01767128]
        },
        {
          "type": "double",
          "attributes": {},
          "value": [17.69654833]
        }
      ]
    },
    {
      "type": "list",
      "attributes": {
        "names": {
          "type": "character",
          "attributes": {},
          "value": ["coeffs", "error"]
        }
      },
      "value": [
        {
          "type": "double",
          "attributes": {},
          "value": [0.27325933, 0.1184562, 0.23299008, 0.15098069, 0.1673128, -0.00612049]
        },
        {
          "type": "double",
          "attributes": {},
          "value": [2.53719426]
        }
      ]
    }
  ]
}
