# Supplementary material for: Community detection framework based on 3D shape descriptors for tree species classification in point cloud data
Source: Sci Rep. 2026 Mar 4;16:12091. doi: 10.1038/s41598-026-42392-4 (PMC13076622; doi:10.1038/s41598-026-42392-4)
Supplement: Supplementary file 1 — Supplementary Information. [file 41598_2026_42392_MOESM1_ESM.zip › features/German/Douglasie/Tree14_Border.xyz.feat.json]

{
  "type": "list",
  "attributes": {
    "names": {
      "type": "character",
      "attributes": {},
      "value": ["UnionRevolutionAndOrg", "IntersectionRevolutionAndOrg", "IOU_RevolutionAndOrg", "NumPointsPerSlice", "RadiousPerSliceZ", "IOUs_RevolutionAndOrgPerSlice", "PcaSDev", "NumPointsPerSliceFit", "RadiousPerSliceFit", "IOUs_RevolutionAndOrgPerSliceFit"]
    }
  },
  "value": [
    {
      "type": "integer",
      "attributes": {},
      "value": [19378]
    },
    {
      "type": "integer",
      "attributes": {},
      "value": [4703]
    },
    {
      "type": "double",
      "attributes": {},
      "value": [0.2426979]
    },
    {
      "type": "double",
      "attributes": {},
      "value": [0, 0, 0, 0, 0, 0, 0, 0, 0, 0, 0, 0, 0, 0, 0, 0, 0, 0, 0, 0, 0, 0, 0, 0, 0, 0, 0, 0, 0, 0, 0, 0, 0, 0, 0, 0, 0, 0, 0, 0, 0, 0, 0, 0, 0, 0, 0, 0, 0, 11, 13606, 12567, 13922, 15372, 17165, 16477, 16212, 15163, 14067, 13158, 12151, 11979, 10760, 10370, 9024, 9840, 8214, 7773, 6573, 6610, 6244, 6012, 5551, 12125, 15969, 22156, 15741, 11820, 34211, 49870, 27664, 40740, 34540, 43186, 36701, 30307, 14778, 12544, 34027, 27245, 10398, 25579, 19550, 25195, 30767, 7083, 4232, 11715, 5489, 10119, 1640, 2092, 3186, 6272, 1890, 1485, 1379, 912, 1110, 1014, 874, 766, 796, 805, 528, 547, 162, 163, 119, 89, 13, 8, 6, 3, 4, 0, 3, 3, 1, 0, 0, 0, 0, 0, 0, 0, 0, 0, 0, 0, 0, 0, 0, 0, 0, 0, 0, 0, 0, 0, 0, 0, 0, 0, 0, 0, 0]
    },
    {
      "type": "double",
      "attributes": {},
      "value": [0, 0, 0, 0, 0, 0, 0, 0, 0, 0, 0, 0, 0, 0, 0, 0, 0, 0, 0, 0, 0, 0, 0, 0, 0, 0, 0, 0, 0, 0, 0, 0, 0, 0, 0, 0, 0, 0, 0, 0, 0, 0, 0, 0, 0, 0, 0, 0, 0, 0.55888498, 1.58007479, 1.20120752, 1.11734784, 1.08872283, 1.07888615, 1.02625978, 1.00904846, 1.13230455, 0.97181672, 0.96011996, 0.94099587, 0.96424997, 1.08181322, 1.02170563, 0.9176988, 1.06481886, 1.2220856, 1.23302686, 0.91465062, 0.9368422, 1.21036255, 1.76292312, 2.21386099, 3.52274942, 4.54170465, 4.60239315, 5.03804731, 5.985147, 5.92441511, 5.98980761, 6.05184078, 5.80421257, 6.12030268, 6.02376127, 5.81814146, 5.46130753, 5.12142706, 5.71678066, 5.78279495, 5.88488722, 6.20482588, 5.69547415, 5.74041271, 6.50591135, 5.76438141, 5.63792896, 5.61571026, 5.74222136, 5.34952831, 5.46978235, 5.36617899, 5.264153, 5.00324965, 5.19981098, 5.36920404, 4.72549725, 4.33021498, 4.72604275, 4.82848787, 4.6748786, 3.93977761, 3.85137677, 4.09032917, 3.82561207, 4.03176165, 2.83153152, 2.99210501, 3.07041979, 2.35473895, 2.19349957, 1.53360832, 1.38062716, 1.41939855, 0.77658558, 0.51120275, 0, 0.55689269, 0.52961975, 0.59268594, 0, 0, 0, 0, 0, 0, 0, 0, 0, 0, 0, 0, 0, 0, 0, 0, 0, 0, 0, 0, 0, 0, 0, 0, 0, 0, 0, 0]
    },
    {
      "type": "double",
      "attributes": {},
      "value": [0, 0, 0, 0, 0, 0, 0, 0, 0, 0, 0, 0, 0, 0, 0, 0, 0, 0, 0, 0, 0, 0, 0, 0, 0, 0, 0, 0, 0, 0, 0, 0, 0, 0, 0, 0, 0, 0, 0, 0, 0, 0, 0, 0, 0, 0, 0, 0, 0, 0.07142857, 0.2037037, 0.1388889, 0.11764706, 0.12903225, 0.13333334, 0.13793103, 0.13793103, 0.14705883, 0.17857143, 0.14285715, 0.1923077, 0.14285715, 0.2, 0.20689656, 0.2, 0.24137931, 0.21052632, 0.17948718, 0.16, 0.1923077, 0.13513513, 0.07692308, 0.05376344, 0.10294118, 0.12578617, 0.14373089, 0.16321243, 0.14772727, 0.21194606, 0.29545453, 0.30241188, 0.31124499, 0.30181819, 0.34953272, 0.38247013, 0.4330357, 0.3784461, 0.30595481, 0.38181818, 0.36575875, 0.28747794, 0.3713693, 0.34012219, 0.31017771, 0.346856, 0.25635594, 0.2106383, 0.26680243, 0.33023256, 0.23608018, 0.17090069, 0.1770335, 0.22368421, 0.20884521, 0.13824885, 0.13662791, 0.19047619, 0.12865497, 0.10028654, 0.12386707, 0.15725806, 0.18987341, 0.11742424, 0.12446352, 0.1015625, 0.18115942, 0.14379086, 0.09333333, 0.05494506, 0.09090909, 0.04545455, 0.06818182, 0.04545455, 0.14285715, 0.14285715, 0, 0.07142857, 0.07142857, 0.06666667, 0, 0, 0, 0, 0, 0, 0, 0, 0, 0, 0, 0, 0, 0, 0, 0, 0, 0, 0, 0, 0, 0, 0, 0, 0, 0, 0, 0]
    },
    {
      "type": "double",
      "attributes": {},
      "value": [6.96743147, 2.13085965, 2.06856599]
    },
    {
      "type": "list",
      "attributes": {
        "names": {
          "type": "character",
          "attributes": {},
          "value": ["coeffs", "error"]
        }
      },
      "value": [
        {
          "type": "double",
          "attributes": {},
          "value": [3.30429757, -1.19598952, 7.20342407, 0.98007332, -1.19587773, 0.49381654]
        },
        {
          "type": "double",
          "attributes": {},
          "value": [81.1505741]
        }
      ]
    },
    {
      "type": "list",
      "attributes": {
        "names": {
          "type": "character",
          "attributes": {},
          "value": ["coeffs", "error"]
        }
      },
      "value": [
        {
          "type": "double",
          "attributes": {},
          "value": [2.06714726, -1.93378898, 6.04504707, 6.61411595, 2.21172434, -0.05200077]
        },
        {
          "type": "double",
          "attributes": {},
          "value": [36.36322488]
        }
      ]
    },
    {
      "type": "list",
      "attributes": {
        "names": {
          "type": "character",
          "attributes": {},
          "value": ["coeffs", "error"]
        }
      },
      "value": [
        {
          "type": "double",
          "attributes": {},
          "value": [0.15039148, 0.10123728, 0.24370031, 0.3755521, -0.03622008, 0.10704825]
        },
        {
          "type": "double",
          "attributes": {},
          "value": [3.75994754]
        }
      ]
    }
  ]
}
