# Supplementary material for: Community detection framework based on 3D shape descriptors for tree species classification in point cloud data
Source: Sci Rep. 2026 Mar 4;16:12091. doi: 10.1038/s41598-026-42392-4 (PMC13076622; doi:10.1038/s41598-026-42392-4)
Supplement: Supplementary file 1 — Supplementary Information. [file 41598_2026_42392_MOESM1_ESM.zip › features/German/Douglasie/31_56.txt.feat.json]

{
  "type": "list",
  "attributes": {
    "names": {
      "type": "character",
      "attributes": {},
      "value": ["UnionRevolutionAndOrg", "IntersectionRevolutionAndOrg", "IOU_RevolutionAndOrg", "NumPointsPerSlice", "RadiousPerSliceZ", "IOUs_RevolutionAndOrgPerSlice", "PcaSDev", "NumPointsPerSliceFit", "RadiousPerSliceFit", "IOUs_RevolutionAndOrgPerSliceFit"]
    }
  },
  "value": [
    {
      "type": "integer",
      "attributes": {},
      "value": [9976]
    },
    {
      "type": "integer",
      "attributes": {},
      "value": [1085]
    },
    {
      "type": "double",
      "attributes": {},
      "value": [0.10876103]
    },
    {
      "type": "double",
      "attributes": {},
      "value": [0, 0, 0, 0, 0, 0, 0, 0, 0, 0, 0, 0, 0, 0, 0, 0, 0, 0, 0, 0, 0, 0, 0, 0, 0, 0, 0, 0, 0, 0, 0, 0, 0, 0, 0, 0, 0, 0, 0, 0, 0, 3461, 4319, 4085, 4046, 3868, 3669, 3536, 3336, 3126, 2900, 2682, 2339, 2330, 1681, 1723, 1385, 1491, 1063, 1521, 1129, 820, 579, 564, 1584, 482, 487, 342, 456, 112, 406, 469, 365, 252, 88, 77, 234, 271, 230, 1624, 3173, 3699, 1581, 637, 600, 409, 633, 315, 61, 22, 124, 152, 157, 144, 109, 33, 31, 19, 0, 0, 0, 0, 0, 0, 0, 0, 0, 0, 0, 0, 0, 0, 0, 0]
    },
    {
      "type": "double",
      "attributes": {},
      "value": [0, 0, 0, 0, 0, 0, 0, 0, 0, 0, 0, 0, 0, 0, 0, 0, 0, 0, 0, 0, 0, 0, 0, 0, 0, 0, 0, 0, 0, 0, 0, 0, 0, 0, 0, 0, 0, 0, 0, 0, 0, 1.27612245, 1.20391154, 1.14601839, 1.2551409, 1.13060498, 1.09521484, 1.07957721, 1.05407226, 1.03261185, 1.01282942, 2.24456525, 2.01080298, 3.17920256, 2.60652161, 2.29695606, 1.06193435, 3.68527198, 2.64754248, 3.51784635, 2.54359365, 2.11239815, 2.0704, 3.89583421, 3.70525622, 3.47410154, 2.83633375, 2.50924444, 2.55679297, 2.56971526, 2.48069096, 4.30309486, 3.53148437, 2.61477637, 3.60203719, 1.68569541, 2.11532092, 4.3538475, 5.1299324, 5.08419371, 4.94916582, 5.01166821, 5.51680183, 4.61612701, 4.60664034, 5.0661788, 4.39793682, 4.92175436, 4.58689785, 3.61466765, 4.15795946, 3.54067659, 3.95881701, 4.12846279, 3.94174147, 4.09226847, 4.12458467, 3.39272475, 0, 0, 0, 0, 0, 0, 0, 0, 0, 0, 0, 0, 0, 0, 0, 0]
    },
    {
      "type": "double",
      "attributes": {},
      "value": [0, 0, 0, 0, 0, 0, 0, 0, 0, 0, 0, 0, 0, 0, 0, 0, 0, 0, 0, 0, 0, 0, 0, 0, 0, 0, 0, 0, 0, 0, 0, 0, 0, 0, 0, 0, 0, 0, 0, 0, 0, 0.2820513, 0.11111111, 0.08571429, 0.1025641, 0.0882353, 0.1, 0.1, 0.1, 0.13793103, 0.20689656, 0.08333334, 0.075, 0.13017751, 0.07563026, 0.12244898, 0.16666667, 0.0913242, 0.12903225, 0.10837439, 0.11864407, 0.16470589, 0.13414635, 0.05809129, 0.05405406, 0.08854166, 0.13043478, 0.11504425, 0.22033899, 0.07142857, 0.09821428, 0.09722222, 0.05913978, 0.075, 0.03472222, 0.13333334, 0.17647059, 0.07432432, 0.0678392, 0.1974359, 0.27466667, 0.23177083, 0.14505495, 0.21341464, 0.13538462, 0.11568123, 0.12080537, 0.05121294, 0.04697987, 0.04784689, 0.05514706, 0.04819277, 0.06278027, 0.05416667, 0.03333334, 0.01369863, 0.02392345, 0.00917431, 0, 0, 0, 0, 0, 0, 0, 0, 0, 0, 0, 0, 0, 0, 0, 0]
    },
    {
      "type": "double",
      "attributes": {},
      "value": [7.18509372, 0.96781906, 0.7445319]
    },
    {
      "type": "list",
      "attributes": {
        "names": {
          "type": "character",
          "attributes": {},
          "value": ["coeffs", "error"]
        }
      },
      "value": [
        {
          "type": "double",
          "attributes": {},
          "value": [5.8583239, 6.82047907, -1.35536552, 2.67158733, 0.49596455, -0.28498677]
        },
        {
          "type": "double",
          "attributes": {},
          "value": [29.79059977]
        }
      ]
    },
    {
      "type": "list",
      "attributes": {
        "names": {
          "type": "character",
          "attributes": {},
          "value": ["coeffs", "error"]
        }
      },
      "value": [
        {
          "type": "double",
          "attributes": {},
          "value": [1.01456034, 1.26818336, 2.91966631, 3.55339383, 5.48191606, 3.21245845]
        },
        {
          "type": "double",
          "attributes": {},
          "value": [32.2743418]
        }
      ]
    },
    {
      "type": "list",
      "attributes": {
        "names": {
          "type": "character",
          "attributes": {},
          "value": ["coeffs", "error"]
        }
      },
      "value": [
        {
          "type": "double",
          "attributes": {},
          "value": [0.16196323, 0.10297579, 0.09272391, 0.15266825, 0.10810908, -0.0143275]
        },
        {
          "type": "double",
          "attributes": {},
          "value": [2.26121628]
        }
      ]
    }
  ]
}
