# Supplementary material for: Community detection framework based on 3D shape descriptors for tree species classification in point cloud data
Source: Sci Rep. 2026 Mar 4;16:12091. doi: 10.1038/s41598-026-42392-4 (PMC13076622; doi:10.1038/s41598-026-42392-4)
Supplement: Supplementary file 1 — Supplementary Information. [file 41598_2026_42392_MOESM1_ESM.zip › features/German/Douglasie/31_30.txt.feat.json]

{
  "type": "list",
  "attributes": {
    "names": {
      "type": "character",
      "attributes": {},
      "value": ["UnionRevolutionAndOrg", "IntersectionRevolutionAndOrg", "IOU_RevolutionAndOrg", "NumPointsPerSlice", "RadiousPerSliceZ", "IOUs_RevolutionAndOrgPerSlice", "PcaSDev", "NumPointsPerSliceFit", "RadiousPerSliceFit", "IOUs_RevolutionAndOrgPerSliceFit"]
    }
  },
  "value": [
    {
      "type": "integer",
      "attributes": {},
      "value": [7993]
    },
    {
      "type": "integer",
      "attributes": {},
      "value": [1340]
    },
    {
      "type": "double",
      "attributes": {},
      "value": [0.16764669]
    },
    {
      "type": "double",
      "attributes": {},
      "value": [0, 0, 0, 0, 0, 0, 0, 0, 0, 0, 0, 0, 0, 0, 0, 0, 0, 0, 0, 0, 0, 0, 0, 0, 0, 0, 0, 0, 0, 0, 0, 0, 0, 0, 0, 0, 0, 0, 0, 0, 0, 0, 0, 0, 0, 0, 0, 543, 3626, 3736, 3655, 3401, 3093, 2960, 2795, 2631, 2497, 2186, 1928, 1761, 1682, 1549, 1397, 1204, 1045, 852, 974, 789, 709, 751, 654, 555, 625, 608, 492, 512, 241, 340, 275, 243, 776, 462, 826, 701, 1867, 1487, 1066, 1673, 1526, 716, 493, 1466, 847, 485, 349, 259, 228, 171, 94, 49, 57, 49, 65, 97, 66, 14, 11, 9, 9, 5, 10, 6, 3, 0, 0, 0, 0, 0, 0, 0, 0, 0, 0, 0, 0, 0, 0, 0, 0, 0]
    },
    {
      "type": "double",
      "attributes": {},
      "value": [0, 0, 0, 0, 0, 0, 0, 0, 0, 0, 0, 0, 0, 0, 0, 0, 0, 0, 0, 0, 0, 0, 0, 0, 0, 0, 0, 0, 0, 0, 0, 0, 0, 0, 0, 0, 0, 0, 0, 0, 0, 0, 0, 0, 0, 0, 0, 0.81278318, 0.99507999, 0.48415798, 0.4642387, 0.45823207, 0.43217024, 0.42629796, 0.42774215, 0.43366814, 0.43800303, 0.43864703, 1.06204319, 0.56110752, 1.19320214, 0.52802145, 0.84222895, 1.04104698, 1.25627172, 0.91053712, 0.49369866, 0.66376066, 0.76655054, 0.69773483, 0.44045514, 0.44524598, 0.51585531, 0.47593105, 0.44801584, 0.93204945, 1.95506728, 0.99707937, 2.80073071, 2.82856131, 3.24233627, 3.58529282, 3.97053862, 4.50230932, 4.55978823, 4.70517397, 4.04595375, 4.58213234, 4.6234417, 4.68077374, 4.30809498, 4.33643103, 4.69114971, 4.70490265, 4.46481371, 3.99895763, 4.17767525, 3.70289564, 4.03068352, 4.26677799, 2.93444967, 3.99030232, 3.35883451, 2.99297976, 2.8848083, 2.79251337, 2.08261347, 1.86652708, 1.90463436, 1.79844213, 1.31996799, 1.2757585, 0.88925338, 0, 0, 0, 0, 0, 0, 0, 0, 0, 0, 0, 0, 0, 0, 0, 0, 0]
    },
    {
      "type": "double",
      "attributes": {},
      "value": [0, 0, 0, 0, 0, 0, 0, 0, 0, 0, 0, 0, 0, 0, 0, 0, 0, 0, 0, 0, 0, 0, 0, 0, 0, 0, 0, 0, 0, 0, 0, 0, 0, 0, 0, 0, 0, 0, 0, 0, 0, 0, 0, 0, 0, 0, 0, 0.27272728, 0.25, 0.36363637, 0.40000001, 0.40000001, 0.40000001, 0.40000001, 0.30000001, 0.30000001, 0.30000001, 0.30000001, 0.12903225, 0.33333334, 0.16216215, 0.23076923, 0.18181819, 0.2, 0.2, 0.20833333, 0.25, 0.16666667, 0.14285715, 0.16666667, 0.2, 0.2, 0.25, 0.36363637, 0.30000001, 0.20833333, 0.10666667, 0.17857143, 0.05797102, 0.03968254, 0.18539326, 0.13875598, 0.17269076, 0.10749186, 0.21671827, 0.21407625, 0.34362933, 0.32515338, 0.24169184, 0.18879056, 0.24567474, 0.21088435, 0.24778761, 0.16129032, 0.14285715, 0.16470589, 0.14801444, 0.15555556, 0.08203125, 0.03956835, 0.12413793, 0.07171315, 0.08648649, 0.09868421, 0.07142857, 0.05185185, 0.07142857, 0.05882353, 0.06944445, 0.03030303, 0.125, 0.09756097, 0.04166667, 0, 0, 0, 0, 0, 0, 0, 0, 0, 0, 0, 0, 0, 0, 0, 0, 0]
    },
    {
      "type": "double",
      "attributes": {},
      "value": [7.44032885, 1.19076649, 0.7775456]
    },
    {
      "type": "list",
      "attributes": {
        "names": {
          "type": "character",
          "attributes": {},
          "value": ["coeffs", "error"]
        }
      },
      "value": [
        {
          "type": "double",
          "attributes": {},
          "value": [5.06034238, 7.68570884, -2.84781785, 5.25111061, -2.26251179, 0.68558946]
        },
        {
          "type": "double",
          "attributes": {},
          "value": [36.52772302]
        }
      ]
    },
    {
      "type": "list",
      "attributes": {
        "names": {
          "type": "character",
          "attributes": {},
          "value": ["coeffs", "error"]
        }
      },
      "value": [
        {
          "type": "double",
          "attributes": {},
          "value": [0.30086175, 1.68903666, -2.00753516, 7.67928088, 2.23605403, 1.052972]
        },
        {
          "type": "double",
          "attributes": {},
          "value": [22.93680072]
        }
      ]
    },
    {
      "type": "list",
      "attributes": {
        "names": {
          "type": "character",
          "attributes": {},
          "value": ["coeffs", "error"]
        }
      },
      "value": [
        {
          "type": "double",
          "attributes": {},
          "value": [0.32731128, 0.37762109, 0.04314035, 0.3516989, -0.01904787, 0.09090439]
        },
        {
          "type": "double",
          "attributes": {},
          "value": [2.93416882]
        }
      ]
    }
  ]
}
