# Supplementary material for: Community detection framework based on 3D shape descriptors for tree species classification in point cloud data
Source: Sci Rep. 2026 Mar 4;16:12091. doi: 10.1038/s41598-026-42392-4 (PMC13076622; doi:10.1038/s41598-026-42392-4)
Supplement: Supplementary file 1 — Supplementary Information. [file 41598_2026_42392_MOESM1_ESM.zip › features/German/Douglasie/31_53.txt.feat.json]

{
  "type": "list",
  "attributes": {
    "names": {
      "type": "character",
      "attributes": {},
      "value": ["UnionRevolutionAndOrg", "IntersectionRevolutionAndOrg", "IOU_RevolutionAndOrg", "NumPointsPerSlice", "RadiousPerSliceZ", "IOUs_RevolutionAndOrgPerSlice", "PcaSDev", "NumPointsPerSliceFit", "RadiousPerSliceFit", "IOUs_RevolutionAndOrgPerSliceFit"]
    }
  },
  "value": [
    {
      "type": "integer",
      "attributes": {},
      "value": [7223]
    },
    {
      "type": "integer",
      "attributes": {},
      "value": [1043]
    },
    {
      "type": "double",
      "attributes": {},
      "value": [0.14439983]
    },
    {
      "type": "double",
      "attributes": {},
      "value": [0, 0, 0, 0, 0, 0, 0, 0, 0, 0, 0, 0, 0, 0, 0, 0, 0, 0, 0, 0, 0, 0, 0, 0, 0, 0, 0, 0, 0, 0, 0, 0, 0, 0, 0, 0, 0, 0, 0, 0, 0, 1832, 5129, 5071, 4850, 4676, 4363, 3987, 3599, 3372, 3067, 3350, 2699, 1929, 1586, 1583, 1102, 1119, 1114, 779, 385, 382, 355, 322, 163, 84, 172, 162, 210, 238, 197, 240, 183, 180, 140, 130, 148, 384, 485, 613, 1138, 1299, 622, 1560, 532, 101, 90, 31, 36, 16, 19, 10, 5, 4, 3, 0, 0, 0, 0, 0, 0, 0, 0, 0, 0, 0]
    },
    {
      "type": "double",
      "attributes": {},
      "value": [0, 0, 0, 0, 0, 0, 0, 0, 0, 0, 0, 0, 0, 0, 0, 0, 0, 0, 0, 0, 0, 0, 0, 0, 0, 0, 0, 0, 0, 0, 0, 0, 0, 0, 0, 0, 0, 0, 0, 0, 0, 0.60209399, 0.55598974, 0.48169959, 0.49271789, 0.53833425, 0.47632203, 0.50760585, 0.46476761, 0.45789349, 1.25705242, 2.88459873, 2.81822801, 2.48793507, 2.75429797, 2.50375247, 2.74201012, 2.75350189, 2.94913864, 2.13800836, 1.43193305, 2.69684815, 2.79863143, 2.66347408, 2.17911601, 0.37112042, 0.5382725, 0.45854029, 1.90557003, 0.47427893, 0.39114273, 2.23178148, 1.85790968, 0.41392291, 2.1932385, 2.06419611, 4.28641844, 4.28764105, 4.3443861, 4.96847916, 5.17683697, 4.68834972, 4.88104773, 5.08643436, 4.45283604, 4.17560244, 4.29394579, 3.78766465, 4.11410952, 3.51865625, 3.71928668, 3.61582327, 3.76644707, 3.23615527, 3.33543348, 0, 0, 0, 0, 0, 0, 0, 0, 0, 0, 0]
    },
    {
      "type": "double",
      "attributes": {},
      "value": [0, 0, 0, 0, 0, 0, 0, 0, 0, 0, 0, 0, 0, 0, 0, 0, 0, 0, 0, 0, 0, 0, 0, 0, 0, 0, 0, 0, 0, 0, 0, 0, 0, 0, 0, 0, 0, 0, 0, 0, 0, 0.26666668, 0.2857143, 0.30769232, 0.2857143, 0.2857143, 0.33333334, 0.2857143, 0.33333334, 0.36363637, 0.15000001, 0.18055555, 0.28676471, 0.21621622, 0.24812031, 0.3392857, 0.2651515, 0.2631579, 0.28476822, 0.20930232, 0.31111112, 0.0859375, 0.17037037, 0.12698413, 0.12359551, 0.44444445, 0.2857143, 0.36363637, 0.10810811, 0.41666666, 0.44444445, 0.09574468, 0.12857144, 0.36363637, 0.13333334, 0.10810811, 0.07342657, 0.10801394, 0.15878378, 0.15954416, 0.1414392, 0.17261904, 0.18232045, 0.20304568, 0.21221864, 0.09293681, 0.06792453, 0.03181818, 0.02531646, 0.0483871, 0.02645503, 0.02906977, 0.02116402, 0.02222222, 0.01086957, 0, 0, 0, 0, 0, 0, 0, 0, 0, 0, 0]
    },
    {
      "type": "double",
      "attributes": {},
      "value": [5.86847976, 1.03065056, 0.60231741]
    },
    {
      "type": "list",
      "attributes": {
        "names": {
          "type": "character",
          "attributes": {},
          "value": ["coeffs", "error"]
        }
      },
      "value": [
        {
          "type": "double",
          "attributes": {},
          "value": [5.92619848, 9.32161518, -2.63969638, 2.21749779, 0.35498269, -0.25118737]
        },
        {
          "type": "double",
          "attributes": {},
          "value": [24.83042102]
        }
      ]
    },
    {
      "type": "list",
      "attributes": {
        "names": {
          "type": "character",
          "attributes": {},
          "value": ["coeffs", "error"]
        }
      },
      "value": [
        {
          "type": "double",
          "attributes": {},
          "value": [-0.09049749, 1.61983865, 2.63528449, 0.79006945, 7.13872263, 2.19741824]
        },
        {
          "type": "double",
          "attributes": {},
          "value": [41.02290383]
        }
      ]
    },
    {
      "type": "list",
      "attributes": {
        "names": {
          "type": "character",
          "attributes": {},
          "value": ["coeffs", "error"]
        }
      },
      "value": [
        {
          "type": "double",
          "attributes": {},
          "value": [0.2925898, 0.29197847, 0.22588129, 0.24989471, 0.04667154, 0.00414327]
        },
        {
          "type": "double",
          "attributes": {},
          "value": [3.3315467]
        }
      ]
    }
  ]
}
