# Supplementary material for: Community detection framework based on 3D shape descriptors for tree species classification in point cloud data
Source: Sci Rep. 2026 Mar 4;16:12091. doi: 10.1038/s41598-026-42392-4 (PMC13076622; doi:10.1038/s41598-026-42392-4)
Supplement: Supplementary file 1 — Supplementary Information. [file 41598_2026_42392_MOESM1_ESM.zip › features/German/Douglasie/61_98.txt.feat.json]

{
  "type": "list",
  "attributes": {
    "names": {
      "type": "character",
      "attributes": {},
      "value": ["UnionRevolutionAndOrg", "IntersectionRevolutionAndOrg", "IOU_RevolutionAndOrg", "NumPointsPerSlice", "RadiousPerSliceZ", "IOUs_RevolutionAndOrgPerSlice", "PcaSDev", "NumPointsPerSliceFit", "RadiousPerSliceFit", "IOUs_RevolutionAndOrgPerSliceFit"]
    }
  },
  "value": [
    {
      "type": "integer",
      "attributes": {},
      "value": [9865]
    },
    {
      "type": "integer",
      "attributes": {},
      "value": [1266]
    },
    {
      "type": "double",
      "attributes": {},
      "value": [0.12833249]
    },
    {
      "type": "double",
      "attributes": {},
      "value": [0, 0, 0, 0, 0, 0, 0, 0, 0, 0, 0, 0, 0, 0, 0, 0, 0, 0, 0, 0, 0, 0, 0, 0, 0, 0, 0, 0, 0, 0, 0, 0, 0, 0, 0, 0, 0, 0, 0, 0, 0, 0, 3208, 5161, 4889, 4651, 4370, 4002, 3834, 3367, 3201, 2948, 2781, 2488, 2095, 2033, 1706, 1483, 1469, 1184, 1000, 834, 861, 808, 684, 603, 706, 622, 523, 563, 441, 348, 397, 314, 423, 277, 281, 207, 231, 327, 1085, 2106, 525, 1338, 945, 563, 311, 535, 460, 71, 264, 123, 78, 54, 108, 27, 9, 24, 6, 0, 0, 0, 0, 0, 0, 0, 0, 0, 0, 0, 0, 0]
    },
    {
      "type": "double",
      "attributes": {},
      "value": [0, 0, 0, 0, 0, 0, 0, 0, 0, 0, 0, 0, 0, 0, 0, 0, 0, 0, 0, 0, 0, 0, 0, 0, 0, 0, 0, 0, 0, 0, 0, 0, 0, 0, 0, 0, 0, 0, 0, 0, 0, 0, 0.56190223, 0.41364145, 0.35640132, 0.35530359, 0.30816475, 0.33947167, 0.45288295, 0.92728531, 0.3425698, 1.3845675, 0.95666856, 1.17170298, 1.11484635, 1.88251364, 2.06891966, 1.9322896, 1.42907989, 2.21724057, 1.44364393, 1.96449316, 1.91231644, 2.50334048, 2.77810121, 2.8510108, 2.9156301, 3.38303137, 3.00142884, 3.42299438, 2.61723995, 3.09785175, 3.103405, 2.89340472, 3.37079287, 4.07304668, 3.09307051, 3.74949265, 3.98691034, 4.47144604, 5.27201271, 5.24949503, 4.83529043, 4.70623207, 5.18404198, 5.11845207, 4.36241055, 5.25425911, 4.24656248, 4.01379013, 5.05125666, 4.75825644, 3.90371108, 5.23829126, 4.53286505, 4.12525082, 3.64100122, 3.98827124, 2.29480553, 0, 0, 0, 0, 0, 0, 0, 0, 0, 0, 0, 0, 0]
    },
    {
      "type": "double",
      "attributes": {},
      "value": [0, 0, 0, 0, 0, 0, 0, 0, 0, 0, 0, 0, 0, 0, 0, 0, 0, 0, 0, 0, 0, 0, 0, 0, 0, 0, 0, 0, 0, 0, 0, 0, 0, 0, 0, 0, 0, 0, 0, 0, 0, 0, 0.4375, 0.40000001, 0.5, 0.5, 0.5, 0.5, 0.41666666, 0.23076923, 0.375, 0.25, 0.1923077, 0.25, 0.21875, 0.15068494, 0.1097561, 0.19736843, 0.2, 0.16129032, 0.19565217, 0.15789473, 0.1891892, 0.10714286, 0.10447761, 0.08571429, 0.1780822, 0.13089006, 0.12903225, 0.13917525, 0.17460318, 0.12269939, 0.12804878, 0.10344828, 0.12105263, 0.084, 0.12269939, 0.08558559, 0.09090909, 0.10679612, 0.13221154, 0.15217391, 0.17451523, 0.23099415, 0.25307125, 0.1829574, 0.19333333, 0.12318841, 0.11355311, 0.11328125, 0.10471204, 0.06936416, 0.05957447, 0.03535353, 0.07717042, 0.04247104, 0.03157895, 0.03017241, 0.01470588, 0, 0, 0, 0, 0, 0, 0, 0, 0, 0, 0, 0, 0]
    },
    {
      "type": "double",
      "attributes": {},
      "value": [6.50556115, 1.01742065, 0.7907337]
    },
    {
      "type": "list",
      "attributes": {
        "names": {
          "type": "character",
          "attributes": {},
          "value": ["coeffs", "error"]
        }
      },
      "value": [
        {
          "type": "double",
          "attributes": {},
          "value": [6.68890968, 6.87740501, -1.11126289, 2.08241584, 0.22184632, -0.14415092]
        },
        {
          "type": "double",
          "attributes": {},
          "value": [19.24482718]
        }
      ]
    },
    {
      "type": "list",
      "attributes": {
        "names": {
          "type": "character",
          "attributes": {},
          "value": ["coeffs", "error"]
        }
      },
      "value": [
        {
          "type": "double",
          "attributes": {},
          "value": [0.3356809, 0.40774225, 2.22467744, 4.09990752, 5.84241622, 2.88896326]
        },
        {
          "type": "double",
          "attributes": {},
          "value": [19.42831099]
        }
      ]
    },
    {
      "type": "list",
      "attributes": {
        "names": {
          "type": "character",
          "attributes": {},
          "value": ["coeffs", "error"]
        }
      },
      "value": [
        {
          "type": "double",
          "attributes": {},
          "value": [0.50149571, 0.37471652, 0.0284632, 0.19351597, 0.13076817, -0.00799589]
        },
        {
          "type": "double",
          "attributes": {},
          "value": [2.20202611]
        }
      ]
    }
  ]
}
