# Supplementary material for: Community detection framework based on 3D shape descriptors for tree species classification in point cloud data
Source: Sci Rep. 2026 Mar 4;16:12091. doi: 10.1038/s41598-026-42392-4 (PMC13076622; doi:10.1038/s41598-026-42392-4)
Supplement: Supplementary file 1 — Supplementary Information. [file 41598_2026_42392_MOESM1_ESM.zip › features/German/Douglasie/31_29.txt.feat.json]

{
  "type": "list",
  "attributes": {
    "names": {
      "type": "character",
      "attributes": {},
      "value": ["UnionRevolutionAndOrg", "IntersectionRevolutionAndOrg", "IOU_RevolutionAndOrg", "NumPointsPerSlice", "RadiousPerSliceZ", "IOUs_RevolutionAndOrgPerSlice", "PcaSDev", "NumPointsPerSliceFit", "RadiousPerSliceFit", "IOUs_RevolutionAndOrgPerSliceFit"]
    }
  },
  "value": [
    {
      "type": "integer",
      "attributes": {},
      "value": [9029]
    },
    {
      "type": "integer",
      "attributes": {},
      "value": [1155]
    },
    {
      "type": "double",
      "attributes": {},
      "value": [0.12792114]
    },
    {
      "type": "double",
      "attributes": {},
      "value": [0, 0, 0, 0, 0, 0, 0, 0, 0, 0, 0, 0, 0, 0, 0, 0, 0, 0, 0, 0, 0, 0, 0, 0, 0, 0, 0, 0, 0, 0, 0, 0, 0, 0, 0, 0, 0, 0, 0, 0, 0, 0, 4124, 4951, 5063, 4733, 4153, 3723, 3160, 2711, 2637, 2551, 2185, 1852, 1101, 1029, 1661, 929, 833, 640, 441, 280, 492, 508, 240, 230, 270, 93, 79, 67, 173, 99, 585, 1204, 327, 564, 3317, 3605, 2733, 1102, 922, 273, 349, 283, 310, 123, 30, 25, 65, 54, 0, 22, 30, 11, 17, 26, 48, 12, 3, 0, 0, 0, 0, 0, 0, 0, 0, 0, 0, 0, 0, 0, 0]
    },
    {
      "type": "double",
      "attributes": {},
      "value": [0, 0, 0, 0, 0, 0, 0, 0, 0, 0, 0, 0, 0, 0, 0, 0, 0, 0, 0, 0, 0, 0, 0, 0, 0, 0, 0, 0, 0, 0, 0, 0, 0, 0, 0, 0, 0, 0, 0, 0, 0, 0, 0.76432163, 0.73779702, 0.72395426, 0.67764378, 0.65468854, 0.63455862, 0.5993821, 0.59446079, 0.57734722, 1.95946968, 2.05334139, 2.17843723, 1.85487187, 2.67625833, 2.30343509, 2.04268241, 1.79287076, 2.35956645, 1.79049873, 1.88677275, 2.45086694, 2.35946774, 2.69387913, 2.55907202, 3.44541955, 2.22317648, 2.66317534, 2.21242619, 2.60215282, 3.97439289, 5.38031244, 4.97622824, 4.3192606, 4.95774937, 5.40488434, 5.4372859, 5.4714489, 5.54301882, 4.73844004, 4.78823757, 4.29824352, 4.42921019, 4.2349658, 3.79067636, 3.92366886, 4.13267565, 3.00167918, 3.30517101, 0, 2.75226116, 3.04851508, 3.300704, 2.6136024, 2.00277138, 2.28943014, 1.72452772, 1.58054554, 0, 0, 0, 0, 0, 0, 0, 0, 0, 0, 0, 0, 0, 0]
    },
    {
      "type": "double",
      "attributes": {},
      "value": [0, 0, 0, 0, 0, 0, 0, 0, 0, 0, 0, 0, 0, 0, 0, 0, 0, 0, 0, 0, 0, 0, 0, 0, 0, 0, 0, 0, 0, 0, 0, 0, 0, 0, 0, 0, 0, 0, 0, 0, 0, 0, 0.2, 0.21052632, 0.21052632, 0.22222222, 0.22222222, 0.23529412, 0.26666668, 0.26666668, 0.26666668, 0.17105263, 0.2345679, 0.25274727, 0.19117647, 0.1484375, 0.17171717, 0.19753087, 0.21212122, 0.18627451, 0.16666667, 0.16901408, 0.18348624, 0.16666667, 0.10769231, 0.11206897, 0.10769231, 0.10526316, 0.1031746, 0.10526316, 0.10655738, 0.04910714, 0.06451613, 0.10344828, 0.09965636, 0.12868632, 0.22425629, 0.24090908, 0.20842572, 0.12636165, 0.13623188, 0.10755814, 0.12543555, 0.15789473, 0.15957446, 0.0775862, 0.04424779, 0.04385965, 0.03478261, 0.03636364, 0, 0.0390625, 0.04458599, 0.01818182, 0.04201681, 0.08, 0.08510638, 0.06896552, 0.04545455, 0, 0, 0, 0, 0, 0, 0, 0, 0, 0, 0, 0, 0, 0]
    },
    {
      "type": "double",
      "attributes": {},
      "value": [6.71116512, 1.39989612, 0.75771836]
    },
    {
      "type": "list",
      "attributes": {
        "names": {
          "type": "character",
          "attributes": {},
          "value": ["coeffs", "error"]
        }
      },
      "value": [
        {
          "type": "double",
          "attributes": {},
          "value": [8.1605035, 6.77141187, -3.75804574, 5.88922098, -2.55903607, 0.756836]
        },
        {
          "type": "double",
          "attributes": {},
          "value": [37.81362813]
        }
      ]
    },
    {
      "type": "list",
      "attributes": {
        "names": {
          "type": "character",
          "attributes": {},
          "value": ["coeffs", "error"]
        }
      },
      "value": [
        {
          "type": "double",
          "attributes": {},
          "value": [0.14083345, 2.07194212, 0.3718832, 7.60520046, 1.65465778, 1.95176411]
        },
        {
          "type": "double",
          "attributes": {},
          "value": [27.4253044]
        }
      ]
    },
    {
      "type": "list",
      "attributes": {
        "names": {
          "type": "character",
          "attributes": {},
          "value": ["coeffs", "error"]
        }
      },
      "value": [
        {
          "type": "double",
          "attributes": {},
          "value": [0.17798982, 0.34252154, 0.02699301, 0.23528511, -0.02448546, 0.07536261]
        },
        {
          "type": "double",
          "attributes": {},
          "value": [1.68752347]
        }
      ]
    }
  ]
}
