# Supplementary material for: Community detection framework based on 3D shape descriptors for tree species classification in point cloud data
Source: Sci Rep. 2026 Mar 4;16:12091. doi: 10.1038/s41598-026-42392-4 (PMC13076622; doi:10.1038/s41598-026-42392-4)
Supplement: Supplementary file 1 — Supplementary Information. [file 41598_2026_42392_MOESM1_ESM.zip › features/German/Douglasie/32_3.txt.feat.json]

{
  "type": "list",
  "attributes": {
    "names": {
      "type": "character",
      "attributes": {},
      "value": ["UnionRevolutionAndOrg", "IntersectionRevolutionAndOrg", "IOU_RevolutionAndOrg", "NumPointsPerSlice", "RadiousPerSliceZ", "IOUs_RevolutionAndOrgPerSlice", "PcaSDev", "NumPointsPerSliceFit", "RadiousPerSliceFit", "IOUs_RevolutionAndOrgPerSliceFit"]
    }
  },
  "value": [
    {
      "type": "integer",
      "attributes": {},
      "value": [6911]
    },
    {
      "type": "integer",
      "attributes": {},
      "value": [1191]
    },
    {
      "type": "double",
      "attributes": {},
      "value": [0.17233396]
    },
    {
      "type": "double",
      "attributes": {},
      "value": [0, 0, 0, 0, 0, 0, 0, 0, 0, 0, 0, 0, 0, 0, 0, 0, 0, 0, 0, 0, 0, 0, 0, 0, 0, 0, 0, 0, 0, 0, 0, 0, 0, 0, 0, 0, 0, 0, 0, 0, 0, 0, 0, 0, 0, 0, 4188, 4977, 4744, 4647, 4356, 4028, 3691, 3391, 3152, 2800, 2578, 2270, 2079, 1823, 1717, 1670, 1510, 1376, 1291, 1220, 1146, 1052, 994, 913, 829, 788, 698, 633, 569, 563, 514, 493, 449, 390, 358, 369, 360, 478, 917, 309, 252, 383, 402, 871, 1531, 1115, 1286, 990, 1257, 1817, 2080, 1212, 840, 623, 353, 192, 237, 174, 73, 12, 13, 2, 0, 5, 3, 0, 0, 0, 0, 0, 0, 0, 0, 0, 0, 0, 0, 0, 0, 0, 0, 0, 0]
    },
    {
      "type": "double",
      "attributes": {},
      "value": [0, 0, 0, 0, 0, 0, 0, 0, 0, 0, 0, 0, 0, 0, 0, 0, 0, 0, 0, 0, 0, 0, 0, 0, 0, 0, 0, 0, 0, 0, 0, 0, 0, 0, 0, 0, 0, 0, 0, 0, 0, 0, 0, 0, 0, 0, 1.00222135, 0.77729023, 0.7602061, 0.7379849, 0.7191444, 0.67337132, 0.66396856, 0.65259624, 0.6374647, 0.63523525, 0.61948079, 0.61388731, 0.59294045, 0.59112155, 0.57609874, 0.56981719, 0.56932592, 0.56729662, 0.5668543, 0.55139995, 0.54141051, 0.54091656, 0.53599262, 0.54382241, 0.53894103, 0.54571396, 0.54134154, 0.53591985, 0.53584194, 0.53478497, 1.05575788, 0.53139335, 2.41544032, 2.38279104, 0.51266736, 1.85100615, 3.17732573, 3.15908647, 3.08557272, 1.46839476, 2.45771337, 1.6379993, 1.97786772, 3.48017621, 3.72823095, 3.67726064, 3.8186686, 4.31251097, 4.42849445, 4.65628099, 4.66208982, 4.74414825, 5.04673386, 5.20381403, 5.27089167, 4.52059603, 4.70201302, 3.97343802, 4.10746002, 2.93674231, 2.88989854, 2.301301, 0, 2.54300165, 2.32156873, 0, 0, 0, 0, 0, 0, 0, 0, 0, 0, 0, 0, 0, 0, 0, 0, 0, 0]
    },
    {
      "type": "double",
      "attributes": {},
      "value": [0, 0, 0, 0, 0, 0, 0, 0, 0, 0, 0, 0, 0, 0, 0, 0, 0, 0, 0, 0, 0, 0, 0, 0, 0, 0, 0, 0, 0, 0, 0, 0, 0, 0, 0, 0, 0, 0, 0, 0, 0, 0, 0, 0, 0, 0, 0.31034482, 0.19047619, 0.19047619, 0.19047619, 0.2, 0.22222222, 0.23529412, 0.23529412, 0.23529412, 0.23529412, 0.23529412, 0.23529412, 0.25, 0.25, 0.26666668, 0.26666668, 0.26666668, 0.26666668, 0.26666668, 0.2857143, 0.2857143, 0.2857143, 0.2857143, 0.2857143, 0.2857143, 0.2857143, 0.2857143, 0.2857143, 0.2857143, 0.35714287, 0.16129032, 0.2857143, 0.07368421, 0.06796116, 0.36363637, 0.11594203, 0.03809524, 0.07692308, 0.12962963, 0.08333334, 0.04950495, 0.10344828, 0.09210526, 0.19897959, 0.26548672, 0.18834081, 0.19313304, 0.14827587, 0.21311475, 0.21364985, 0.34718102, 0.29106629, 0.24547803, 0.17274939, 0.11163896, 0.16613418, 0.10882353, 0.14919356, 0.10188679, 0.06896552, 0.03703704, 0.02531646, 0, 0.02531646, 0.01694915, 0, 0, 0, 0, 0, 0, 0, 0, 0, 0, 0, 0, 0, 0, 0, 0, 0, 0]
    },
    {
      "type": "double",
      "attributes": {},
      "value": [8.46062846, 0.85143422, 0.75304864]
    },
    {
      "type": "list",
      "attributes": {
        "names": {
          "type": "character",
          "attributes": {},
          "value": ["coeffs", "error"]
        }
      },
      "value": [
        {
          "type": "double",
          "attributes": {},
          "value": [7.41159194, 5.19532618, -0.46585889, 1.74811286, 1.40636909, -0.63421759]
        },
        {
          "type": "double",
          "attributes": {},
          "value": [23.97134489]
        }
      ]
    },
    {
      "type": "list",
      "attributes": {
        "names": {
          "type": "character",
          "attributes": {},
          "value": ["coeffs", "error"]
        }
      },
      "value": [
        {
          "type": "double",
          "attributes": {},
          "value": [0.76228707, 0.9723373, -0.41292469, 2.75779627, 6.52848616, 0.88092346]
        },
        {
          "type": "double",
          "attributes": {},
          "value": [23.68923614]
        }
      ]
    },
    {
      "type": "list",
      "attributes": {
        "names": {
          "type": "character",
          "attributes": {},
          "value": ["coeffs", "error"]
        }
      },
      "value": [
        {
          "type": "double",
          "attributes": {},
          "value": [0.24141948, 0.16054997, 0.43282027, -0.03655073, 0.35003052, -0.07996484]
        },
        {
          "type": "double",
          "attributes": {},
          "value": [2.86245492]
        }
      ]
    }
  ]
}
