# Supplementary material for: Community detection framework based on 3D shape descriptors for tree species classification in point cloud data
Source: Sci Rep. 2026 Mar 4;16:12091. doi: 10.1038/s41598-026-42392-4 (PMC13076622; doi:10.1038/s41598-026-42392-4)
Supplement: Supplementary file 1 — Supplementary Information. [file 41598_2026_42392_MOESM1_ESM.zip › features/German/Douglasie/31_87.txt.feat.json]

{
  "type": "list",
  "attributes": {
    "names": {
      "type": "character",
      "attributes": {},
      "value": ["UnionRevolutionAndOrg", "IntersectionRevolutionAndOrg", "IOU_RevolutionAndOrg", "NumPointsPerSlice", "RadiousPerSliceZ", "IOUs_RevolutionAndOrgPerSlice", "PcaSDev", "NumPointsPerSliceFit", "RadiousPerSliceFit", "IOUs_RevolutionAndOrgPerSliceFit"]
    }
  },
  "value": [
    {
      "type": "integer",
      "attributes": {},
      "value": [7085]
    },
    {
      "type": "integer",
      "attributes": {},
      "value": [1135]
    },
    {
      "type": "double",
      "attributes": {},
      "value": [0.1601976]
    },
    {
      "type": "double",
      "attributes": {},
      "value": [0, 0, 0, 0, 0, 0, 0, 0, 0, 0, 0, 0, 0, 0, 0, 0, 0, 0, 0, 0, 0, 0, 0, 0, 0, 0, 0, 0, 0, 0, 0, 0, 0, 0, 0, 0, 0, 0, 0, 4, 1421, 2641, 2642, 2551, 2365, 2293, 2267, 2123, 2119, 1851, 1913, 1788, 1675, 1674, 1533, 1417, 1243, 1189, 1131, 978, 807, 803, 694, 741, 598, 522, 419, 431, 386, 311, 320, 374, 932, 629, 319, 488, 2102, 2124, 561, 481, 381, 427, 136, 197, 223, 259, 178, 161, 167, 73, 36, 24, 44, 9, 5, 0, 1, 0, 0, 0, 0, 0, 0, 0, 0, 0, 0, 0, 0, 0, 0, 0, 0]
    },
    {
      "type": "double",
      "attributes": {},
      "value": [0, 0, 0, 0, 0, 0, 0, 0, 0, 0, 0, 0, 0, 0, 0, 0, 0, 0, 0, 0, 0, 0, 0, 0, 0, 0, 0, 0, 0, 0, 0, 0, 0, 0, 0, 0, 0, 0, 0, 0.50172728, 1.09887195, 0.52500826, 0.52155972, 0.49189711, 0.49286556, 0.53578264, 0.53646159, 0.47030538, 0.45335671, 0.44053286, 0.44680065, 0.44931379, 0.4154706, 0.42758727, 0.41850987, 1.20864916, 0.72671777, 0.46819079, 0.70901269, 1.54509115, 0.4483937, 0.4466421, 1.19932473, 1.67384362, 1.73320997, 2.58146453, 2.32006478, 2.24942231, 1.5892576, 2.55932879, 1.84032941, 3.97387385, 4.01256609, 3.90454507, 4.21073294, 4.64805937, 4.76074171, 4.94158745, 4.59894514, 4.36219883, 4.01439238, 4.53628492, 4.65681553, 4.8457942, 4.51674986, 4.23296928, 3.79131985, 3.93731046, 3.52213836, 3.61363816, 3.79919028, 2.84332299, 3.08601403, 3.1545887, 1.97091913, 0, 1.32383358, 0, 0, 0, 0, 0, 0, 0, 0, 0, 0, 0, 0, 0, 0, 0, 0]
    },
    {
      "type": "double",
      "attributes": {},
      "value": [0, 0, 0, 0, 0, 0, 0, 0, 0, 0, 0, 0, 0, 0, 0, 0, 0, 0, 0, 0, 0, 0, 0, 0, 0, 0, 0, 0, 0, 0, 0, 0, 0, 0, 0, 0, 0, 0, 0, 0.08333334, 0.1891892, 0.30769232, 0.30769232, 0.40000001, 0.40000001, 0.30769232, 0.15384616, 0.22222222, 0.22222222, 0.22222222, 0.22222222, 0.22222222, 0.22222222, 0.44444445, 0.44444445, 0.1891892, 0.23809524, 0.44444445, 0.2857143, 0.14285715, 0.44444445, 0.44444445, 0.13513513, 0.18032786, 0.13846155, 0.07438017, 0.14432989, 0.07216495, 0.21052632, 0.03797468, 0.14492753, 0.08571429, 0.22134387, 0.19917013, 0.1577061, 0.19287834, 0.31805158, 0.29222521, 0.20972644, 0.17064847, 0.25396827, 0.15131579, 0.10240964, 0.10511363, 0.12225705, 0.15357143, 0.15350877, 0.10416666, 0.11363637, 0.08962264, 0.05188679, 0.06896552, 0.05769231, 0.03030303, 0.05, 0, 0.02777778, 0, 0, 0, 0, 0, 0, 0, 0, 0, 0, 0, 0, 0, 0, 0, 0]
    },
    {
      "type": "double",
      "attributes": {},
      "value": [6.40071547, 0.91930188, 0.85690011]
    },
    {
      "type": "list",
      "attributes": {
        "names": {
          "type": "character",
          "attributes": {},
          "value": ["coeffs", "error"]
        }
      },
      "value": [
        {
          "type": "double",
          "attributes": {},
          "value": [2.13935964, 8.18932405, -1.29632943, 3.52229816, -0.93603868, 0.22978315]
        },
        {
          "type": "double",
          "attributes": {},
          "value": [28.65290326]
        }
      ]
    },
    {
      "type": "list",
      "attributes": {
        "names": {
          "type": "character",
          "attributes": {},
          "value": ["coeffs", "error"]
        }
      },
      "value": [
        {
          "type": "double",
          "attributes": {},
          "value": [0.57187794, 0.90935703, -0.9390791, 6.02004428, 4.23010832, 0.8763926]
        },
        {
          "type": "double",
          "attributes": {},
          "value": [17.60307679]
        }
      ]
    },
    {
      "type": "list",
      "attributes": {
        "names": {
          "type": "character",
          "attributes": {},
          "value": ["coeffs", "error"]
        }
      },
      "value": [
        {
          "type": "double",
          "attributes": {},
          "value": [0.18270113, 0.3762586, 0.20855837, 0.17255079, 0.13385448, -0.0093114]
        },
        {
          "type": "double",
          "attributes": {},
          "value": [3.97041819]
        }
      ]
    }
  ]
}
