# Supplementary material for: Community detection framework based on 3D shape descriptors for tree species classification in point cloud data
Source: Sci Rep. 2026 Mar 4;16:12091. doi: 10.1038/s41598-026-42392-4 (PMC13076622; doi:10.1038/s41598-026-42392-4)
Supplement: Supplementary file 1 — Supplementary Information. [file 41598_2026_42392_MOESM1_ESM.zip › features/German/Douglasie/Tree16_Border.xyz.feat.json]

{
  "type": "list",
  "attributes": {
    "names": {
      "type": "character",
      "attributes": {},
      "value": ["UnionRevolutionAndOrg", "IntersectionRevolutionAndOrg", "IOU_RevolutionAndOrg", "NumPointsPerSlice", "RadiousPerSliceZ", "IOUs_RevolutionAndOrgPerSlice", "PcaSDev", "NumPointsPerSliceFit", "RadiousPerSliceFit", "IOUs_RevolutionAndOrgPerSliceFit"]
    }
  },
  "value": [
    {
      "type": "integer",
      "attributes": {},
      "value": [21376]
    },
    {
      "type": "integer",
      "attributes": {},
      "value": [4229]
    },
    {
      "type": "double",
      "attributes": {},
      "value": [0.1978387]
    },
    {
      "type": "double",
      "attributes": {},
      "value": [0, 0, 0, 0, 0, 0, 0, 0, 0, 0, 0, 0, 0, 0, 0, 0, 0, 0, 0, 0, 0, 0, 0, 0, 0, 0, 0, 0, 0, 0, 0, 0, 0, 0, 0, 0, 0, 0, 0, 0, 0, 0, 0, 0, 0, 0, 0, 0, 0, 0, 0, 0, 0, 0, 0, 0, 0, 0, 3863, 51634, 43412, 40732, 42615, 40564, 41230, 39433, 34464, 36811, 31507, 29732, 29976, 22005, 33042, 125734, 35631, 13548, 19846, 68805, 167202, 263118, 196810, 68267, 87920, 18438, 11935, 11979, 44462, 56033, 46644, 18147, 11871, 5340, 9272, 16545, 44880, 67501, 91851, 59716, 35970, 34208, 25313, 17192, 47092, 18147, 27348, 15963, 25795, 19340, 14118, 10733, 19110, 6896, 4847, 3794, 822, 11937, 3457, 1194, 1287, 632, 165, 3, 1001, 95, 11, 1192, 550, 213, 206, 195, 307, 353, 309, 104, 66, 126, 35, 30, 51, 19, 1, 1, 0, 0, 0, 0, 0, 0, 0, 0, 0, 0, 0, 0, 0, 0, 0, 0, 0, 0, 0, 0, 0, 0, 0, 0]
    },
    {
      "type": "double",
      "attributes": {},
      "value": [0, 0, 0, 0, 0, 0, 0, 0, 0, 0, 0, 0, 0, 0, 0, 0, 0, 0, 0, 0, 0, 0, 0, 0, 0, 0, 0, 0, 0, 0, 0, 0, 0, 0, 0, 0, 0, 0, 0, 0, 0, 0, 0, 0, 0, 0, 0, 0, 0, 0, 0, 0, 0, 0, 0, 0, 0, 0, 1.98535192, 2.02623487, 1.1680603, 1.19600189, 1.49945605, 1.6033107, 1.8417902, 1.69782448, 1.82811201, 1.91850364, 1.58654106, 1.91890895, 2.06827807, 2.06856585, 2.47800946, 3.50078011, 4.11594772, 4.16180897, 2.64164615, 5.46028566, 5.41440392, 5.69059563, 4.58312273, 4.01149988, 4.37990904, 4.4267807, 3.28124785, 5.72395992, 6.14818048, 4.83540058, 3.72157216, 3.6160531, 3.44647169, 3.57169724, 4.79157734, 4.61291075, 6.19975662, 6.19855881, 6.08180714, 6.3428998, 6.26958466, 6.72645378, 6.09868765, 5.90374327, 6.14959812, 5.09721231, 5.15653086, 5.42671251, 5.09862423, 4.9864769, 5.3183012, 5.57725811, 5.55555773, 5.4649229, 4.72443199, 4.89889288, 4.68591166, 4.60164118, 4.94961071, 4.90459347, 4.22679758, 3.62325215, 4.08310986, 4.1234684, 3.67513728, 2.89105344, 2.70558929, 3.26446891, 3.51534271, 3.17185569, 2.55382824, 2.79588461, 2.95084786, 2.71607494, 2.15338588, 2.27318645, 2.03609872, 2.08531284, 1.93892431, 1.77939451, 1.789083, 1.44725668, 1.46226358, 0.67950672, 0, 0, 0, 0, 0, 0, 0, 0, 0, 0, 0, 0, 0, 0, 0, 0, 0, 0, 0, 0, 0, 0, 0, 0]
    },
    {
      "type": "double",
      "attributes": {},
      "value": [0, 0, 0, 0, 0, 0, 0, 0, 0, 0, 0, 0, 0, 0, 0, 0, 0, 0, 0, 0, 0, 0, 0, 0, 0, 0, 0, 0, 0, 0, 0, 0, 0, 0, 0, 0, 0, 0, 0, 0, 0, 0, 0, 0, 0, 0, 0, 0, 0, 0, 0, 0, 0, 0, 0, 0, 0, 0, 0.09333333, 0.22222222, 0.3125, 0.21875, 0.13461539, 0.14814815, 0.15492958, 0.15517241, 0.14285715, 0.16, 0.25, 0.17333333, 0.17857143, 0.14285715, 0.22807017, 0.17156863, 0.10150376, 0.07024793, 0.16528925, 0.159601, 0.19318181, 0.19287212, 0.23547401, 0.3125, 0.22112212, 0.16993465, 0.25280899, 0.11547912, 0.12727273, 0.22346368, 0.3484163, 0.32227489, 0.31818181, 0.28365386, 0.21489972, 0.23780487, 0.21146953, 0.18817204, 0.23431735, 0.22765599, 0.20557491, 0.24079755, 0.18864469, 0.25048169, 0.28, 0.38010204, 0.34683543, 0.2081448, 0.28826532, 0.34293193, 0.29205608, 0.28540772, 0.22510822, 0.20712695, 0.24556214, 0.16216215, 0.15662651, 0.1574074, 0.07774799, 0.07588076, 0.05714286, 0.07729468, 0.0651341, 0.01923077, 0.09405941, 0.06081081, 0.04716981, 0.10714286, 0.09803922, 0.06748466, 0.09649123, 0.11678832, 0.11111111, 0.10236221, 0.10227273, 0.10227273, 0.06410257, 0.12941177, 0.06849315, 0.0625, 0.09375, 0.12, 0.02564103, 0.0625, 0, 0, 0, 0, 0, 0, 0, 0, 0, 0, 0, 0, 0, 0, 0, 0, 0, 0, 0, 0, 0, 0, 0, 0]
    },
    {
      "type": "double",
      "attributes": {},
      "value": [6.68450293, 2.3191767, 1.4255062]
    },
    {
      "type": "list",
      "attributes": {
        "names": {
          "type": "character",
          "attributes": {},
          "value": ["coeffs", "error"]
        }
      },
      "value": [
        {
          "type": "double",
          "attributes": {},
          "value": [1.18274477, 4.46935555, 5.5084729, -1.09648387, 0.37566439, -0.10691623]
        },
        {
          "type": "double",
          "attributes": {},
          "value": [101.63333258]
        }
      ]
    },
    {
      "type": "list",
      "attributes": {
        "names": {
          "type": "character",
          "attributes": {},
          "value": ["coeffs", "error"]
        }
      },
      "value": [
        {
          "type": "double",
          "attributes": {},
          "value": [1.34020403, 1.76517851, 5.83120122, 5.89837563, 2.03423305, 1.27130319]
        },
        {
          "type": "double",
          "attributes": {},
          "value": [42.10726254]
        }
      ]
    },
    {
      "type": "list",
      "attributes": {
        "names": {
          "type": "character",
          "attributes": {},
          "value": ["coeffs", "error"]
        }
      },
      "value": [
        {
          "type": "double",
          "attributes": {},
          "value": [0.21378244, 0.09497403, 0.28764186, 0.24872384, -0.01923455, 0.11522349]
        },
        {
          "type": "double",
          "attributes": {},
          "value": [3.80091711]
        }
      ]
    }
  ]
}
