# Supplementary material for: Community detection framework based on 3D shape descriptors for tree species classification in point cloud data
Source: Sci Rep. 2026 Mar 4;16:12091. doi: 10.1038/s41598-026-42392-4 (PMC13076622; doi:10.1038/s41598-026-42392-4)
Supplement: Supplementary file 1 — Supplementary Information. [file 41598_2026_42392_MOESM1_ESM.zip › features/German/Douglasie/31_73.txt.feat.json]

{
  "type": "list",
  "attributes": {
    "names": {
      "type": "character",
      "attributes": {},
      "value": ["UnionRevolutionAndOrg", "IntersectionRevolutionAndOrg", "IOU_RevolutionAndOrg", "NumPointsPerSlice", "RadiousPerSliceZ", "IOUs_RevolutionAndOrgPerSlice", "PcaSDev", "NumPointsPerSliceFit", "RadiousPerSliceFit", "IOUs_RevolutionAndOrgPerSliceFit"]
    }
  },
  "value": [
    {
      "type": "integer",
      "attributes": {},
      "value": [5215]
    },
    {
      "type": "integer",
      "attributes": {},
      "value": [948]
    },
    {
      "type": "double",
      "attributes": {},
      "value": [0.18178332]
    },
    {
      "type": "double",
      "attributes": {},
      "value": [0, 0, 0, 0, 0, 0, 0, 0, 0, 0, 0, 0, 0, 0, 0, 0, 0, 0, 0, 0, 0, 0, 0, 0, 0, 0, 0, 0, 0, 0, 0, 0, 0, 0, 0, 0, 0, 0, 0, 0, 0, 0, 0, 0, 0, 0, 1992, 4483, 4442, 4163, 3944, 2936, 2769, 3033, 2469, 2265, 2206, 2408, 1735, 1947, 1492, 1435, 1182, 1062, 1022, 1008, 907, 805, 598, 709, 443, 468, 675, 294, 327, 323, 418, 505, 949, 225, 522, 658, 560, 782, 590, 586, 954, 704, 1133, 368, 177, 464, 179, 591, 238, 92, 262, 202, 100, 81, 14, 1, 6, 10, 1, 0, 3, 1, 0, 0, 0, 0, 0, 0, 0, 0, 0, 0, 0, 0, 0, 0]
    },
    {
      "type": "double",
      "attributes": {},
      "value": [0, 0, 0, 0, 0, 0, 0, 0, 0, 0, 0, 0, 0, 0, 0, 0, 0, 0, 0, 0, 0, 0, 0, 0, 0, 0, 0, 0, 0, 0, 0, 0, 0, 0, 0, 0, 0, 0, 0, 0, 0, 0, 0, 0, 0, 0, 0.88495976, 0.39003712, 0.37809771, 0.37748387, 0.70381737, 1.64037907, 1.41040349, 0.95188487, 1.80262852, 0.68050027, 1.55190372, 1.93217945, 1.07848048, 2.5043416, 0.92693824, 1.30337751, 1.26505005, 0.46671882, 0.56047648, 0.57105058, 0.5829429, 1.36833537, 0.80718768, 2.15541744, 2.10253668, 0.66014564, 3.30869198, 1.57591975, 1.83745396, 1.67334616, 2.85256505, 2.80866146, 2.76587677, 0.96734565, 3.31818247, 3.47275591, 3.45936894, 3.6013, 3.38381839, 3.2452035, 3.56138921, 3.59261942, 3.66589522, 3.64776778, 2.98822117, 2.99861979, 2.69391704, 2.40295887, 2.66963673, 2.85790992, 2.64351249, 2.64048696, 2.12206268, 2.15489697, 2.28832364, 1.13400006, 1.0158757, 0.95088905, 0.96039081, 0, 0.49690205, 0.56766635, 0, 0, 0, 0, 0, 0, 0, 0, 0, 0, 0, 0, 0, 0]
    },
    {
      "type": "double",
      "attributes": {},
      "value": [0, 0, 0, 0, 0, 0, 0, 0, 0, 0, 0, 0, 0, 0, 0, 0, 0, 0, 0, 0, 0, 0, 0, 0, 0, 0, 0, 0, 0, 0, 0, 0, 0, 0, 0, 0, 0, 0, 0, 0, 0, 0, 0, 0, 0, 0, 0.34782609, 0.40000001, 0.44444445, 0.22222222, 0.21052632, 0.1724138, 0.20454545, 0.2962963, 0.18181819, 0.27777779, 0.1923077, 0.16216215, 0.16129032, 0.11504425, 0.2, 0.125, 0.34999999, 0.36363637, 0.2857143, 0.35714287, 0.35714287, 0.23255815, 0.27272728, 0.22222222, 0.06153846, 0.22222222, 0.08743169, 0.11538462, 0.08955224, 0.1147541, 0.09219858, 0.09090909, 0.13333334, 0.17857143, 0.08196721, 0.13500001, 0.13131313, 0.2085308, 0.22043011, 0.23728813, 0.31400967, 0.30143541, 0.26696834, 0.17592593, 0.21568628, 0.24183007, 0.1953125, 0.26923078, 0.18110237, 0.19858156, 0.12903225, 0.11382114, 0.1724138, 0.16853933, 0.09473684, 0.03571429, 0.10344828, 0.07407407, 0.04166667, 0, 0.15384616, 0.07142857, 0, 0, 0, 0, 0, 0, 0, 0, 0, 0, 0, 0, 0, 0]
    },
    {
      "type": "double",
      "attributes": {},
      "value": [6.71977892, 0.70326612, 0.47376037]
    },
    {
      "type": "list",
      "attributes": {
        "names": {
          "type": "character",
          "attributes": {},
          "value": ["coeffs", "error"]
        }
      },
      "value": [
        {
          "type": "double",
          "attributes": {},
          "value": [6.89643931, 6.65037153, -1.2600816, 2.8471912, -0.73907969, 0.16073496]
        },
        {
          "type": "double",
          "attributes": {},
          "value": [23.61783881]
        }
      ]
    },
    {
      "type": "list",
      "attributes": {
        "names": {
          "type": "character",
          "attributes": {},
          "value": ["coeffs", "error"]
        }
      },
      "value": [
        {
          "type": "double",
          "attributes": {},
          "value": [0.22137408, 2.28931534, -0.60409813, 5.45990919, 1.54562597, 0.24669978]
        },
        {
          "type": "double",
          "attributes": {},
          "value": [24.86506986]
        }
      ]
    },
    {
      "type": "list",
      "attributes": {
        "names": {
          "type": "character",
          "attributes": {},
          "value": ["coeffs", "error"]
        }
      },
      "value": [
        {
          "type": "double",
          "attributes": {},
          "value": [0.35871255, 0.19514466, 0.21260273, 0.1602424, 0.21312831, 0.01383609]
        },
        {
          "type": "double",
          "attributes": {},
          "value": [4.03282589]
        }
      ]
    }
  ]
}
