# Supplementary material for: Community detection framework based on 3D shape descriptors for tree species classification in point cloud data
Source: Sci Rep. 2026 Mar 4;16:12091. doi: 10.1038/s41598-026-42392-4 (PMC13076622; doi:10.1038/s41598-026-42392-4)
Supplement: Supplementary file 1 — Supplementary Information. [file 41598_2026_42392_MOESM1_ESM.zip › features/German/Douglasie/61_60.txt.feat.json]

{
  "type": "list",
  "attributes": {
    "names": {
      "type": "character",
      "attributes": {},
      "value": ["UnionRevolutionAndOrg", "IntersectionRevolutionAndOrg", "IOU_RevolutionAndOrg", "NumPointsPerSlice", "RadiousPerSliceZ", "IOUs_RevolutionAndOrgPerSlice", "PcaSDev", "NumPointsPerSliceFit", "RadiousPerSliceFit", "IOUs_RevolutionAndOrgPerSliceFit"]
    }
  },
  "value": [
    {
      "type": "integer",
      "attributes": {},
      "value": [7695]
    },
    {
      "type": "integer",
      "attributes": {},
      "value": [631]
    },
    {
      "type": "double",
      "attributes": {},
      "value": [0.0820013]
    },
    {
      "type": "double",
      "attributes": {},
      "value": [0, 0, 0, 0, 0, 0, 0, 0, 0, 0, 0, 0, 0, 0, 0, 0, 0, 0, 0, 0, 0, 0, 0, 0, 0, 0, 0, 0, 0, 0, 0, 0, 0, 0, 0, 0, 0, 0, 0, 0, 0, 0, 0, 0, 0, 0, 0, 0, 0, 0, 0, 0, 0, 0, 0, 0, 0, 0, 0, 0, 0, 3106, 12540, 13447, 12549, 9966, 7153, 5295, 4039, 3000, 2386, 1994, 1869, 1589, 898, 941, 840, 1032, 673, 593, 621, 900, 490, 408, 288, 312, 248, 554, 218, 215, 202, 170, 128, 128, 251, 115, 127, 102, 89, 91, 91, 50, 48, 47, 45, 24, 187, 204, 200, 636, 322, 152, 305, 115, 84, 105, 28, 22, 23, 20, 12, 3, 1, 0, 0, 1, 0, 0, 2, 0, 5, 0, 0, 0, 0, 0, 0, 0]
    },
    {
      "type": "double",
      "attributes": {},
      "value": [0, 0, 0, 0, 0, 0, 0, 0, 0, 0, 0, 0, 0, 0, 0, 0, 0, 0, 0, 0, 0, 0, 0, 0, 0, 0, 0, 0, 0, 0, 0, 0, 0, 0, 0, 0, 0, 0, 0, 0, 0, 0, 0, 0, 0, 0, 0, 0, 0, 0, 0, 0, 0, 0, 0, 0, 0, 0, 0, 0, 0, 0.5734936, 0.53527641, 0.42375308, 0.37845394, 0.34963271, 0.32900104, 0.32831725, 0.31651253, 0.3148337, 0.30854982, 0.3074607, 0.65300328, 0.7039147, 0.98967195, 0.74937201, 1.20247555, 1.4825443, 1.61461031, 1.7810843, 1.69130027, 1.6558603, 1.42851126, 1.07076728, 1.65528584, 2.035151, 0.6431036, 2.01161838, 0.43005484, 2.43138099, 0.70406938, 2.42071199, 2.53673315, 2.327811, 1.35611713, 1.44136369, 1.49923635, 1.24128377, 1.54762673, 0.46654975, 0.62345022, 2.05487823, 2.12645888, 1.63442636, 2.3427012, 3.39785647, 4.5990777, 4.66728878, 4.63508844, 4.5822506, 4.6228385, 5.47384024, 5.35100555, 5.19598532, 4.79235935, 4.25111723, 5.5608077, 4.62647152, 5.15173483, 4.76251316, 3.80345917, 2.89563942, 2.90744591, 0, 0, 3.34466147, 0, 0, 3.613796, 0, 6.02131653, 0, 0, 0, 0, 0, 0, 0]
    },
    {
      "type": "double",
      "attributes": {},
      "value": [0, 0, 0, 0, 0, 0, 0, 0, 0, 0, 0, 0, 0, 0, 0, 0, 0, 0, 0, 0, 0, 0, 0, 0, 0, 0, 0, 0, 0, 0, 0, 0, 0, 0, 0, 0, 0, 0, 0, 0, 0, 0, 0, 0, 0, 0, 0, 0, 0, 0, 0, 0, 0, 0, 0, 0, 0, 0, 0, 0, 0, 0.25, 0.2857143, 0.40000001, 0.40000001, 0.5, 0.375, 0.375, 0.25, 0.25, 0.25, 0.25, 0.25, 0.35294119, 0.1923077, 0.36842105, 0.15789473, 0.22448979, 0.10526316, 0.12307692, 0.18333334, 0.16949153, 0.17391305, 0.3125, 0.10169491, 0.15853658, 0.1875, 0.11392405, 0.30000001, 0.05660377, 0.29411766, 0.04716981, 0.03448276, 0.05102041, 0.14285715, 0.10869565, 0.1, 0.05128205, 0.09259259, 0.08333334, 0.125, 0.06097561, 0.05813954, 0.06896552, 0.07843138, 0.03191489, 0.09815951, 0.08035714, 0.11480363, 0.11728395, 0.14893617, 0.08705357, 0.08411215, 0.065, 0.07428572, 0.08712121, 0.02752294, 0.03833866, 0.02654867, 0.03030303, 0.04522613, 0.02857143, 0.01388889, 0, 0, 0.01176471, 0, 0, 0.01123596, 0, 0.00588235, 0, 0, 0, 0, 0, 0, 0]
    },
    {
      "type": "double",
      "attributes": {},
      "value": [4.77746638, 0.40005318, 0.27743222]
    },
    {
      "type": "list",
      "attributes": {
        "names": {
          "type": "character",
          "attributes": {},
          "value": ["coeffs", "error"]
        }
      },
      "value": [
        {
          "type": "double",
          "attributes": {},
          "value": [17.22109082, 2.96725447, -1.23642964, 1.29522363, -0.50709113, 0.14401558]
        },
        {
          "type": "double",
          "attributes": {},
          "value": [55.60785668]
        }
      ]
    },
    {
      "type": "list",
      "attributes": {
        "names": {
          "type": "character",
          "attributes": {},
          "value": ["coeffs", "error"]
        }
      },
      "value": [
        {
          "type": "double",
          "attributes": {},
          "value": [-0.06837279, 1.5376863, -0.16362971, 4.4007264, 4.27924573, 1.19498272]
        },
        {
          "type": "double",
          "attributes": {},
          "value": [65.42703335]
        }
      ]
    },
    {
      "type": "list",
      "attributes": {
        "names": {
          "type": "character",
          "attributes": {},
          "value": ["coeffs", "error"]
        }
      },
      "value": [
        {
          "type": "double",
          "attributes": {},
          "value": [0.35089708, 0.34444255, 0.08636851, 0.11118737, 0.02012949, -0.00804922]
        },
        {
          "type": "double",
          "attributes": {},
          "value": [2.93430903]
        }
      ]
    }
  ]
}
