# Supplementary material for: Community detection framework based on 3D shape descriptors for tree species classification in point cloud data
Source: Sci Rep. 2026 Mar 4;16:12091. doi: 10.1038/s41598-026-42392-4 (PMC13076622; doi:10.1038/s41598-026-42392-4)
Supplement: Supplementary file 1 — Supplementary Information. [file 41598_2026_42392_MOESM1_ESM.zip › features/German/Douglasie/Tree20_Interior.xyz.feat.json]

{
  "type": "list",
  "attributes": {
    "names": {
      "type": "character",
      "attributes": {},
      "value": ["UnionRevolutionAndOrg", "IntersectionRevolutionAndOrg", "IOU_RevolutionAndOrg", "NumPointsPerSlice", "RadiousPerSliceZ", "IOUs_RevolutionAndOrgPerSlice", "PcaSDev", "NumPointsPerSliceFit", "RadiousPerSliceFit", "IOUs_RevolutionAndOrgPerSliceFit"]
    }
  },
  "value": [
    {
      "type": "integer",
      "attributes": {},
      "value": [10551]
    },
    {
      "type": "integer",
      "attributes": {},
      "value": [2263]
    },
    {
      "type": "double",
      "attributes": {},
      "value": [0.21448204]
    },
    {
      "type": "double",
      "attributes": {},
      "value": [0, 0, 0, 0, 0, 0, 0, 0, 0, 0, 0, 0, 0, 0, 0, 0, 0, 0, 0, 0, 0, 0, 0, 0, 0, 0, 0, 0, 0, 0, 0, 0, 0, 0, 0, 0, 0, 0, 0, 16634, 31574, 25940, 24614, 23129, 16694, 18723, 20129, 18429, 16589, 15263, 13843, 12738, 11629, 10895, 9828, 9287, 8441, 7676, 7485, 6781, 6553, 5964, 5494, 5657, 4476, 5033, 4363, 3659, 4105, 4045, 3644, 3093, 3192, 7795, 86725, 18955, 27513, 52591, 38577, 29805, 52938, 39078, 40736, 16891, 45278, 42236, 20374, 21730, 42809, 15947, 6727, 7479, 5993, 4025, 4263, 4411, 1409, 1324, 3758, 2958, 1505, 1028, 415, 107, 413, 539, 90, 99, 31, 1, 0, 0, 0, 0, 0, 0, 0, 0, 0, 0, 0, 0, 0, 0, 0, 0, 0, 0, 0, 0, 0, 0, 0, 0, 0, 0, 0, 0, 0, 0, 0]
    },
    {
      "type": "double",
      "attributes": {},
      "value": [0, 0, 0, 0, 0, 0, 0, 0, 0, 0, 0, 0, 0, 0, 0, 0, 0, 0, 0, 0, 0, 0, 0, 0, 0, 0, 0, 0, 0, 0, 0, 0, 0, 0, 0, 0, 0, 0, 0, 1.4996084, 1.4776628, 0.90018225, 0.88217938, 0.8850317, 0.85935891, 0.86811775, 0.85577208, 0.85379982, 0.85175228, 0.84585935, 0.84387654, 0.82773608, 0.83381528, 0.85122287, 0.81766206, 0.84806633, 0.81135678, 0.84708112, 0.81211025, 0.835545, 1.06763732, 0.83531529, 0.80854857, 0.87912035, 0.81073821, 1.1268146, 0.92932063, 0.80598825, 0.83148801, 0.82531661, 1.00343406, 0.90413702, 0.95048571, 4.15151358, 4.77887154, 4.64589977, 4.85769749, 4.84945202, 4.60781717, 4.73417521, 4.62605858, 4.75568151, 5.21486473, 5.21866369, 4.55380154, 4.82549238, 4.83331251, 4.69128036, 4.96288157, 4.96444416, 4.7364912, 4.29587412, 4.26122522, 3.70227861, 3.80081701, 3.98573685, 3.88648295, 4.02127504, 4.09760141, 3.81768012, 3.62202024, 3.58514214, 3.15920043, 2.57215261, 2.49492478, 2.75479102, 2.86239028, 2.34060526, 2.35981989, 2.01828265, 0, 0, 0, 0, 0, 0, 0, 0, 0, 0, 0, 0, 0, 0, 0, 0, 0, 0, 0, 0, 0, 0, 0, 0, 0, 0, 0, 0, 0, 0, 0]
    },
    {
      "type": "double",
      "attributes": {},
      "value": [0, 0, 0, 0, 0, 0, 0, 0, 0, 0, 0, 0, 0, 0, 0, 0, 0, 0, 0, 0, 0, 0, 0, 0, 0, 0, 0, 0, 0, 0, 0, 0, 0, 0, 0, 0, 0, 0, 0, 0.23529412, 0.16, 0.16666667, 0.16666667, 0.125, 0.13636364, 0.18181819, 0.13636364, 0.13636364, 0.13636364, 0.13636364, 0.13636364, 0.13636364, 0.13636364, 0.09090909, 0.09090909, 0.18181819, 0.09090909, 0.09090909, 0.13636364, 0.13636364, 0.19354838, 0.18181819, 0.18181819, 0.20833333, 0.13636364, 0.18181819, 0.25, 0.18181819, 0.18181819, 0.22727273, 0.24137931, 0.20833333, 0.23076923, 0.07103825, 0.14204545, 0.1257485, 0.15877438, 0.21787709, 0.18348624, 0.20348836, 0.27878788, 0.29106629, 0.23728813, 0.27431422, 0.3291536, 0.3988764, 0.30252102, 0.36470589, 0.342246, 0.22192514, 0.29275364, 0.29411766, 0.22027972, 0.25333333, 0.26609442, 0.23622048, 0.1570248, 0.14785992, 0.15686275, 0.15929204, 0.11165048, 0.09268293, 0.07228915, 0.05084746, 0.04705882, 0.06306306, 0.025, 0.03658536, 0.025, 0.02, 0, 0, 0, 0, 0, 0, 0, 0, 0, 0, 0, 0, 0, 0, 0, 0, 0, 0, 0, 0, 0, 0, 0, 0, 0, 0, 0, 0, 0, 0, 0]
    },
    {
      "type": "double",
      "attributes": {},
      "value": [8.47440758, 1.96847777, 1.52803076]
    },
    {
      "type": "list",
      "attributes": {
        "names": {
          "type": "character",
          "attributes": {},
          "value": ["coeffs", "error"]
        }
      },
      "value": [
        {
          "type": "double",
          "attributes": {},
          "value": [3.11295112, 3.8108105, -3.73591017, 10.77962695, -4.65320789, 1.39607015]
        },
        {
          "type": "double",
          "attributes": {},
          "value": [65.49988786]
        }
      ]
    },
    {
      "type": "list",
      "attributes": {
        "names": {
          "type": "character",
          "attributes": {},
          "value": ["coeffs", "error"]
        }
      },
      "value": [
        {
          "type": "double",
          "attributes": {},
          "value": [0.98001946, 1.73075771, -1.91490928, 8.34102707, 2.23100779, 2.43671086]
        },
        {
          "type": "double",
          "attributes": {},
          "value": [29.16411522]
        }
      ]
    },
    {
      "type": "list",
      "attributes": {
        "names": {
          "type": "character",
          "attributes": {},
          "value": ["coeffs", "error"]
        }
      },
      "value": [
        {
          "type": "double",
          "attributes": {},
          "value": [0.18460418, 0.13938032, 0.07354741, 0.39347695, 0.13687183, -0.01780218]
        },
        {
          "type": "double",
          "attributes": {},
          "value": [2.48835682]
        }
      ]
    }
  ]
}
