# Supplementary material for: Community detection framework based on 3D shape descriptors for tree species classification in point cloud data
Source: Sci Rep. 2026 Mar 4;16:12091. doi: 10.1038/s41598-026-42392-4 (PMC13076622; doi:10.1038/s41598-026-42392-4)
Supplement: Supplementary file 1 — Supplementary Information. [file 41598_2026_42392_MOESM1_ESM.zip › features/German/Douglasie/31_68.txt.feat.json]

{
  "type": "list",
  "attributes": {
    "names": {
      "type": "character",
      "attributes": {},
      "value": ["UnionRevolutionAndOrg", "IntersectionRevolutionAndOrg", "IOU_RevolutionAndOrg", "NumPointsPerSlice", "RadiousPerSliceZ", "IOUs_RevolutionAndOrgPerSlice", "PcaSDev", "NumPointsPerSliceFit", "RadiousPerSliceFit", "IOUs_RevolutionAndOrgPerSliceFit"]
    }
  },
  "value": [
    {
      "type": "integer",
      "attributes": {},
      "value": [16425]
    },
    {
      "type": "integer",
      "attributes": {},
      "value": [2038]
    },
    {
      "type": "double",
      "attributes": {},
      "value": [0.12407915]
    },
    {
      "type": "double",
      "attributes": {},
      "value": [0, 0, 0, 0, 0, 0, 0, 0, 0, 0, 0, 0, 0, 0, 0, 0, 0, 0, 0, 0, 0, 0, 0, 0, 0, 0, 0, 0, 0, 0, 0, 0, 0, 0, 0, 0, 0, 0, 0, 0, 0, 0, 0, 0, 481, 2509, 2460, 2541, 2409, 2414, 2339, 2158, 2123, 2045, 1808, 1603, 1643, 1786, 1754, 1483, 1315, 1407, 1216, 1136, 829, 1015, 1289, 1546, 726, 1000, 804, 1028, 956, 1192, 1454, 1670, 1232, 1245, 1869, 1391, 819, 372, 357, 446, 581, 206, 105, 186, 65, 55, 31, 17, 1, 1, 0, 0, 0, 0, 0, 2, 1, 0, 3, 2, 0, 1, 0, 0, 0, 0, 0, 0, 0, 0, 0, 0, 0, 0, 0, 0, 0, 0, 0]
    },
    {
      "type": "double",
      "attributes": {},
      "value": [0, 0, 0, 0, 0, 0, 0, 0, 0, 0, 0, 0, 0, 0, 0, 0, 0, 0, 0, 0, 0, 0, 0, 0, 0, 0, 0, 0, 0, 0, 0, 0, 0, 0, 0, 0, 0, 0, 0, 0, 0, 0, 0, 0, 0.53337795, 0.56291854, 0.50405926, 0.48473585, 0.43554685, 0.42610472, 0.41570222, 0.413701, 0.41143879, 0.97239655, 0.96128386, 0.69971865, 0.55209541, 4.91970205, 5.17363453, 5.13618135, 2.23705101, 4.68891668, 4.65117502, 4.61499882, 3.94494891, 5.19048452, 5.93880844, 6.16176653, 6.51044321, 6.11915636, 5.4999938, 6.16354656, 6.18145657, 6.35580444, 6.90730953, 6.12273264, 6.11005354, 6.17986393, 6.28116703, 6.38932133, 6.23305416, 6.06007338, 5.7324791, 6.04592466, 6.19047689, 6.07501221, 5.29073238, 5.34802771, 5.02228355, 4.8920784, 5.04054642, 4.51324129, 3.1842227, 3.21256685, 0, 0, 0, 0, 0, 0.89060861, 0.39405757, 0, 1.25220025, 1.29499304, 0, 0.99888235, 0, 0, 0, 0, 0, 0, 0, 0, 0, 0, 0, 0, 0, 0, 0, 0, 0]
    },
    {
      "type": "double",
      "attributes": {},
      "value": [0, 0, 0, 0, 0, 0, 0, 0, 0, 0, 0, 0, 0, 0, 0, 0, 0, 0, 0, 0, 0, 0, 0, 0, 0, 0, 0, 0, 0, 0, 0, 0, 0, 0, 0, 0, 0, 0, 0, 0, 0, 0, 0, 0, 0.5, 0.5, 0.2857143, 0.30769232, 0.25, 0.36363637, 0.30000001, 0.30000001, 0.30000001, 0.14285715, 0.17857143, 0.23529412, 0.2857143, 0.07920792, 0.065, 0.04712042, 0.15625, 0.08011869, 0.12349398, 0.08206687, 0.12851405, 0.09876543, 0.10789981, 0.11827957, 0.09516129, 0.12386157, 0.12610619, 0.13953489, 0.14107142, 0.18274112, 0.1884058, 0.26181817, 0.2276867, 0.2, 0.16984402, 0.18319328, 0.13005273, 0.08395522, 0.11451942, 0.10280374, 0.09821428, 0.08655617, 0.07349081, 0.0617284, 0.06027397, 0.04545455, 0.04268293, 0.02439024, 0.01204819, 0.0125, 0, 0, 0, 0, 0, 0.08, 0.11111111, 0, 0.05128205, 0.05, 0, 0.04, 0, 0, 0, 0, 0, 0, 0, 0, 0, 0, 0, 0, 0, 0, 0, 0, 0]
    },
    {
      "type": "double",
      "attributes": {},
      "value": [5.83060547, 1.98468731, 1.33585107]
    },
    {
      "type": "list",
      "attributes": {
        "names": {
          "type": "character",
          "attributes": {},
          "value": ["coeffs", "error"]
        }
      },
      "value": [
        {
          "type": "double",
          "attributes": {},
          "value": [3.82278336, 5.49031296, 1.35851485, 2.69705794, -1.78646376, 0.61349626]
        },
        {
          "type": "double",
          "attributes": {},
          "value": [32.71071486]
        }
      ]
    },
    {
      "type": "list",
      "attributes": {
        "names": {
          "type": "character",
          "attributes": {},
          "value": ["coeffs", "error"]
        }
      },
      "value": [
        {
          "type": "double",
          "attributes": {},
          "value": [0.39213065, -0.27146182, 6.02514262, 8.51441866, -1.31617278, 0.83643442]
        },
        {
          "type": "double",
          "attributes": {},
          "value": [41.59942807]
        }
      ]
    },
    {
      "type": "list",
      "attributes": {
        "names": {
          "type": "character",
          "attributes": {},
          "value": ["coeffs", "error"]
        }
      },
      "value": [
        {
          "type": "double",
          "attributes": {},
          "value": [0.48210668, 0.16418096, 0.08050606, 0.22353844, -0.10238657, 0.08172287]
        },
        {
          "type": "double",
          "attributes": {},
          "value": [2.3783841]
        }
      ]
    }
  ]
}
