# Supplementary material for: Community detection framework based on 3D shape descriptors for tree species classification in point cloud data
Source: Sci Rep. 2026 Mar 4;16:12091. doi: 10.1038/s41598-026-42392-4 (PMC13076622; doi:10.1038/s41598-026-42392-4)
Supplement: Supplementary file 1 — Supplementary Information. [file 41598_2026_42392_MOESM1_ESM.zip › features/German/Douglasie/61_17.txt.feat.json]

{
  "type": "list",
  "attributes": {
    "names": {
      "type": "character",
      "attributes": {},
      "value": ["UnionRevolutionAndOrg", "IntersectionRevolutionAndOrg", "IOU_RevolutionAndOrg", "NumPointsPerSlice", "RadiousPerSliceZ", "IOUs_RevolutionAndOrgPerSlice", "PcaSDev", "NumPointsPerSliceFit", "RadiousPerSliceFit", "IOUs_RevolutionAndOrgPerSliceFit"]
    }
  },
  "value": [
    {
      "type": "integer",
      "attributes": {},
      "value": [11286]
    },
    {
      "type": "integer",
      "attributes": {},
      "value": [952]
    },
    {
      "type": "double",
      "attributes": {},
      "value": [0.08435229]
    },
    {
      "type": "double",
      "attributes": {},
      "value": [0, 0, 0, 0, 0, 0, 0, 0, 0, 0, 0, 0, 0, 0, 0, 0, 0, 0, 0, 0, 0, 0, 0, 0, 0, 0, 0, 0, 0, 0, 0, 0, 0, 0, 0, 0, 0, 0, 0, 0, 0, 0, 0, 0, 0, 0, 0, 0, 2692, 6290, 5387, 5132, 4875, 4726, 4546, 4357, 4162, 3857, 3773, 3601, 3401, 3179, 3070, 2774, 2661, 2270, 2125, 2048, 1821, 1773, 1632, 1661, 1596, 1433, 1301, 1082, 1029, 788, 971, 846, 829, 715, 793, 661, 494, 590, 639, 619, 410, 268, 497, 147, 138, 319, 391, 247, 370, 821, 717, 687, 366, 441, 405, 62, 87, 82, 59, 14, 11, 20, 46, 8, 0, 0, 0, 0, 0, 0, 0, 0, 0, 0, 0, 0, 0, 0, 0]
    },
    {
      "type": "double",
      "attributes": {},
      "value": [0, 0, 0, 0, 0, 0, 0, 0, 0, 0, 0, 0, 0, 0, 0, 0, 0, 0, 0, 0, 0, 0, 0, 0, 0, 0, 0, 0, 0, 0, 0, 0, 0, 0, 0, 0, 0, 0, 0, 0, 0, 0, 0, 0, 0, 0, 0, 0, 1.17133868, 0.90077138, 0.74465054, 0.69241869, 0.65715998, 0.63387102, 0.60914874, 0.57992291, 0.53897947, 0.50907159, 0.48715284, 0.45651388, 0.4417426, 0.41226038, 0.38774002, 0.38342381, 0.41092995, 0.36689675, 0.35818386, 0.34598634, 0.33613014, 0.32005745, 0.789325, 1.06464183, 2.84762836, 3.46298027, 4.20285606, 4.21385145, 1.96158612, 3.33026981, 1.56411505, 2.02440858, 3.07541037, 3.29276419, 3.21661997, 3.60451698, 3.89257169, 3.07125926, 4.19731426, 5.37751245, 4.44366074, 4.91081715, 5.26835299, 3.56345797, 4.01058102, 5.2752862, 5.03434134, 5.07179976, 4.97745275, 5.24118567, 5.31836319, 5.64110088, 5.64536619, 5.7863493, 5.59152651, 5.57716942, 4.83407259, 5.17634058, 5.19036865, 4.88459826, 2.99635458, 3.4478457, 3.78853989, 3.87244177, 0, 0, 0, 0, 0, 0, 0, 0, 0, 0, 0, 0, 0, 0, 0]
    },
    {
      "type": "double",
      "attributes": {},
      "value": [0, 0, 0, 0, 0, 0, 0, 0, 0, 0, 0, 0, 0, 0, 0, 0, 0, 0, 0, 0, 0, 0, 0, 0, 0, 0, 0, 0, 0, 0, 0, 0, 0, 0, 0, 0, 0, 0, 0, 0, 0, 0, 0, 0, 0, 0, 0, 0, 0.32432431, 0.18181819, 0.19047619, 0.19047619, 0.21052632, 0.22222222, 0.25, 0.26666668, 0.33333334, 0.36363637, 0.36363637, 0.44444445, 0.44444445, 0.44444445, 0.55555558, 0.55555558, 0.66666669, 0.44444445, 0.44444445, 0.33333334, 0.33333334, 0.33333334, 0.19047619, 0.125, 0.10714286, 0.05154639, 0.03409091, 0.04093567, 0.09722222, 0.06140351, 0.16981132, 0.07792208, 0.14285715, 0.03, 0.08474576, 0.04807692, 0.03333334, 0.0875, 0.08896797, 0.08314088, 0.08666667, 0.07103825, 0.08076009, 0.06220096, 0.07509881, 0.09263658, 0.08421053, 0.09974425, 0.14133333, 0.14593302, 0.13145539, 0.12526096, 0.07724426, 0.05295316, 0.0529661, 0.04326923, 0.07118644, 0.04787234, 0.03598972, 0.025, 0.04424779, 0.05194805, 0.0443038, 0.02112676, 0, 0, 0, 0, 0, 0, 0, 0, 0, 0, 0, 0, 0, 0, 0]
    },
    {
      "type": "double",
      "attributes": {},
      "value": [6.48518191, 0.67732004, 0.5651436]
    },
    {
      "type": "list",
      "attributes": {
        "names": {
          "type": "character",
          "attributes": {},
          "value": ["coeffs", "error"]
        }
      },
      "value": [
        {
          "type": "double",
          "attributes": {},
          "value": [5.86766166, 6.26690833, 0.88484544, 0.64369487, 0.37845564, -0.10077013]
        },
        {
          "type": "double",
          "attributes": {},
          "value": [14.87324122]
        }
      ]
    },
    {
      "type": "list",
      "attributes": {
        "names": {
          "type": "character",
          "attributes": {},
          "value": ["coeffs", "error"]
        }
      },
      "value": [
        {
          "type": "double",
          "attributes": {},
          "value": [1.32958233, -0.44881899, 1.02998347, 5.09545922, 6.10702004, 3.29768645]
        },
        {
          "type": "double",
          "attributes": {},
          "value": [29.62005966]
        }
      ]
    },
    {
      "type": "list",
      "attributes": {
        "names": {
          "type": "character",
          "attributes": {},
          "value": ["coeffs", "error"]
        }
      },
      "value": [
        {
          "type": "double",
          "attributes": {},
          "value": [0.08508008, 0.59953457, 0.21505708, -0.04794326, 0.18160957, -0.01722419]
        },
        {
          "type": "double",
          "attributes": {},
          "value": [3.97810269]
        }
      ]
    }
  ]
}
