# Supplementary material for: Community detection framework based on 3D shape descriptors for tree species classification in point cloud data
Source: Sci Rep. 2026 Mar 4;16:12091. doi: 10.1038/s41598-026-42392-4 (PMC13076622; doi:10.1038/s41598-026-42392-4)
Supplement: Supplementary file 1 — Supplementary Information. [file 41598_2026_42392_MOESM1_ESM.zip › features/German/Douglasie/31_84.txt.feat.json]

{
  "type": "list",
  "attributes": {
    "names": {
      "type": "character",
      "attributes": {},
      "value": ["UnionRevolutionAndOrg", "IntersectionRevolutionAndOrg", "IOU_RevolutionAndOrg", "NumPointsPerSlice", "RadiousPerSliceZ", "IOUs_RevolutionAndOrgPerSlice", "PcaSDev", "NumPointsPerSliceFit", "RadiousPerSliceFit", "IOUs_RevolutionAndOrgPerSliceFit"]
    }
  },
  "value": [
    {
      "type": "integer",
      "attributes": {},
      "value": [7029]
    },
    {
      "type": "integer",
      "attributes": {},
      "value": [1145]
    },
    {
      "type": "double",
      "attributes": {},
      "value": [0.16289657]
    },
    {
      "type": "double",
      "attributes": {},
      "value": [0, 0, 0, 0, 0, 0, 0, 0, 0, 0, 0, 0, 0, 0, 0, 0, 0, 0, 0, 0, 0, 0, 0, 0, 0, 0, 0, 0, 0, 0, 0, 0, 0, 0, 0, 0, 0, 0, 0, 0, 0, 0, 0, 0, 0, 2740, 6118, 6426, 6367, 5597, 4795, 3932, 3706, 3075, 3290, 2486, 2795, 2012, 1554, 1759, 1478, 1364, 1294, 1066, 876, 902, 774, 661, 718, 601, 643, 515, 404, 298, 338, 315, 401, 247, 280, 297, 641, 1543, 1676, 795, 1703, 1840, 1273, 1291, 818, 709, 499, 235, 285, 107, 213, 198, 168, 22, 18, 3, 6, 3, 1, 0, 1, 0, 0, 0, 0, 0, 0, 0, 0, 0, 0, 0, 0, 0, 0]
    },
    {
      "type": "double",
      "attributes": {},
      "value": [0, 0, 0, 0, 0, 0, 0, 0, 0, 0, 0, 0, 0, 0, 0, 0, 0, 0, 0, 0, 0, 0, 0, 0, 0, 0, 0, 0, 0, 0, 0, 0, 0, 0, 0, 0, 0, 0, 0, 0, 0, 0, 0, 0, 0, 0.55056489, 0.45456523, 0.40862739, 0.38779697, 1.83586919, 1.79101145, 1.71672213, 1.39138389, 1.32317364, 1.6691606, 1.48331594, 1.68091559, 1.43047786, 0.97824061, 2.04595876, 1.61527503, 1.42908931, 1.73447812, 1.53932095, 1.48523796, 0.67721111, 1.4081167, 0.76849234, 2.06592727, 1.05353391, 2.09431434, 3.30640244, 2.09204507, 0.4881438, 1.68695486, 2.59474897, 3.42893362, 2.059057, 3.06438255, 3.95169663, 4.00363922, 4.09136629, 4.19079018, 4.04397774, 3.85567141, 4.21901131, 4.00113869, 4.16256618, 4.2401228, 4.14351082, 3.98646665, 3.83323455, 3.73865867, 3.54841161, 4.11957264, 3.94123507, 3.42490482, 2.73978353, 2.02171659, 2.06346154, 1.71521032, 1.6972003, 0.82247901, 0, 0.50022107, 0, 0, 0, 0, 0, 0, 0, 0, 0, 0, 0, 0, 0, 0]
    },
    {
      "type": "double",
      "attributes": {},
      "value": [0, 0, 0, 0, 0, 0, 0, 0, 0, 0, 0, 0, 0, 0, 0, 0, 0, 0, 0, 0, 0, 0, 0, 0, 0, 0, 0, 0, 0, 0, 0, 0, 0, 0, 0, 0, 0, 0, 0, 0, 0, 0, 0, 0, 0, 0.5, 0.25, 0.25, 0.25, 0.14492753, 0.2238806, 0.21666667, 0.25, 0.21428572, 0.17857143, 0.15686275, 0.1724138, 0.20408164, 0.25, 0.12195122, 0.26785713, 0.14285715, 0.24590164, 0.11538462, 0.23529412, 0.3125, 0.22916667, 0.2631579, 0.19047619, 0.125, 0.10714286, 0.08287293, 0.20238096, 0.23076923, 0.1724138, 0.05932203, 0.07446808, 0.11904762, 0.06289309, 0.05952381, 0.12941177, 0.15471698, 0.19343066, 0.18146718, 0.29508197, 0.29496402, 0.33070865, 0.2416357, 0.21908127, 0.17602997, 0.19685039, 0.13080169, 0.12444445, 0.09547739, 0.10486891, 0.10358566, 0.08629441, 0.078125, 0.0625, 0.04225352, 0.06382979, 0.02325581, 0.05, 0, 0.07692308, 0, 0, 0, 0, 0, 0, 0, 0, 0, 0, 0, 0, 0, 0]
    },
    {
      "type": "double",
      "attributes": {},
      "value": [6.89788458, 0.77620186, 0.6289032]
    },
    {
      "type": "list",
      "attributes": {
        "names": {
          "type": "character",
          "attributes": {},
          "value": ["coeffs", "error"]
        }
      },
      "value": [
        {
          "type": "double",
          "attributes": {},
          "value": [7.48858414, 7.13628259, -2.59035244, 3.87647897, -0.98972898, 0.18432551]
        },
        {
          "type": "double",
          "attributes": {},
          "value": [30.56946451]
        }
      ]
    },
    {
      "type": "list",
      "attributes": {
        "names": {
          "type": "character",
          "attributes": {},
          "value": ["coeffs", "error"]
        }
      },
      "value": [
        {
          "type": "double",
          "attributes": {},
          "value": [0.09133914, 2.86616975, -0.70055845, 5.61180923, 3.62616478, -0.0453419]
        },
        {
          "type": "double",
          "attributes": {},
          "value": [21.56591312]
        }
      ]
    },
    {
      "type": "list",
      "attributes": {
        "names": {
          "type": "character",
          "attributes": {},
          "value": ["coeffs", "error"]
        }
      },
      "value": [
        {
          "type": "double",
          "attributes": {},
          "value": [0.34252342, 0.16863029, 0.1794491, 0.18097282, 0.13952295, -0.00300782]
        },
        {
          "type": "double",
          "attributes": {},
          "value": [3.21292865]
        }
      ]
    }
  ]
}
