# Supplementary material for: Community detection framework based on 3D shape descriptors for tree species classification in point cloud data
Source: Sci Rep. 2026 Mar 4;16:12091. doi: 10.1038/s41598-026-42392-4 (PMC13076622; doi:10.1038/s41598-026-42392-4)
Supplement: Supplementary file 1 — Supplementary Information. [file 41598_2026_42392_MOESM1_ESM.zip › features/German/Douglasie/61_64.txt.feat.json]

{
  "type": "list",
  "attributes": {
    "names": {
      "type": "character",
      "attributes": {},
      "value": ["UnionRevolutionAndOrg", "IntersectionRevolutionAndOrg", "IOU_RevolutionAndOrg", "NumPointsPerSlice", "RadiousPerSliceZ", "IOUs_RevolutionAndOrgPerSlice", "PcaSDev", "NumPointsPerSliceFit", "RadiousPerSliceFit", "IOUs_RevolutionAndOrgPerSliceFit"]
    }
  },
  "value": [
    {
      "type": "integer",
      "attributes": {},
      "value": [6084]
    },
    {
      "type": "integer",
      "attributes": {},
      "value": [530]
    },
    {
      "type": "double",
      "attributes": {},
      "value": [0.08711374]
    },
    {
      "type": "double",
      "attributes": {},
      "value": [0, 0, 0, 0, 0, 0, 0, 0, 0, 0, 0, 0, 0, 0, 0, 0, 0, 0, 0, 0, 0, 0, 0, 0, 0, 0, 0, 0, 0, 0, 0, 0, 0, 0, 0, 0, 0, 0, 0, 0, 0, 0, 0, 0, 0, 0, 0, 326, 4192, 5898, 5450, 5144, 4869, 4530, 4233, 3923, 3685, 3445, 3119, 2878, 2618, 2419, 2265, 2098, 1875, 1835, 1594, 1367, 1350, 1262, 1053, 943, 936, 810, 805, 673, 658, 444, 490, 378, 465, 324, 287, 218, 193, 214, 157, 137, 94, 103, 119, 83, 56, 71, 88, 39, 55, 107, 49, 73, 10, 31, 10, 5, 4, 3, 2, 0, 0, 0, 0, 0, 0, 0, 0, 0, 0, 0]
    },
    {
      "type": "double",
      "attributes": {},
      "value": [0, 0, 0, 0, 0, 0, 0, 0, 0, 0, 0, 0, 0, 0, 0, 0, 0, 0, 0, 0, 0, 0, 0, 0, 0, 0, 0, 0, 0, 0, 0, 0, 0, 0, 0, 0, 0, 0, 0, 0, 0, 0, 0, 0, 0, 0, 0, 1.39060998, 1.07532787, 0.66321999, 0.60002112, 0.50046861, 0.45151323, 0.43078095, 0.35601485, 0.29890284, 0.32270026, 0.34888723, 0.37427956, 0.39818108, 0.59275979, 0.4412837, 0.97153145, 0.93155468, 1.12247956, 0.60313135, 1.00294018, 0.78101861, 0.56749856, 1.5914278, 0.59198582, 2.09772229, 1.64487338, 0.67600262, 2.12371182, 2.61198044, 2.38858438, 2.51924109, 2.94481111, 1.09103429, 2.39431548, 2.31999826, 2.51538873, 2.52953243, 2.38164544, 2.66570592, 2.20158839, 5.42979956, 2.5286479, 3.804075, 4.56656933, 4.26521301, 3.97507119, 4.20410967, 3.73605108, 3.45673609, 3.59098387, 4.04649067, 4.02151489, 4.09520245, 3.5136528, 3.46186757, 3.27376819, 2.71055198, 4.91045141, 2.5478375, 3.46851897, 0, 0, 0, 0, 0, 0, 0, 0, 0, 0, 0]
    },
    {
      "type": "double",
      "attributes": {},
      "value": [0, 0, 0, 0, 0, 0, 0, 0, 0, 0, 0, 0, 0, 0, 0, 0, 0, 0, 0, 0, 0, 0, 0, 0, 0, 0, 0, 0, 0, 0, 0, 0, 0, 0, 0, 0, 0, 0, 0, 0, 0, 0, 0, 0, 0, 0, 0, 0.11904762, 0.3548387, 0.33333334, 0.26666668, 0.33333334, 0.40000001, 0.40000001, 0.44444445, 0.5, 0.5, 0.5, 0.40000001, 0.30000001, 0.26666668, 0.30000001, 0.14814815, 0.28, 0.15151516, 0.46666667, 0.1724138, 0.22727273, 0.2857143, 0.16071428, 0.26666668, 0.20930232, 0.15517241, 0.27777779, 0.11627907, 0.07377049, 0.09615385, 0.09649123, 0.0952381, 0.15625, 0.11428571, 0.08910891, 0.0619469, 0.07142857, 0.08737864, 0.14173229, 0.07142857, 0.04524887, 0.09649123, 0.04867257, 0.04658385, 0.06620209, 0.05928854, 0.09642857, 0.10132159, 0.09183674, 0.10047847, 0.08536585, 0.07003891, 0.06072874, 0.03763441, 0.04891304, 0.02068966, 0.03225806, 0.015625, 0.02439024, 0.01333333, 0, 0, 0, 0, 0, 0, 0, 0, 0, 0, 0]
    },
    {
      "type": "double",
      "attributes": {},
      "value": [4.67568824, 0.25726466, 0.24154308]
    },
    {
      "type": "list",
      "attributes": {
        "names": {
          "type": "character",
          "attributes": {},
          "value": ["coeffs", "error"]
        }
      },
      "value": [
        {
          "type": "double",
          "attributes": {},
          "value": [4.80949978, 8.85326448, -0.49224364, 1.25675355, -0.60163119, 0.2206395]
        },
        {
          "type": "double",
          "attributes": {},
          "value": [25.24087286]
        }
      ]
    },
    {
      "type": "list",
      "attributes": {
        "names": {
          "type": "character",
          "attributes": {},
          "value": ["coeffs", "error"]
        }
      },
      "value": [
        {
          "type": "double",
          "attributes": {},
          "value": [1.17286141, -0.05510604, 0.70806728, 3.34866496, 4.50092105, 3.0286844]
        },
        {
          "type": "double",
          "attributes": {},
          "value": [24.15247929]
        }
      ]
    },
    {
      "type": "list",
      "attributes": {
        "names": {
          "type": "character",
          "attributes": {},
          "value": ["coeffs", "error"]
        }
      },
      "value": [
        {
          "type": "double",
          "attributes": {},
          "value": [0.20584366, 0.57319558, 0.14105215, 0.07258541, 0.08048141, 0.00603222]
        },
        {
          "type": "double",
          "attributes": {},
          "value": [2.5206376]
        }
      ]
    }
  ]
}
