# Supplementary material for: Community detection framework based on 3D shape descriptors for tree species classification in point cloud data
Source: Sci Rep. 2026 Mar 4;16:12091. doi: 10.1038/s41598-026-42392-4 (PMC13076622; doi:10.1038/s41598-026-42392-4)
Supplement: Supplementary file 1 — Supplementary Information. [file 41598_2026_42392_MOESM1_ESM.zip › features/German/Douglasie/61_16.txt.feat.json]

{
  "type": "list",
  "attributes": {
    "names": {
      "type": "character",
      "attributes": {},
      "value": ["UnionRevolutionAndOrg", "IntersectionRevolutionAndOrg", "IOU_RevolutionAndOrg", "NumPointsPerSlice", "RadiousPerSliceZ", "IOUs_RevolutionAndOrgPerSlice", "PcaSDev", "NumPointsPerSliceFit", "RadiousPerSliceFit", "IOUs_RevolutionAndOrgPerSliceFit"]
    }
  },
  "value": [
    {
      "type": "integer",
      "attributes": {},
      "value": [11874]
    },
    {
      "type": "integer",
      "attributes": {},
      "value": [1471]
    },
    {
      "type": "double",
      "attributes": {},
      "value": [0.12388412]
    },
    {
      "type": "double",
      "attributes": {},
      "value": [0, 0, 0, 0, 0, 0, 0, 0, 0, 0, 0, 0, 0, 0, 0, 0, 0, 0, 0, 0, 0, 0, 0, 0, 0, 0, 0, 0, 0, 0, 0, 0, 0, 0, 0, 0, 0, 0, 0, 0, 0, 0, 0, 0, 0, 0, 0, 0, 0, 4579, 4293, 4273, 4239, 4017, 3902, 3816, 3709, 3491, 3358, 3227, 3089, 2909, 2775, 2472, 2360, 2292, 2118, 1775, 1862, 1572, 1349, 1579, 1437, 1290, 1275, 978, 1122, 1001, 793, 766, 547, 536, 412, 459, 460, 430, 379, 324, 339, 293, 280, 504, 734, 1407, 2808, 2553, 4215, 1567, 971, 548, 391, 409, 334, 275, 109, 13, 33, 18, 18, 17, 15, 5, 1, 4, 0, 0, 1, 0, 0, 0, 0, 0, 0, 0, 0, 0, 0, 0, 0, 0, 0, 0, 0, 0, 0, 0]
    },
    {
      "type": "double",
      "attributes": {},
      "value": [0, 0, 0, 0, 0, 0, 0, 0, 0, 0, 0, 0, 0, 0, 0, 0, 0, 0, 0, 0, 0, 0, 0, 0, 0, 0, 0, 0, 0, 0, 0, 0, 0, 0, 0, 0, 0, 0, 0, 0, 0, 0, 0, 0, 0, 0, 0, 0, 0, 0.96037835, 0.52201664, 0.46964744, 0.43278655, 0.40389457, 0.35601005, 0.33362827, 0.32570505, 0.32548803, 0.31632939, 0.31219006, 0.30964187, 0.31269184, 0.67670846, 0.62181348, 0.45422694, 1.12604141, 2.46143198, 0.44230834, 1.10793734, 2.61700845, 0.34174365, 1.12566698, 1.62630641, 2.27238274, 2.92445874, 0.87231827, 2.55894637, 2.54917526, 1.111112, 2.66183686, 1.39642799, 2.20079756, 2.23679233, 5.06105852, 2.07873511, 2.25812387, 1.35049927, 2.48860741, 2.5903554, 2.90740085, 3.53573895, 3.99440646, 5.58075857, 6.07227945, 6.45957184, 6.47945595, 6.48104668, 6.01642752, 6.14457178, 5.68688059, 6.00761461, 6.17123556, 6.25524521, 5.22159719, 5.05920601, 6.25684261, 4.41110849, 5.35684967, 5.56687784, 5.39859581, 4.60896778, 1.9969697, 1.65990353, 6.08123541, 0, 0, 0.5757702, 0, 0, 0, 0, 0, 0, 0, 0, 0, 0, 0, 0, 0, 0, 0, 0, 0, 0, 0]
    },
    {
      "type": "double",
      "attributes": {},
      "value": [0, 0, 0, 0, 0, 0, 0, 0, 0, 0, 0, 0, 0, 0, 0, 0, 0, 0, 0, 0, 0, 0, 0, 0, 0, 0, 0, 0, 0, 0, 0, 0, 0, 0, 0, 0, 0, 0, 0, 0, 0, 0, 0, 0, 0, 0, 0, 0, 0, 0.35714287, 0.35714287, 0.30769232, 0.27272728, 0.40000001, 0.44444445, 0.44444445, 0.44444445, 0.44444445, 0.5, 0.5, 0.5, 0.5, 0.29411766, 0.3125, 0.25, 0.17647059, 0.07207207, 0.41666666, 0.21212122, 0.09836066, 0.44444445, 0.23529412, 0.13793103, 0.09183674, 0.08163265, 0.23999999, 0.11016949, 0.0940171, 0.21212122, 0.10236221, 0.13333334, 0.16666667, 0.09473684, 0.0464135, 0.09638554, 0.10309278, 0.13953489, 0.08108108, 0.08333334, 0.06164384, 0.0882353, 0.16078432, 0.11422414, 0.1510129, 0.18226601, 0.21533442, 0.25407165, 0.23033708, 0.16756757, 0.16771488, 0.12030075, 0.12321428, 0.08626761, 0.07462686, 0.06701031, 0.01612903, 0.03982301, 0.02492212, 0.02244389, 0.01754386, 0.01980198, 0.05063291, 0.02439024, 0.01197605, 0, 0, 0.07142857, 0, 0, 0, 0, 0, 0, 0, 0, 0, 0, 0, 0, 0, 0, 0, 0, 0, 0, 0]
    },
    {
      "type": "double",
      "attributes": {},
      "value": [7.89553289, 1.15475012, 0.90361411]
    },
    {
      "type": "list",
      "attributes": {
        "names": {
          "type": "character",
          "attributes": {},
          "value": ["coeffs", "error"]
        }
      },
      "value": [
        {
          "type": "double",
          "attributes": {},
          "value": [5.83945478, 6.23695433, -0.6992786, 2.78800013, -0.12958074, -0.18662265]
        },
        {
          "type": "double",
          "attributes": {},
          "value": [30.67927964]
        }
      ]
    },
    {
      "type": "list",
      "attributes": {
        "names": {
          "type": "character",
          "attributes": {},
          "value": ["coeffs", "error"]
        }
      },
      "value": [
        {
          "type": "double",
          "attributes": {},
          "value": [0.55404479, 0.30365558, 0.87419665, 4.41212001, 8.19721976, -0.44130679]
        },
        {
          "type": "double",
          "attributes": {},
          "value": [48.46803778]
        }
      ]
    },
    {
      "type": "list",
      "attributes": {
        "names": {
          "type": "character",
          "attributes": {},
          "value": ["coeffs", "error"]
        }
      },
      "value": [
        {
          "type": "double",
          "attributes": {},
          "value": [0.28557207, 0.64857255, -0.06243567, 0.27693813, 0.00171544, 0.0171032]
        },
        {
          "type": "double",
          "attributes": {},
          "value": [3.4462823]
        }
      ]
    }
  ]
}
