# Supplementary material for: Community detection framework based on 3D shape descriptors for tree species classification in point cloud data
Source: Sci Rep. 2026 Mar 4;16:12091. doi: 10.1038/s41598-026-42392-4 (PMC13076622; doi:10.1038/s41598-026-42392-4)
Supplement: Supplementary file 1 — Supplementary Information. [file 41598_2026_42392_MOESM1_ESM.zip › features/German/Douglasie/61_28.txt.feat.json]

{
  "type": "list",
  "attributes": {
    "names": {
      "type": "character",
      "attributes": {},
      "value": ["UnionRevolutionAndOrg", "IntersectionRevolutionAndOrg", "IOU_RevolutionAndOrg", "NumPointsPerSlice", "RadiousPerSliceZ", "IOUs_RevolutionAndOrgPerSlice", "PcaSDev", "NumPointsPerSliceFit", "RadiousPerSliceFit", "IOUs_RevolutionAndOrgPerSliceFit"]
    }
  },
  "value": [
    {
      "type": "integer",
      "attributes": {},
      "value": [7286]
    },
    {
      "type": "integer",
      "attributes": {},
      "value": [765]
    },
    {
      "type": "double",
      "attributes": {},
      "value": [0.10499588]
    },
    {
      "type": "double",
      "attributes": {},
      "value": [0, 0, 0, 0, 0, 0, 0, 0, 0, 0, 0, 0, 0, 0, 0, 0, 0, 0, 0, 0, 0, 0, 0, 0, 0, 0, 0, 0, 0, 0, 0, 0, 0, 0, 0, 0, 0, 0, 0, 0, 0, 0, 0, 0, 0, 0, 0, 0, 0, 2677, 4891, 4687, 4525, 4381, 4237, 4038, 3828, 3598, 3372, 3145, 3011, 2830, 2737, 2514, 2374, 2281, 2128, 1935, 1887, 1653, 1578, 1497, 1358, 1246, 1162, 1055, 904, 915, 862, 732, 636, 566, 462, 432, 385, 338, 274, 281, 201, 215, 271, 286, 305, 688, 522, 645, 907, 509, 284, 336, 545, 295, 199, 251, 97, 54, 5, 25, 5, 1, 2, 4, 1, 2, 0, 0, 0, 0, 0, 0, 0, 0, 0, 0, 0, 0, 0, 0]
    },
    {
      "type": "double",
      "attributes": {},
      "value": [0, 0, 0, 0, 0, 0, 0, 0, 0, 0, 0, 0, 0, 0, 0, 0, 0, 0, 0, 0, 0, 0, 0, 0, 0, 0, 0, 0, 0, 0, 0, 0, 0, 0, 0, 0, 0, 0, 0, 0, 0, 0, 0, 0, 0, 0, 0, 0, 0, 1.25434339, 0.91508144, 0.86870927, 0.72652727, 0.65499699, 0.5986017, 0.53395128, 0.48781997, 0.43701503, 0.39780912, 0.34180036, 0.30911264, 0.29946589, 0.3139419, 0.3373403, 0.99091846, 0.40650296, 0.45814165, 0.56832832, 0.81832135, 0.58601421, 1.14797223, 0.59250873, 1.6936456, 1.2052865, 1.56215811, 1.37226355, 0.73100287, 2.32292461, 1.70853591, 2.37085915, 2.48540401, 1.00326431, 2.08714008, 2.02346563, 2.72077274, 1.76587701, 1.85835707, 1.94564545, 1.88664961, 2.23573112, 3.66470528, 3.91515446, 4.38656282, 4.31293488, 3.82313061, 4.50837469, 4.29146671, 4.56693316, 4.11416769, 4.61194324, 4.32049847, 4.25628757, 4.2743783, 3.66622949, 3.94194269, 5.20531416, 3.46510339, 4.06116009, 4.3221817, 1.5701704, 4.28639078, 4.28176022, 4.73649502, 4.76347256, 0, 0, 0, 0, 0, 0, 0, 0, 0, 0, 0, 0, 0, 0]
    },
    {
      "type": "double",
      "attributes": {},
      "value": [0, 0, 0, 0, 0, 0, 0, 0, 0, 0, 0, 0, 0, 0, 0, 0, 0, 0, 0, 0, 0, 0, 0, 0, 0, 0, 0, 0, 0, 0, 0, 0, 0, 0, 0, 0, 0, 0, 0, 0, 0, 0, 0, 0, 0, 0, 0, 0, 0, 0.125, 0.16666667, 0.18181819, 0.2, 0.22222222, 0.26666668, 0.30769232, 0.36363637, 0.40000001, 0.40000001, 0.22222222, 0.25, 0.25, 0.25, 0.11111111, 0.18518518, 0.2, 0.18181819, 0.13333334, 0.09090909, 0.13333334, 0.14705883, 0.2, 0.06349207, 0.10526316, 0.0754717, 0.11627907, 0.1, 0.06930693, 0.12698413, 0.08737864, 0.125, 0.06896552, 0.17857143, 0.12658228, 0.05384615, 0.15151516, 0.0882353, 0.17567568, 0.07142857, 0.07368421, 0.10502283, 0.11020408, 0.08389262, 0.11764706, 0.14957266, 0.15923567, 0.15625, 0.12383901, 0.11895911, 0.13719513, 0.16262975, 0.12280702, 0.11538462, 0.14545454, 0.07287449, 0.03291139, 0.02906977, 0.05882353, 0.01860465, 0.02631579, 0.0173913, 0.02040816, 0.00847458, 0.01680672, 0, 0, 0, 0, 0, 0, 0, 0, 0, 0, 0, 0, 0, 0]
    },
    {
      "type": "double",
      "attributes": {},
      "value": [6.39544038, 0.57650305, 0.42358049]
    },
    {
      "type": "list",
      "attributes": {
        "names": {
          "type": "character",
          "attributes": {},
          "value": ["coeffs", "error"]
        }
      },
      "value": [
        {
          "type": "double",
          "attributes": {},
          "value": [5.97392041, 6.50483865, 0.73895979, 0.65010817, 0.39894063, -0.19191877]
        },
        {
          "type": "double",
          "attributes": {},
          "value": [15.81837283]
        }
      ]
    },
    {
      "type": "list",
      "attributes": {
        "names": {
          "type": "character",
          "attributes": {},
          "value": ["coeffs", "error"]
        }
      },
      "value": [
        {
          "type": "double",
          "attributes": {},
          "value": [1.0829336, 0.25060742, 0.19985893, 3.82166581, 4.58764099, 3.97470668]
        },
        {
          "type": "double",
          "attributes": {},
          "value": [25.7777378]
        }
      ]
    },
    {
      "type": "list",
      "attributes": {
        "names": {
          "type": "character",
          "attributes": {},
          "value": ["coeffs", "error"]
        }
      },
      "value": [
        {
          "type": "double",
          "attributes": {},
          "value": [0.12260331, 0.46135677, -0.05019041, 0.21548007, 0.07516632, -0.00679918]
        },
        {
          "type": "double",
          "attributes": {},
          "value": [2.01602279]
        }
      ]
    }
  ]
}
