# Supplementary material for: Community detection framework based on 3D shape descriptors for tree species classification in point cloud data
Source: Sci Rep. 2026 Mar 4;16:12091. doi: 10.1038/s41598-026-42392-4 (PMC13076622; doi:10.1038/s41598-026-42392-4)
Supplement: Supplementary file 1 — Supplementary Information. [file 41598_2026_42392_MOESM1_ESM.zip › features/German/Douglasie/61_22.txt.feat.json]

{
  "type": "list",
  "attributes": {
    "names": {
      "type": "character",
      "attributes": {},
      "value": ["UnionRevolutionAndOrg", "IntersectionRevolutionAndOrg", "IOU_RevolutionAndOrg", "NumPointsPerSlice", "RadiousPerSliceZ", "IOUs_RevolutionAndOrgPerSlice", "PcaSDev", "NumPointsPerSliceFit", "RadiousPerSliceFit", "IOUs_RevolutionAndOrgPerSliceFit"]
    }
  },
  "value": [
    {
      "type": "integer",
      "attributes": {},
      "value": [8230]
    },
    {
      "type": "integer",
      "attributes": {},
      "value": [976]
    },
    {
      "type": "double",
      "attributes": {},
      "value": [0.11859052]
    },
    {
      "type": "double",
      "attributes": {},
      "value": [0, 0, 0, 0, 0, 0, 0, 0, 0, 0, 0, 0, 0, 0, 0, 0, 0, 0, 0, 0, 0, 0, 0, 0, 0, 0, 0, 0, 0, 0, 0, 0, 0, 0, 0, 0, 0, 0, 0, 0, 0, 0, 0, 0, 0, 0, 0, 0, 0, 0, 0, 0, 0, 0, 0, 0, 0, 0, 0, 0, 0, 0, 0, 42996, 56756, 73638, 47452, 23423, 13221, 8517, 5998, 4424, 3398, 2770, 2566, 2578, 2323, 2213, 2726, 2137, 1944, 1536, 1632, 1545, 1390, 2105, 1251, 1114, 1174, 957, 1214, 1169, 1187, 670, 561, 541, 771, 471, 420, 670, 389, 192, 168, 173, 154, 241, 163, 608, 655, 1246, 730, 200, 263, 412, 71, 94, 96, 65, 39, 44, 15, 7, 5, 15, 8, 2, 9, 8, 1, 0, 0, 3, 0, 0, 0, 0, 0, 0]
    },
    {
      "type": "double",
      "attributes": {},
      "value": [0, 0, 0, 0, 0, 0, 0, 0, 0, 0, 0, 0, 0, 0, 0, 0, 0, 0, 0, 0, 0, 0, 0, 0, 0, 0, 0, 0, 0, 0, 0, 0, 0, 0, 0, 0, 0, 0, 0, 0, 0, 0, 0, 0, 0, 0, 0, 0, 0, 0, 0, 0, 0, 0, 0, 0, 0, 0, 0, 0, 0, 0, 0, 0.94945872, 0.44875073, 0.51644945, 0.45599806, 0.45998117, 0.46704134, 0.47118095, 0.47046804, 0.4713344, 0.4687483, 0.47023311, 0.46919778, 1.0461905, 0.89603436, 0.5298388, 0.98688608, 1.67676413, 1.35354412, 1.45678008, 1.6459192, 0.52338064, 2.19756246, 2.23233867, 1.32004035, 1.31639922, 1.78760993, 1.42320383, 2.35989046, 2.83562899, 2.06729841, 2.96847796, 2.09145427, 2.14497662, 1.83269215, 2.00704956, 1.82260752, 2.0698812, 1.86964524, 2.00193143, 1.30053151, 3.34611821, 4.14213181, 4.05513859, 4.21689987, 4.27338171, 4.01883793, 4.94319248, 5.18685913, 4.68700075, 4.79540157, 4.77531719, 4.84016275, 4.68852949, 4.46462059, 4.46419001, 3.924546, 3.26389766, 3.03525877, 2.39645863, 2.81762791, 3.08795881, 4.73676157, 3.31720066, 1.57006741, 4.56399775, 2.3780551, 0, 0, 1.68029392, 0, 0, 0, 0, 0, 0]
    },
    {
      "type": "double",
      "attributes": {},
      "value": [0, 0, 0, 0, 0, 0, 0, 0, 0, 0, 0, 0, 0, 0, 0, 0, 0, 0, 0, 0, 0, 0, 0, 0, 0, 0, 0, 0, 0, 0, 0, 0, 0, 0, 0, 0, 0, 0, 0, 0, 0, 0, 0, 0, 0, 0, 0, 0, 0, 0, 0, 0, 0, 0, 0, 0, 0, 0, 0, 0, 0, 0, 0, 0.46153846, 0.36363637, 0.30769232, 0.33333334, 0.33333334, 0.33333334, 0.33333334, 0.33333334, 0.33333334, 0.33333334, 0.33333334, 0.33333334, 0.24137931, 0.29166666, 0.2857143, 0.24137931, 0.13333334, 0.13953489, 0.1875, 0.1724138, 0.2857143, 0.1, 0.15789473, 0.21951219, 0.14634146, 0.15151516, 0.13333334, 0.19417475, 0.10869565, 0.27160493, 0.0794702, 0.11627907, 0.08139535, 0.28787878, 0.12820514, 0.13636364, 0.15853658, 0.12676056, 0.14102565, 0.24390244, 0.07027027, 0.06617647, 0.10810811, 0.08571429, 0.15679443, 0.19066148, 0.22911051, 0.15931372, 0.14117648, 0.15819208, 0.13031161, 0.07843138, 0.1, 0.07717042, 0.0472973, 0.05809129, 0.06214689, 0.03333334, 0.04411765, 0.03278688, 0.04895105, 0.02024291, 0.0106383, 0.04081633, 0.02020202, 0.01666667, 0, 0, 0.05084746, 0, 0, 0, 0, 0, 0]
    },
    {
      "type": "double",
      "attributes": {},
      "value": [4.21944983, 0.36263805, 0.25318322]
    },
    {
      "type": "list",
      "attributes": {
        "names": {
          "type": "character",
          "attributes": {},
          "value": ["coeffs", "error"]
        }
      },
      "value": [
        {
          "type": "double",
          "attributes": {},
          "value": [26.20541095, -5.38357918, 3.81131266, -2.02761466, 1.14370895, -0.39758904]
        },
        {
          "type": "double",
          "attributes": {},
          "value": [70.44981405]
        }
      ]
    },
    {
      "type": "list",
      "attributes": {
        "names": {
          "type": "character",
          "attributes": {},
          "value": ["coeffs", "error"]
        }
      },
      "value": [
        {
          "type": "double",
          "attributes": {},
          "value": [0.44595003, 0.70714578, 0.88163918, 4.31697887, 4.84615375, 0.45849612]
        },
        {
          "type": "double",
          "attributes": {},
          "value": [39.8774961]
        }
      ]
    },
    {
      "type": "list",
      "attributes": {
        "names": {
          "type": "character",
          "attributes": {},
          "value": ["coeffs", "error"]
        }
      },
      "value": [
        {
          "type": "double",
          "attributes": {},
          "value": [0.38121008, 0.35694127, 0.0635637, 0.23334493, -0.01456892, 0.02376251]
        },
        {
          "type": "double",
          "attributes": {},
          "value": [2.39049689]
        }
      ]
    }
  ]
}
